# Supplementary material for: Comparative genomic analysis of the multispecies probiotic-marketed product VSL#3
Source: PLoS One. 2018 Feb 16;13(2):e0192452. doi: 10.1371/journal.pone.0192452 (PMC5815585; doi:10.1371/journal.pone.0192452)
Supplement: S3 Table — (XLSX) [file pone.0192452.s004.xlsx]

## Sheet: Supplementary_Table_S3
Strain according to VSL#3	Total reads	Mapped reads	Mapped reads in pairs	Average coverage	Insert size median	Phred	Number of scaffolds	Mapped reads (%)	Predicted organism (16S)	Percentage Identity	Best template (complete genomes)
Lactobacillus helveticus BD08	7421696	7185344	7098086	462.21	263	38.45	132	96.8154	Lactobacillus helveticus DPC_4571	99.87	Lactobacillus_helveticus_DPC_4571_uid58761/NC_010080.gbk
Lactobacillus paracasei BP07	6356818	6275280	6239638	264.51	339	37.92	47	98.7173	Lactobacillus casei ATCC334	100	Lactobacillus_casei_LC2W_uid162121/NC_017473.gbk
Lactobacillus plantarum BP06	7635232	7562141	7550549	285.61	341	37.97	19	99.0427	Lactobacillus plantarum ATCC 14917	100	Lactobacillus_plantarum_JDM1_uid59361/NC_012984.gbk
Lactobacillus acidophilus BA05	7094432	7043293	7024899	424.26	300	38.36	16	99.2792	Lactobacillus acidophilus NCFM	100	Lactobacillus_acidophilus_NCFM_uid57685/NC_006814.gbk
Streptococcus thermophilus BT01	7117468	7031702	6994900	462.9	278	38.28	41	98.795	Streptococcus thermphilus LMD-9	100	Streptococcus_thermophilus_JIM_8232_uid162157/NC_017581.gbk
Bifidobacterium breve BB02	6621074	6548273	6531623	339.86	315	37.93	22	98.9005	Bifidobacterium breve str. DSM 20213	99.28	Bifidobacterium_breve_UCC2003_uid193702/NC_020517.gbk
Bifidobacterium animalis subsp. lactis BL03	6319338	6233590	6224056	391.2	323	37.88	15	98.6431	Bifidobacterium animalis subsp. lactis str. V9	100	Bifidobacterium_animalis_lactis_Bi_07_uid163693/NC_017867.gbk
Bifidobacterium animalis subsp. lactis BI04	6556606	6477216	6469666	403.6	303	37.97	13	98.7892	Bifidobacterium animalis subsp. lactis str. V9	100	Bifidobacterium_animalis_lactis_Bi_07_uid163693/NC_017867.gbk
