# Supplementary material for: Comparative genomic analysis of the multispecies probiotic-marketed product VSL#3
Source: PLoS One. 2018 Feb 16;13(2):e0192452. doi: 10.1371/journal.pone.0192452 (PMC5815585; doi:10.1371/journal.pone.0192452)
Supplement: S4 Table — (XLSX) [file pone.0192452.s005.xlsx]

## Sheet: L. helveticus BD08
Lactobacillus helveticus BD08
molecule	locus_tag	gene	start	stop	direction	product	inference	Prokka_locus_tag	EC_number	NA	translation	protein_id
contig000001	BD08_00001		51	359	+	hypothetical protein	ab initio prediction:Prodigal:2.50	Prokka_00001		atgattattttgttcatttatttctttgttagttttactaattttactccaaaattgattacgaattatttgccatttaagagtactttatggattagattattagcaattgcaatgttagtcattgttgctgtctattttggcttgattataatgtctcacttgcaatcatttattgatgctaaaaagggatcagtagatccgatctggttagattatatattattgttagttgttaatcttgtatttggaagcattgatctctggttcgttcacagttttgttgaacctaaaatcgcaaattattaa	MIILFIYFFVSFTNFTPKLITNYLPFKSTLWIRLLAIAMLVIVAVYFGLIIMSHLQSFIDAKKGSVDPIWLDYILLLVVNLVFGSIDLWFVHSFVEPKIANY	Prokka:Prokka_00001
contig000001	BD08_00002		420	518	+	hypothetical protein	ab initio prediction:Prodigal:2.50	Prokka_00002		atgaaagaagaatcattgttttctctagcaaatcaaaatgaaaatactccattagcagaccgtgttcgtccgcaaaatttagatgattttgtaggataa	MKEESLFSLANQNENTPLADRVRPQNLDDFVG	Prokka:Prokka_00002
contig000001	BD08_00003	rarA	546	815	+	Replication-associated recombination protein A	ab initio prediction:Prodigal:2.50; similar to AAsequence:UniProtKB:sp|P0AAZ4|RARA_ECOLI	Prokka_00003		ttgcgcgatctaattgaaaaggatcgtgtaccatcactgattctatggggaccacctggaacaggcaaaactactttggcagaaattatcgctaaaagaactaaggcacatttcattacttttagtgcagttacttcttcaatcaaagatattcgtaagattatggaagaagtagagcagaatcgccagtttggtgaaagaaccattgtctttattgatgaaatcaccgttttaataaagcacaacaagatgcctttttaccatttgtag	MRDLIEKDRVPSLILWGPPGTGKTTLAEIIAKRTKAHFITFSAVTSSIKDIRKIMEEVEQNRQFGERTIVFIDEITVLIKHNKMPFYHL	Prokka:Prokka_00003
contig000001	BD08_00004	WRNIP1	1124	1495	+	ATPase WRNIP1	ab initio prediction:Prodigal:2.50; similar to AAsequence:UniProtKB:sp|Q96S55|WRIP1_HUMAN	Prokka_00004	3.6.1.3	gtgttaaagcaattaattaacgttaaatctctactctatgacaaacacggtgaagaacactataatttgatttcagccctgcataaatcgatgcgtaatagtgatgtagatgccgcagtttattgggttaaccgcatgatcgaaggcggcgaagatcccttatatatgtcaagaagattaattcgctttgctagtgaagatgtaggtttagctgataccaatagcttgaatatcgcaatcaatacttttcaggcatgcaaatacattggtttgccagagtgcggagttcatttaactgaatgtgtgatttacctagcttgtacgccaaaatctaattcagtttatgtagcacaagaaaaggcaaagaattga	MLKQLINVKSLLYDKHGEEHYNLISALHKSMRNSDVDAAVYWVNRMIEGGEDPLYMSRRLIRFASEDVGLADTNSLNIAINTFQACKYIGLPECGVHLTECVIYLACTPKSNSVYVAQEKAKN	Prokka:Prokka_00004
contig000001	BD08_00005		1620	1811	-	hypothetical protein	ab initio prediction:Prodigal:2.50	Prokka_00005		atgaatgagcaacaagaagaattatctaacgcaattatcgattttcaagttaaacatcatgtcaatgacacagatttagcatttgctagtcacctatctgtagaaaaggtacacgcaatgaaaactggtgacggggaattcactaacgaagaaattaatcaactttatgactacatgtctgctaatgcttaa	MNEQQEELSNAIIDFQVKHHVNDTDLAFASHLSVEKVHAMKTGDGEFTNEEINQLYDYMSANA	Prokka:Prokka_00005
contig000001	BD08_00006	spsB_1	1874	2443	-	Signal peptidase IB	ab initio prediction:Prodigal:2.50; similar to AAsequence:UniProtKB:sp|Q5HHB9|LEP_STAAC	Prokka_00006	3.4.21.89	atgggagaaaaaactaagaagaaaaataaagacgaagaaagcataggtcattttgttctcgacataatcattatgtttgcgattttgatggggatttactattttgtatttagctttttcctttcaaatgaaacagtttctggcccctcaatgcagccaacatttgaaaatggtgaccgtttaattgctgttcgtcattttacccctaagcgcaatgatattgttattttaaaagcccctgatcaaaaaggtgctttatatattaaacgtataattggtacacctggtgatatggttacctcaaaaaatgataagctttatataaatggcaagcaagttgcagaaccatatttaaacaataaatatgaaaaacaggctcatcgtttaggagaattatat…	MGEKTKKKNKDEESIGHFVLDIIIMFAILMGIYYFVFSFFLSNETVSGPSMQPTFENGDRLIAVRHFTPKRNDIVILKAPDQKGALYIKRIIGTPGDMVTSKNDKLYINGKQVAEPYLNNKYEKQAHRLGELYTNNFTLKEKVPKNHYFVMGDHRDVSKDSRYFGFVKRSALIGRVVFRYWTFTQWKTF	Prokka:Prokka_00006
contig000001	BD08_00007		2529	3281	+	hypothetical protein	ab initio prediction:Prodigal:2.50	Prokka_00007		atgacgaattttttacataaattaactatgttagatgatgaaattaatcattcgacagtgcatagtcaagtagaagaaataaaacaaattgatcatcaggttgctaaaggtgaacctttaatagaagcaccagccaaattaggacttttgccagaccaatttgaagatattttagaagagattggtaataatcaaaaaagaaaattaactgatattaataatttatttaataattttcggcaatacttatctttaaaatatggtgtttggtcagtacctaatttgaaaactgcacatttgataaagaatagactgcatattgatactgctttggaaattatggctggtaatgcttattggtcaaaagctttggaaaatgttggagttcagacgataagt…	MTNFLHKLTMLDDEINHSTVHSQVEEIKQIDHQVAKGEPLIEAPAKLGLLPDQFEDILEEIGNNQKRKLTDINNLFNNFRQYLSLKYGVWSVPNLKTAHLIKNRLHIDTALEIMAGNAYWSKALENVGVQTISTDSLEWAKTSSTGAEPFHPVINLEATEAIKHYSDVDLIICSWSPNFGKSDIAAIDTWRKCSNAKHFIFIGEEDGATNSPEFWQNNWFKQTAALKAINDSFQSFDFIDERIFEIDNEF	Prokka:Prokka_00007
contig000001	BD08_00008		3271	4254	+	hypothetical protein	ab initio prediction:Prodigal:2.50	Prokka_00008		atgaattttaaaaggatttttttacttttagtacccttaatcatgtttttaggaataggtgctatgatttccaacattcagtccgattatgcagatgaagtgttggaagcccatggattaactaataatactcgttactttagaacggatagtgacgagagtattagttcatttttgcggtatttgaataagaattatgcgcatcatcagattcagctgcattttgatagtaattatgaaaaaaagcaggtcctagtttggactaaccatatggtcaaaagtttaccaactgaaactgggcgctatttttcacccgatgattttaaaggcaaagtttcgtttgcggtattgggacctactgctaaaattaatgttttagaagtgcaaaataataaatat…	MNFKRIFLLLVPLIMFLGIGAMISNIQSDYADEVLEAHGLTNNTRYFRTDSDESISSFLRYLNKNYAHHQIQLHFDSNYEKKQVLVWTNHMVKSLPTETGRYFSPDDFKGKVSFAVLGPTAKINVLEVQNNKYVVLGRNYYSVIGTFKNYPQVEMDKYYLSTGVDQLTAQDQLRNYRIVIDSTPYIINKIAKHYHAKLHIPSFVQEHHRDRLSVLPNILMLVACVIIGILSNVVLAILMKRQARLTYLRGDLLRNWVINRSARTLMVEGVCAFLAYIFLRWHAFYSAYSSLSIALLIAWLMNVIAFCIMLYHLMRKDKKVVKTTRRI	Prokka:Prokka_00008
contig000001	BD08_00009	rsmF	4229	5611	+	Ribosomal RNA small subunit methyltransferase F	ab initio prediction:Prodigal:2.50; similar to AAsequence:UniProtKB:sp|Q5SII2|RSMF_THET8	Prokka_00009	2.1.1.178	ttgttaaaactacccgtagaatttaaagaaaaatatcaaaaattattaggcgatgaagaggcaacggaatttttcgccgcaatgaatgaagagagtaaaaaagccattagaattaatacattaaaaaatccagtgaagatagcttatagtttaaatgaagcaattcctgatcttagggatgcatattatggtgaaattagtggggaagatcctgaatgggtaagtggttatgtttattcacaagatcctgctgcaatgtttcctgccgcgttgagtggtgtaaagcctggagataaagtgttagacttgtgtgctgctcctggtgggaaaacgactaaattaggagaacagttagaaaatgaaggccttttagttgcaaatgaaatctctggcactaga…	MLKLPVEFKEKYQKLLGDEEATEFFAAMNEESKKAIRINTLKNPVKIAYSLNEAIPDLRDAYYGEISGEDPEWVSGYVYSQDPAAMFPAALSGVKPGDKVLDLCAAPGGKTTKLGEQLENEGLLVANEISGTRAKALRENVERWGIGNALITNESPEKLSPVFYDFFDVILVDAPCSGEGMFRKNPEAIDYWSQDYVLTCQRRQKDILNEAVKMLKPNGRLIYSTCTFAPEEDEQIVSWLVNEHDFSILDTEIKDEKISLGHPEWSDNNPELTKTIRFWPQDGVGEGQFVAVLQKNGGNAETVTKKSKKKKQKKNPLRLTKSQQELVGNVINQFNLPDSLSDWSKKAMVRNDHVFIPAIVLSEKTKLHIVNNGIELGILKKKRFEPGHQLAEVLGQLKQ…	Prokka:Prokka_00009
contig000001	BD08_00010	fni	5663	6679	-	Isopentenyl-diphosphate delta-isomerase	ab initio prediction:Prodigal:2.50; similar to AAsequence:UniProtKB:sp|Q88WB6|IDI2_LACPL	Prokka_00010	5.3.3.2	atgtcaattagatctgaaagaaaagaagaacatctgaaattagctcagatgttttttaataaagaaaaatataatagctttgatcaaatgcacctgttgcgccccgctctgcctgagagtaaggttgatcaatctgttttggcaacagaaatgtttaataaaagcgtttctgctcctttttttatcaatgcaatgacaggtggatcaaaacagtctttaatagttaatcaggctctaggaaagatcgcgcaccaagaaaaaattgctctagcacttggttctgctagcattttagctaaagaaaaggatcagttagaaagcttttatgcggctcgtgatgaagatccaaatggtgtcttaattgtcaatgttaatccagaaacgcctattaatgcgatt…	MSIRSERKEEHLKLAQMFFNKEKYNSFDQMHLLRPALPESKVDQSVLATEMFNKSVSAPFFINAMTGGSKQSLIVNQALGKIAHQEKIALALGSASILAKEKDQLESFYAARDEDPNGVLIVNVNPETPINAIKQTIKELQADALQIHLNTVQEIAMPEGDRNFIWLDQIKNILDQITIPVIIKEVGFGLDQNSIHLLKENGIKFFDVAGSGGTNFAQIENARNDHDVSYLEDIGLPTVISALMAQKESVNFIVSGGVRNPLDILKGLSLGGQFVGISNVFLQEFNKNSFEGLQTLISNWKDELAALIAIYGKHDLASLPKIKKYYDLPLKNQIDQLI	Prokka:Prokka_00010
contig000001	BD08_00011		6692	7774	-	Phosphomevalonate kinase	ab initio prediction:Prodigal:2.50; similar to AAsequence:UniProtKB:sp|Q9KWG3|PMK_STRC1	Prokka_00011	2.7.4.2	ttgataacagaaaaagcacccggaaaattatacatcgctggagaatacgccgttttggaacaaaattgtcctgctgttttagttgccgtaaaccaatttgtacgtgtttcaattactaaaagcaagacttctactggtttgattcactccaaacaatattcacaagattctattcattgggtccgtcaaggctctaaaatggtaattgataaccgtgataacccatttgaatatattttatctgcaatttcttatacagaacaatactgcattgaacaaaatatcaagatgaaagtctatgatctgcatgttaactcagatctagattctgctgatggtaaaaaatatggtttaggttcaagcgcagctgttactgtagccaccgttaaggctattttg…	MITEKAPGKLYIAGEYAVLEQNCPAVLVAVNQFVRVSITKSKTSTGLIHSKQYSQDSIHWVRQGSKMVIDNRDNPFEYILSAISYTEQYCIEQNIKMKVYDLHVNSDLDSADGKKYGLGSSAAVTVATVKAILHFYGVKMSNELVYKLSAISHYSVQGNGSAGDIAASVYGGWLAYQTFDKKWLQYELANKTLSDVVNEAWPGLKIELLTPPHDMKLMIGWSQKPASTSRLVDETNANKAALNTEYKNFLAASSECVLKMIVGFKAKNIALIKKQIRVNRHLLQHFAKINQIAIEIPRLTQLIKIAEDFGGAAKTSGAGNGDCGIVITDADTDVDALENEWRRNGILPLNFRVHQISLAH	Prokka:Prokka_00011
contig000001	BD08_00012	SSO2989	7818	8780	-	Diphosphomevalonate decarboxylase	ab initio prediction:Prodigal:2.50; similar to AAsequence:UniProtKB:sp|Q97UL5|DMD_SULSO	Prokka_00012	4.1.1.33	atgtcaaaaattgtacgtgcacatacaaatatcgctttaattaaatattggggtaaggcaaatgctgaattaagactccctttaatgtcaagtctatcaatgacgctagatgctttttatactgatacttcagttgagaaaacaaacgatgagaatgctttttatttaaatggacaaaagcaagattctaaacaaagccagcgagttttttcatatttaactaaattgcaaaataaatttggttatcatgacaacttaatcgttaaatctgttaatcatgttccaacctcggctgggctcgcctcatctagctcagcttttgcagcattggcagccgctttttgccaatactataatatccaagttgacaaaaaagaattatcacgtttagcacgaatc…	MSKIVRAHTNIALIKYWGKANAELRLPLMSSLSMTLDAFYTDTSVEKTNDENAFYLNGQKQDSKQSQRVFSYLTKLQNKFGYHDNLIVKSVNHVPTSAGLASSSSAFAALAAAFCQYYNIQVDKKELSRLARIGSGSACRSIFGGFSVWQKGDSDASSYAYALDEHPQMDLHLLAVELNTNQKKISSTSGMKEAQSSPFFNPWLERNETELNQMIAAIKNDDFTALGELAELNANEMHAINLTAQPEFTYFEPNTIRAIKLVEDLRKEGIECYYTIDAGPNIKILCRLRNSKEIIERFKSVFNNVNIVIANFGPGITYLD	Prokka:Prokka_00012
contig000001	BD08_00013	mvk	8780	9688	-	Mevalonate kinase	ab initio prediction:Prodigal:2.50; similar to AAsequence:UniProtKB:sp|O59291|MVK_PYRHO	Prokka_00013	2.7.1.36	atgaaaactagttttttagctcatggaaaagtaattattattggtgaacattccgttgtctacggctatgatgctttagcaatgcctattaaagctttgcatattaaaactaccgtggaaaacaatcccgagatgtggatggacactgcacgctatcatggctctttttttgacactccgagcgaatacgacgggcttaagtacgttgttaaaactatgcagaaaaaagcaaacaataacgagccattgaagattacatatacaggagagattcctatggaacgaggatttggctctagtgccgcagtcgcattaggtaccacaaaggcattaaatcaattcttttccttaaatatgtctgaatctgaaatcatggcagttaccaatcatgcggaaatg…	MKTSFLAHGKVIIIGEHSVVYGYDALAMPIKALHIKTTVENNPEMWMDTARYHGSFFDTPSEYDGLKYVVKTMQKKANNNEPLKITYTGEIPMERGFGSSAAVALGTTKALNQFFSLNMSESEIMAVTNHAEMINHGKASGLDAATVNSDYLVFFNKKMGPKVLQAKLGATLFIMDTGELGNTKKAVAQVSQLLSESEQAKTNMKRLGELADLTKKAWINHDVKTVGNIFNEAQKILHSFNISTTKIDQLQKIALDNGALGFKLSGGGLGGITIALCESQEIAENIADKCQDLISNYWVEKI	Prokka:Prokka_00013
contig000001	BD08_00014	rexB	9769	13251	+	ATP-dependent helicase/deoxyribonuclease subunitB	ab initio prediction:Prodigal:2.50; similar to AAsequence:UniProtKB:sp|A8YVK1|ADDB_LACH4	Prokka_00014	3.6.4.12	atgatcaaaattctaacaggacgacaaactgacccattacaagaaaaaattctggccacagcaattgaaaattatcaacagcatccagaaaatgaaacttttatcatcgttcctaatcatattaagtttaccacagaagttagggcgattaataaacttgcgtctagcaaaaagcaaactgaaacagcagtaaaaaatctgcatgtattatctttttcccgtcttgcatggtttttcttaaaagatgcggaacaagggttgcctacgcagttagacgatgcggccagcgcaatgttgctaactcatattattgagcaaaagcaagatgaactgattatctttgagcaaagcaattcaggtatggtgcgccagctttataatacgattttgcaagtatat…	MIKILTGRQTDPLQEKILATAIENYQQHPENETFIIVPNHIKFTTEVRAINKLASSKKQTETAVKNLHVLSFSRLAWFFLKDAEQGLPTQLDDAASAMLLTHIIEQKQDELIIFEQSNSGMVRQLYNTILQVYDGNLELDNIDETNLDQETKSKIHDLRIIYDAFIEEIAGKFSTKNEVQVQLNDILAKNSELKNASFYFCDFSHFSLQEMLTIQILMRKAKNVTLAFKTRLGNINPKAEAGDYDYVIQQTIRRLVSFLQERDMDYVASEFPIPSEPTPREILNSLWTETVSKVDELKQVQLVKADSRYAEAYFVARTIYQQVALNNYRYRDFLILAPDLKEYETYLTPILRQNNIPFFNDLQQEMKYHPLVVLIENLFNLRDLKENPFQTQSMLTILK…	Prokka:Prokka_00014
contig000001	BD08_00015	addA	13254	16868	+	ATP-dependent helicase/nuclease subunit A	ab initio prediction:Prodigal:2.50; similar to AAsequence:UniProtKB:sp|A8YVK0|ADDA_LACH4	Prokka_00015	3.6.4.12	ttgccacaatttacaaaagaacaagaaaaagcaattaatgatcgaggtcatgatattttagtttccgcatcagcaggtagtggtaaaacaaccgtcttagttgaacgcgttttaaagaaaattttagcaggtactcaagtagatgagttgttggtcgtaacttttactaaggcagctgctgaagaaatgaagaccagaattaaagcagcgttgactaaagaaatggctaaacctggtgttgattatagatatttacgtgaacagttaaatcaaatagatactgctaatatttccactattgatgcgttttgtttggatgtgattcataggttttattattcaatcgaattggatcctagtttcactatcttaactgatgatacgcaggcagctttatta…	MPQFTKEQEKAINDRGHDILVSASAGSGKTTVLVERVLKKILAGTQVDELLVVTFTKAAAEEMKTRIKAALTKEMAKPGVDYRYLREQLNQIDTANISTIDAFCLDVIHRFYYSIELDPSFTILTDDTQAALLKERALREIEGEMLTSKDKAFRHFYDNFAGDRDADSPRDLLLDLYNFAMAKPEYKKWLAQLPQIYEIEDSVIGSKIWQKQIKPYIATKFSELQEKIASYLTQAIMETKELAKVKESFTLFAQNLNNFVQAVKEDDDYDKQRELLRSCVFTINFRKSKKWDEDLLEFYNEIQSLKDEAKSQVFDTFTSFYAVTEKEQIKIMQESQKIVTAISTAEIKLIERFNQLKRNENLLDYSDMEQLAYQILSQDTSSSQMARDFYQNKFKEILI…	Prokka:Prokka_00015
contig000001	BD08_00016		16887	19670	+	bifunctional ATP-dependent DNA helicase/DNApolymerase III subunit epsilon	ab initio prediction:Prodigal:2.50; protein motif:CLUSTERS:PRK08074	Prokka_00016		atggcaaagatttttgcaaaagatacctttgctgttgttgacttagaaactacaggtacgcagcgagaaaagggtcatcatattattcagtttggatgtgccattattaaaaatatgaaagtggttaagacatattcatttatgattaacccacatcgtgaaattccccagtctgtggttaatctaactggcattcataatgaagatgtacaagggaaagatgatttttctgtttatgctccaaaaataatagagatactaaaaggcacagtgtttgtagcacataatgttgattttgatttgccttttttaaattatgagttagtgcagcatggttatgaagcactgactaataaggctattgatacggtagaattagcaaaaattgcttttcctacc…	MAKIFAKDTFAVVDLETTGTQREKGHHIIQFGCAIIKNMKVVKTYSFMINPHREIPQSVVNLTGIHNEDVQGKDDFSVYAPKIIEILKGTVFVAHNVDFDLPFLNYELVQHGYEALTNKAIDTVELAKIAFPTLLSYKLSDLTAQLKIKHLNPHKADSDAYGTAVLLIKIIHKLESLPQATLNTLSSLSSSLIRDTSWLITTIADNLRKQKRPLGSNYMQVRNIILQKQNDQLDRHGENAHFPINDDEKKKLFKGKLHFRRAQVDLINHLHKFVNNPDKRAMVVEAPNGTGKTFSYLFAYAYQLYSGRKLVVATPTKVLQEQIIDHEIPQLLKVTKLDLTAEVVKSSSHYLDLDGFVQTIFQGTPNKNTLVLQMQILVWLTETKTGDLDELNLTNYNAP…	Prokka:Prokka_00016
contig000001	BD08_00017		19667	20167	+	hypothetical protein	ab initio prediction:Prodigal:2.50	Prokka_00017		atgatgatacaagatgatacaagacaaacactaaaatttatatcatgggtaatcggaattattgtaattgcttttgtggctagtattttgattttctattatgcgggttctcgaagtcgtggtaataatcaaaaaattgcggaaatagctcggactaaaacaccaattaagaacattcaaagctactatcatttagataggggcactagtagctacgccattactggaactggtaaaaaaggtaaacgttattatttcgtttatttgcctaattctaaaaaagcatacttatatccagcaaataaaggggtttctgaggcatatattaaaaataagtttaaatcctctcattctgatgctacaattaatcatattaatcttggttggtacaagggccaa…	MMIQDDTRQTLKFISWVIGIIVIAFVASILIFYYAGSRSRGNNQKIAEIARTKTPIKNIQSYYHLDRGTSSYAITGTGKKGKRYYFVYLPNSKKAYLYPANKGVSEAYIKNKFKSSHSDATINHINLGWYKGQAVWEVAYKKHNGNLGYTIYKFKDGNDISEVDNL	Prokka:Prokka_00017
contig000001	BD08_00018	asnS	20222	21520	+	Asparagine--tRNA ligase	ab initio prediction:Prodigal:2.50; similar to AAsequence:UniProtKB:sp|A8YVJ7|SYN_LACH4	Prokka_00018	6.1.1.22	atgacagaattgatttcaattaaagattcttctaaacatgttgatcaagaagttaagatgcatgtttggttaacagataaaagatcaagtggaaaaattattttcttgcaattgcgtgatggtactgcattcttccaaggtgtagttcgtaaaaatgatgtaacagatgaagtatttgaagttgctaaatcacttagacaagaatctagtttttatattactggtactgtgcatgaagatgcacgttctcactttggctatgagattcaaattactgatttaaaggttgtttcaaacaatgaaggttaccctattggtaacaaggaacacggtattgatttcttgcttgatcatcgtcatttgtggttaagatcaaagaagccatttgctattatgcaa…	MTELISIKDSSKHVDQEVKMHVWLTDKRSSGKIIFLQLRDGTAFFQGVVRKNDVTDEVFEVAKSLRQESSFYITGTVHEDARSHFGYEIQITDLKVVSNNEGYPIGNKEHGIDFLLDHRHLWLRSKKPFAIMQIRNTMFKATVDFFEKEDFIKFDAPIFMHSAPEGTTQLFHVDYFDHDAYLSQSGQLYGEAGAMAFGKIFTFGPTFRAEESKGRRHMTEFWMMEPEMAWMHQDESLDLQERYLAYMVKQVLDKNEYELKILGRDPEKLRPTTEGNFVRLPYDDAVKMLQDAGRDFKWGDDFGAPDEGYISEQYDRPVFIVNYPTSIKPFYMKKNPDNPKEYLCADVIAPEGYGEIFGGSEREGNYEVLKQQIIDAGLNLEDYQWYLDLRKFGGVPHSG…	Prokka:Prokka_00018
contig000001	BD08_00019	dnaD	21606	22250	+	DNA replication protein DnaD	ab initio prediction:Prodigal:2.50; similar to AAsequence:UniProtKB:sp|P39787|DNAD_BACSU	Prokka_00019		ttgcaatttaatgattatcgcgccttaggctttactacattaccaaacggactgattgcttattattctaagcttaatattagtgatgcagaattattattagttattcaattagaagcttttaatcaacgaggagaaaactttccatcaaatgaaaaaatagcagctaatactaatttgacagtagcagatgttggtaatattatccaaagattaattgatcgagattatttaactattgagcaagtaaaggatagtcaagataaaattggaaataggtatagtttgaataaattatatgatgctatagaccaatatatagatcaaaatgtattgattaaggataaaaagaggaaaaagacgatatccgtttcagatgatttggataataatccattg…	MQFNDYRALGFTTLPNGLIAYYSKLNISDAELLLVIQLEAFNQRGENFPSNEKIAANTNLTVADVGNIIQRLIDRDYLTIEQVKDSQDKIGNRYSLNKLYDAIDQYIDQNVLIKDKKRKKTISVSDDLDNNPLNYLARKVEVEFGRYLSPIEREEVAQWLSVDHYTPEVIELALREAVLSQAYSLKYIDRVLLNWQRHNLKTVDEIERFLKRNR	Prokka:Prokka_00019
contig000001	BD08_00020	nth	22252	22872	+	Endonuclease III	ab initio prediction:Prodigal:2.50; similar to AAsequence:UniProtKB:sp|P39788|END3_BACSU	Prokka_00020	4.2.99.18	atggtagaagatttattaagtgatgacgaagcacgtactgttttaaaacggattttagcaatgtatcctaatgccaaaggtgaattgcactgggataatacttttcatttgttatgtgcagtaatgatgagtgcacagacaactgataaaatggttaatcgagttatgcctgattttattaaaaagtttcctactcctgaagtcttagctaatgcttctattgaagagattgaaagtacgattaaaactattggattatatcgttcaaaagctaagcatttaaaagctactgcaaaaatcttggttgaaaaatatgatagtaaaattcctgaagataagaagacattgatgacgtttcctggagtaggggagaaaactgctaatgtagttttagctgaa…	MVEDLLSDDEARTVLKRILAMYPNAKGELHWDNTFHLLCAVMMSAQTTDKMVNRVMPDFIKKFPTPEVLANASIEEIESTIKTIGLYRSKAKHLKATAKILVEKYDSKIPEDKKTLMTFPGVGEKTANVVLAEGYGVPAIAVDTHISRISKAFHIVNQKAAPHEVEQRLESILPKNEWIKTHHAMILFGRYIMPARAKGDPYSYLN	Prokka:Prokka_00020
contig000001	BD08_00021	ponA	23085	25364	-	Penicillin-binding protein 1A	ab initio prediction:Prodigal:2.50; similar to AAsequence:UniProtKB:sp|Q04707|PBPA_STRPN	Prokka_00021		atgatagaagataaaaatactatgagacgtgaatcacgtagaaattatcaaaaacgaaggtcgactaagagtcatctaggtatcaaaattgttaaatggatctttctgatagttttgctattagttgtttcgggaattggattatttgctttttatgccaaagatgctcctaatattagccaagaccaattacaaagtggtggcacatctagtctatataataatgatggtaaattcttattatcacttggttctgaaaaacgaatttatgtcaaaaataaagatatacctcagctattaaaagacgctgtagtttctgttgaagataaacgtttttataaagacaaacttggcgtagatccaatcagaattgtcggttctatgcttactaatgcaaaa…	MIEDKNTMRRESRRNYQKRRSTKSHLGIKIVKWIFLIVLLLVVSGIGLFAFYAKDAPNISQDQLQSGGTSSLYNNDGKFLLSLGSEKRIYVKNKDIPQLLKDAVVSVEDKRFYKDKLGVDPIRIVGSMLTNAKSNSIAAGGSTITQQLVKLTVFSTAASQRTLKRKAQEAWLAVKVQHEFSKDQILEFYINKVFMNYGNYGMGTAANYYYGKSLKKLDLAQIALIAGMPNAPVAYDPYLYPQKAKYRRNIVLKTMLQNEKITKDEYNQAVNEPITHGLKKRRADNESKIRKIDDPYIKEVISEVKNKGFDPYNDNLKITINIDQKAQNKLYELGNNGSVPFTNNKMQVGATVIDPNNGHVVAILGGRHLPSVQLGLDRAVQTGRSTGSTIKPVLDYGPA…	Prokka:Prokka_00021
contig000001	BD08_00022	recU	25361	25993	-	Holliday junction resolvase RecU	ab initio prediction:Prodigal:2.50; similar to AAsequence:UniProtKB:sp|A8YVJ3|RECU_LACH4	Prokka_00022	3.1.22.-	atggtcaaatatccaagcggcagtttagttgcatttagaaaacctattaataaaaaagaaaataaaattcgtcatacatatacacatagaaaaggcgtgaacttttctgatcgtgggatgacactggaacaacaaattaacgaatcaaataaatattatttaaatgaagaaattgcagtagttcataaaaagcctacccctattcaaatcgttaaagttgattatcctaaacgttctaaagctgttattcgtgaagcttattttagacaggcttccacaactgattataatggcgtttataaaggatactatcttgatttcgaagctaaggaaactagaaataaaactaactttcctttaaaaaatttccatgaacaccaaatttttcatttaagtgcg…	MVKYPSGSLVAFRKPINKKENKIRHTYTHRKGVNFSDRGMTLEQQINESNKYYLNEEIAVVHKKPTPIQIVKVDYPKRSKAVIREAYFRQASTTDYNGVYKGYYLDFEAKETRNKTNFPLKNFHEHQIFHLSACLKQKGICFTIIRFASLERYFVTPASFVINAWREKDKSSMTLKEIEDNSYEIKSGFRPTLPYLKAVDNFIADREREL	Prokka:Prokka_00022
contig000001	BD08_00023		26057	26626	+	hypothetical protein	ab initio prediction:Prodigal:2.50; protein motif:CLUSTERS:PRK13660	Prokka_00023		atgcaacgtttatgggtaactggctatcgtagctacgaattaaatgtgtttagtgacaaggaccccaaaattactatcattaaatatgctttaaagaattattttaaaggcttgcttgaaaataatcagttagactggattattactggagccaatttaggagtggaacaatggacagcagaagtaggattggaattggggcaaaagtatccgctgcgaacttccattatgattccgtatgagaaatttgctgatcgctggaatgaaaacaatcaaactaagttccttaatttaaaagaacgagttgatttctttgcttcaacttcaaatctgccttatcaaaatccagttcaattacgcaattatcaaaattttatgcttcagcatactgatcgagca…	MQRLWVTGYRSYELNVFSDKDPKITIIKYALKNYFKGLLENNQLDWIITGANLGVEQWTAEVGLELGQKYPLRTSIMIPYEKFADRWNENNQTKFLNLKERVDFFASTSNLPYQNPVQLRNYQNFMLQHTDRALMVYDTEHPGKSKYDYNLIQKYQKAEEYPLDLIDFYDLQDAAEEYQEAHQRNYFSE	Prokka:Prokka_00023
contig000001	BD08_00024	gpsB	26717	27133	+	Cell cycle protein GpsB	ab initio prediction:Prodigal:2.50; similar to AAsequence:UniProtKB:sp|Q38X59|GPSB_LACSS	Prokka_00024		atggcaagtttaaacgatattaaactgtctgcacaagacatattgaaaaaacaatttagaagtaaagtaaaaggctatgatccagacgaagttgatgcgtatttggatgaagttatctcagattatgagaattttcaacaaattattgaagacttatatggtcaaattggcacgcttcaacgtcaattaatggatgaaaaacaaaaagaaaagaaaacagtcgaaacagagaaggaagataaagtaaagacttatactccaactcatagaagaactgcttcagttcctaattttgacaatgaagatgatgataatcatggcgaaatctcaactaacatggccattattcaacgaatttcaactttagaaagaaaagtttataatcttgaacaacatgtt…	MASLNDIKLSAQDILKKQFRSKVKGYDPDEVDAYLDEVISDYENFQQIIEDLYGQIGTLQRQLMDEKQKEKKTVETEKEDKVKTYTPTHRRTASVPNFDNEDDDNHGEISTNMAIIQRISTLERKVYNLEQHVYGVKH	Prokka:Prokka_00024
contig000001	BD08_00025	ypsC	27595	28719	+	Putative RNA methyltransferase YpsC	ab initio prediction:Prodigal:2.50; similar to AAsequence:UniProtKB:sp|P50840|YPSC_BACSU	Prokka_00025	2.1.1.-	atgaaagaatatcaactttatgcaactatgggcgctggatttgaaagcgtcgtaaacaaagaattacagggcatgggttaccagactaaagtcgaaaatggacgtgtatttttcaagggtacccaagaagatattgtaaaaactaatttatggttaagaaccgcagatagaatcaaaattttattgaaggaatttagagcaactgattttgacactctatttaatgaagtttacgactataattgggcggatttattaccagtagatgctaaatttcccgttcaaggtcgtgcagttaagtcaaagcttcattctgagcccgatgttcaatcaattgtgaaaaaggccattgtcaataagatgattgatcaataccatagacgaggcttcttaccagaa…	MKEYQLYATMGAGFESVVNKELQGMGYQTKVENGRVFFKGTQEDIVKTNLWLRTADRIKILLKEFRATDFDTLFNEVYDYNWADLLPVDAKFPVQGRAVKSKLHSEPDVQSIVKKAIVNKMIDQYHRRGFLPETGSEYPLDVHIYKNVARISLDTTGASLFKRGYRVEHGGAPLKENFAAGLLKLTPYNGTHPLIDPMTGSGTLAIEAALIAKNIAPGTWREFAFDNFDWFNHDLHKIALEKAKAEVKPLDAPIWASDIDQSVLEIAKLNAHNAGVLQDIRFKQVAVKDFTTDLENGIIIANPPYGKRLKDHESAEELYKQMGEVLRPLDSFSQYYLTADPNFEKCFGAKATKKRKLFNGNLRVDFYQYWANRR	Prokka:Prokka_00025
contig000001	BD08_00026		28723	28833	+	hypothetical protein	ab initio prediction:Prodigal:2.50	Prokka_00026		atgattacagaagatctaaatactgaattttgggtgatttctgatacacatttaattgctaaaagcctgcacgatgaagggcaagctttttcgcaaatgcaaaaaaactag	MITEDLNTEFWVISDTHLIAKSLHDEGQAFSQMQKN	Prokka:Prokka_00026
contig000001	BD08_00027		28796	29377	+	Calcineurin-like phosphoesterase	ab initio prediction:Prodigal:2.50; protein motif:Pfam:PF00149.22	Prokka_00027		atgaagggcaagctttttcgcaaatgcaaaaaaactagtcagggtaaagatctgtattatcaagaaactgctttgacagcgtttatgcgaatggcacaaagaaaaaagcctgcagcaattattgttacgggagatattacttttaatggagaaagagttttagctgaaaagtttgcggaaattttcaagcctttgaagcatactcaagtcttagtcttaccgggaaatcatgatatttttgatggctggtctagagaatttcgcggtaaaaagcagttctatgctggtgaaattagtccaatgttttggcgctcaatttttgctaaatcctatcgtcaggcttttaatacggatgacagttcattagcatatagtgtgcaattaaatccgcaatatttt…	MKGKLFRKCKKTSQGKDLYYQETALTAFMRMAQRKKPAAIIVTGDITFNGERVLAEKFAEIFKPLKHTQVLVLPGNHDIFDGWSREFRGKKQFYAGEISPMFWRSIFAKSYRQAFNTDDSSLAYSVQLNPQYFLILADSNIYGTEETTAAPHTRGMIGKSQLKWIEKQLQYAEKINFVRFYLCIIICMLIILL	Prokka:Prokka_00027
contig000001	BD08_00028		29478	29846	+	hypothetical protein	ab initio prediction:Prodigal:2.50	Prokka_00028		atggacccacaagaaacaactcctactactgaagttgttacttcaagtttttgttcaaatgatcaaggatatggggttgtccgtgttcattcacgacatattacatatgtaagacgcaattttgatatgacaagatacttgactgatcaagaaaaagaaaattatactttagaacacttccataagtatttaaaggatttacaattagggagtatctctgcagatatgatgcaaagtgaattgaataaaattcattcttctcaggcccaccaagtgttaatcaagcatcatcctgaatatagattgtatttagagattttgtatgacaccacttcacatagtaatttacaagtaaagataagatactga	MDPQETTPTTEVVTSSFCSNDQGYGVVRVHSRHITYVRRNFDMTRYLTDQEKENYTLEHFHKYLKDLQLGSISADMMQSELNKIHSSQAHQVLIKHHPEYRLYLEILYDTTSHSNLQVKIRY	Prokka:Prokka_00028
contig000001	BD08_00029	fhs1	30301	31977	+	Formate--tetrahydrofolate ligase 1	ab initio prediction:Prodigal:2.50; similar to AAsequence:UniProtKB:sp|Q5FJY2|FTHS1_LACAC	Prokka_00029	6.3.4.3	atgaaatcagatattgaaattgcacaagagactaaagaattaccaattaaagaaattgctgcaaaggttaatcttaaagaagaggatttagaaccatatggatatgataaagctaaaattaattggcaggctatcaatcgtatttccaaaagtaaaaaattaggaaaattaattttagtaacttctatttcaccaacacctgctggtgaaggcaagtctactattactattggcttaggtgatgctattaataatcaattgcacaaaaatacgatgattgccttgcgtgaaccatcaatgggccctgtctttggacttaaaggtggtgctactggtggtggtatggcacaaatcatcccaatggaagatattaatttgcactttaccggtgatatgcat…	MKSDIEIAQETKELPIKEIAAKVNLKEEDLEPYGYDKAKINWQAINRISKSKKLGKLILVTSISPTPAGEGKSTITIGLGDAINNQLHKNTMIALREPSMGPVFGLKGGATGGGMAQIIPMEDINLHFTGDMHALTAAIDTLAALVDNYIYQDNSLNIDPERILLKRGLDVNDRALRNITVGQGSKFNGIEHKSSFAITVANELMAILCLATDIDDLKARIGDMLVGYTKDDQPVYVKQLGFQGAIAALLSNALKPNLVQTLEHTPALVHGGPFANIAHGANSVMATNLALHLSDYVLTEAGFGSDLGGQKFMDFVSKHLDKQPDAAVVVATVRALKYQALRDTKHLDEENLTALKAGFKNLERHMNNMRSYNVPVVVLINQFASDTEAELDLLKKLIE…	Prokka:Prokka_00029
contig000001	BD08_00030	lspA	31984	32457	+	Lipoprotein signal peptidase	ab initio prediction:Prodigal:2.50; similar to AAsequence:UniProtKB:sp|Q043I1|LSPA_LACGA	Prokka_00030	3.4.23.36	atgcagtttttatatttatttatttcattatttgtggttttagcagatcaaggcttaaaaagttatattgtaagccattatagtgtaggtgaagttcatcaaattattccaggaaccctatcgtttaattatttgcagaacgatggtgcagcttggaatattttaacgggtcaaatgtggctattttacggtattagtgtgatcgctatcggcgtttgtttatattttttatttaacaaaaagtataaaaatgctttgtttgacattggcttagccttagtattaggtggcattattggtaattttattgatcgacttcacttaaagtatgtggttgatatgcttcgacttgattttattgattttattaactttaatatttttaatattgctgatact…	MQFLYLFISLFVVLADQGLKSYIVSHYSVGEVHQIIPGTLSFNYLQNDGAAWNILTGQMWLFYGISVIAIGVCLYFLFNKKYKNALFDIGLALVLGGIIGNFIDRLHLKYVVDMLRLDFIDFINFNIFNIADTAITIGVLIIFIYLIFFADKDDQNA	Prokka:Prokka_00030
contig000001	BD08_00031	ylyB	32450	33361	+	putative RNA pseudouridine synthase YlyB	ab initio prediction:Prodigal:2.50; similar to AAsequence:UniProtKB:sp|Q45480|YLYB_BACSU	Prokka_00031	5.4.99.-	atgcctaaaaaatatgaattacaggttgaaaatgagtacggacgcttagataaatttatttcagaacaaatacctgatttgtctagaactagagtaaaagaattagttaaagaaaaagagattttagttaatcataaggtagaaaaagtttcttacaagattcaagcaggagataaaattgaaattaatgttccagcggtaaaacctttggatgttgttccagaaaatattccccttgatattgtgtatgaagatgaagttgtgattgtggtaaataagccacaaggcatggtagtgcatcccgcaccgggccatcccgatcatacgttggtgaatgcacttctttatcatactcaagatctagcacaatcgcctgaaggttttagaccaggtattgtg…	MPKKYELQVENEYGRLDKFISEQIPDLSRTRVKELVKEKEILVNHKVEKVSYKIQAGDKIEINVPAVKPLDVVPENIPLDIVYEDEVVIVVNKPQGMVVHPAPGHPDHTLVNALLYHTQDLAQSPEGFRPGIVHRIDKDTSGLLMIAKNAKARESLEDQLAHKTNKRIYWAIVHGNFGEENGVIDAPIGRNPYDRKKMAVVENGKKAVTHFKVLKQFKGYSLIECQLETGRTHQIRVHLDYIGHAVAGDPLYGPRKTLKGNGQFLHAKVLGFKHPRTGKWLEFTVEPPKIFQDTLAQLEKASE	Prokka:Prokka_00031
contig000001	BD08_00032	carA_1	33364	34419	+	Carbamoyl-phosphate synthase small chain	ab initio prediction:Prodigal:2.50; similar to AAsequence:UniProtKB:sp|Q9CF80|CARA_LACLA	Prokka_00032	6.3.5.5	atgaaacgttatttgatattagaagatggaagttcttttgctggtgaaggcataggagcaagcataatttctacaggtgaattagcaattcaaactactaattttggttatcaggaggccttaaccgatccaactaatgctgggaaaattttggttttcacctcaccgatgattggtaataatggtattaatgctattgactatgaaagtattgatccatctgtcaagggaatcattgccaatgatattgctttgaatatttcagacagtgaaaattttgaagatcttagttcttttctgaaagaaaaaaagataccagctatttttaaggtagatacgcgtgcacttgttcatcgtctaatggaagagggaacaattaaagcttcaattatggatacc…	MKRYLILEDGSSFAGEGIGASIISTGELAIQTTNFGYQEALTDPTNAGKILVFTSPMIGNNGINAIDYESIDPSVKGIIANDIALNISDSENFEDLSSFLKEKKIPAIFKVDTRALVHRLMEEGTIKASIMDTNDEHAFDQIKALVLPKNKSAMVSTKNAYASPNVGKTVAVLDLGLKHSMLRALSLRKVNATVLPYDASPVDVENLRPEGIIISNGPGKPEEIIDKITPVLDQFYGKYPILGIGLGFLVLSDYLDFGLVKLPQEFNGINYPVIEQNTNAIWQTSMNIDQLVLPDSIKMNMNREYFDLHSELNAGFWNIKDKIVATAFNPEGAPGSHDADEIFDYFLQMME	Prokka:Prokka_00032
contig000001	BD08_00033	carB_1	34423	37614	+	Carbamoyl-phosphate synthase large chain	ab initio prediction:Prodigal:2.50; similar to AAsequence:UniProtKB:sp|B3WEF5|CARB_LACCB	Prokka_00033	6.3.5.5	atgcctctagaaaatgatttagataaagtattaattatcggatcaggacctacattaattggcagtgtagctgagatggattttatggctacagaagctattgatgctttaactgaagaaggaatccaagttatactggttaatcctaatcctgcaaccatttctacggataagaaacttaatgtcactgtatatttggaaccgatgacgttagactttcttaaacgaattttgcgtatggaagaacccgatgcaattattacagcatatggttctactaacggattaaaagttgctcataaactgttgaaagatggaattttagagcaaatgggaatccaattattaactttgaattcacgtatcttgcagatggggaatcagcaaaaaagaaccgag…	MPLENDLDKVLIIGSGPTLIGSVAEMDFMATEAIDALTEEGIQVILVNPNPATISTDKKLNVTVYLEPMTLDFLKRILRMEEPDAIITAYGSTNGLKVAHKLLKDGILEQMGIQLLTLNSRILQMGNQQKRTEFLNKLGIDTSESWELSQTAQDNLIIAMDSLLAKVTFPVLVTKYNRYVHNEHLRFKNKEDLIVYFKEESQTDNFTWKNYRLTEDLSDWEEVIVDVIRDKDGNLVFTNFAGSIEPVAINSGDSAVVMPSLTLNNDHIQELRESVRRIVDNLGIVGFTSFHFAIKHHGTQIKSKLLTIRPRLTRSSVWAQRIGMYDVGYVVSKVAIGYRLNEITDPLSGLNASIEPTLDAIAIKIPYWSFTGSGYNHYQLSNRMQASGEAMGVGRNFET…	Prokka:Prokka_00033
contig000001	BD08_00034	yloA	37682	39376	-	putative protein YloA	ab initio prediction:Prodigal:2.50; similar to AAsequence:UniProtKB:sp|O34693|YLOA_BACSU	Prokka_00034		atggcatttgatggattatttatccatagtttattacaagatttaacccctaccctagtaggaagtcgtttatcaaaaatttatcagccctttgatcaagacttggttttaatctttagaaaaaatcgaaagaattatcagtttttaatctcagcgaatgctcaatatccacgaatgtatttaactgagcaaacaattaataaccctgataaggcacctatttttgtaatggtgttaagaaagtacttagaaggttccgttttacaatctattgaacaagtaggcttagatagaattactaacttccattttagcaatcgaaacgaattaggcgatgaagtagaattagttctttctgtagaattaatggggcgtcatagtaatgttattctttacaat…	MAFDGLFIHSLLQDLTPTLVGSRLSKIYQPFDQDLVLIFRKNRKNYQFLISANAQYPRMYLTEQTINNPDKAPIFVMVLRKYLEGSVLQSIEQVGLDRITNFHFSNRNELGDEVELVLSVELMGRHSNVILYNQKDNHIIDLLKRINPDENRARILLPKAKYELPPLKPGLNGLTLSEDKFKQLSNENDPNELSKQMDGLDKDDRNELLGYLEDDYSYSSFKTFFNQFENPRAFVLKTPNNKRKIFCYLPYHLELEKESSNPDLNKGLDEFYEYQANRDWVKQRASQVERVVKNEQKKLSKKIKKLKKQLDLAENSEGYRIKGEILNANLNQVKPGMTTVSLPNYYENNAPIEIKLDPALSPTRNAQKYFTRYKKLRDSIKHVNEQIKIAEENLRYFDS…	Prokka:Prokka_00034
contig000001	BD08_00035		39525	39941	+	hypothetical protein	ab initio prediction:Prodigal:2.50	Prokka_00035		atggatgtattattttttagtacaattgctgatcaaattaaaaaggaaataaatcacaaatgtggtttaaatatttcacaaactagaattttgcttttttttgatgatacaaataataaagctttagcaatgggaaaattagctagagcacttaatatttctttatctaccttaagtcgtcagcttcagcaaaagaagactaaaagtcttatagaaattacacgttctgaaaaagactctagcaaaattgtaaatttaagcgcagaaggtataaagaaagccaaagaacttaaaaatacacttaacaaaattgaagaacttttatttgtatatctagattctgatgcatcaagtttatttatcaagcaacttaatcaagttgcacaagcgtctacatca…	MDVLFFSTIADQIKKEINHKCGLNISQTRILLFFDDTNNKALAMGKLARALNISLSTLSRQLQQKKTKSLIEITRSEKDSSKIVNLSAEGIKKAKELKNTLNKIEELLFVYLDSDASSLFIKQLNQVAQASTSLEGLE	Prokka:Prokka_00035
contig000001	BD08_00036	lin2658_1	40016	40897	+	DegV domain-containing protein	ab initio prediction:Prodigal:2.50; similar to AAsequence:UniProtKB:sp|Q927X9|Y2658_LISIN	Prokka_00036		ttgaaaatcgcattagttactgacagtactagtgtcttaactgaccaagaagttaaggacaataatattaatgtggttccgattcccgtcatcgttggcgacaaggaatacttagaaggagttaacattacctctgcggagctttttgaaaaacaaaagcaaggcgcagcttttcctaagacttcgcaaccaagcatgggtcaaatgattgaattatgcaataagcttcatggagaaggatatgaagccattattgctattactttatcaagtggtatttctggattttatcaaaacatggtgaatatggcacataataatccggaatataatttgtatccctatgattctaaaatgaccgttagattacaaggttatttggtgttagctgctgctaga…	MKIALVTDSTSVLTDQEVKDNNINVVPIPVIVGDKEYLEGVNITSAELFEKQKQGAAFPKTSQPSMGQMIELCNKLHGEGYEAIIAITLSSGISGFYQNMVNMAHNNPEYNLYPYDSKMTVRLQGYLVLAAARMIKNGMEPEAILKKLDEIRKTIDEYFVVDDLNNLSRGGRLSNAGAFIGTMLQIKPLLTFNSDGKIVAFEKIRSLKRAVAKVKKLTLEKTAELPYKDKLRLFVFHSNDLKQAEDIKQFINTNFPDRPVDVAEFSPVIATHLGEKSIAIAWMIDIDKLDLTK	Prokka:Prokka_00036
contig000001	BD08_00037	xerS	41100	42182	-	Tyrosine recombinase XerS	ab initio prediction:Prodigal:2.50; similar to AAsequence:UniProtKB:sp|B9DUD2|XERS_STRU0	Prokka_00037		atggaatctactaagtatcttagtttaatcaaaactgaattagataatatgccggactttgttaaacaatataatttgggcactaatcattccttgacaactacttatcaatacctaactgaaatacgcagattttttgattggctgcgtcaagaaggtatttcttctgctcaagataatcaacatattttgccagatactttagccaatttgcgtcgaaatgatatcatgctttatattgataacttagggcatactaagaataaacagggtcatttaaactcccccactactatcaatcgttcaatcaatgccttacgctctttatttaaatttttaactattacagcagacaataataatgggaagtcctattttgaacgaaatgtgatgcttaaa…	MESTKYLSLIKTELDNMPDFVKQYNLGTNHSLTTTYQYLTEIRRFFDWLRQEGISSAQDNQHILPDTLANLRRNDIMLYIDNLGHTKNKQGHLNSPTTINRSINALRSLFKFLTITADNNNGKSYFERNVMLKIESLNDTKTLNYRAHVLESHMYTGNLKFEFLKFIAHDYENKCNKQAKPGFKKNKERDMAIIALILGTGIRVSECAGVDMQDLNIKDAILDVTRKGGQKDSVPIAEWTLDYIKKYKKIRAERYMADPKQTAFFLTRWHNQTKRMTTNAIEKMVNKYSASFGHPLTPHKLRHTLASELYAVTKDQVLVAQQLGQKGTTATDLYIHVDQKKQRAALNVISNEQQNANESK	Prokka:Prokka_00037
contig000001	BD08_00038		42698	43153	+	hypothetical protein	ab initio prediction:Prodigal:2.50	Prokka_00038		atgacagaagaaattgatgtaaatttacaagctaaaaatccaagtggtattaaattattaaatcgcttgtatgatggacatttagttttaaacgatattggtgttcgcttagatgaacagcttaataatgaaaatgaagagttaacagtgccaactcaagaagatgttaacaacttatatgatacctttggcaaaatggtacagacttttggtgatattactaatgcttatggcaatgtagatacttttgcggataattttgcagggaccactaaggactttgcagaaagattaatcaccgaaatggcagattttaataatggtattgcggacattggagatactgaaggcggccttgaaaattatgataacgataagctcaatgattgggttaaccaa…	MTEEIDVNLQAKNPSGIKLLNRLYDGHLVLNDIGVRLDEQLNNENEELTVPTQEDVNNLYDTFGKMVQTFGDITNAYGNVDTFADNFAGTTKDFAERLITEMADFNNGIADIGDTEGGLENYDNDKLNDWVNQVMGDIVATNEEFNNLIKE	Prokka:Prokka_00038
contig000001	BD08_00039		43329	43613	+	topology modulation protein	ab initio prediction:Prodigal:2.50; protein motif:CLUSTERS:PRK08118	Prokka_00039		atgcaagctgatgcttggataatggatggtaactacagtgattctttatttaatgagcgacttaatgcatgtaatactgtattctttttagattatagtgtagatacttgtttaagtggtgttcgtcaaagatggggaaagaaacgacccgatatgccctggattgaagagcaagaagataaagagtttatgaattatattaggcttttttctaaaatacaaaagcctaatattgttaggatattgaaagatcatcctaatataacggtatataacggtttatag	MQADAWIMDGNYSDSLFNERLNACNTVFFLDYSVDTCLSGVRQRWGKKRPDMPWIEEQEDKEFMNYIRLFSKIQKPNIVRILKDHPNITVYNGL	Prokka:Prokka_00039
contig000001	BD08_00040		43708	44316	-	hypothetical protein	ab initio prediction:Prodigal:2.50	Prokka_00040		atgcataaaaagaagcttgtttcattgctaagcttaggtgctttagcaataactttactttctggttgtagtaatattgaaaattgggaattatcaatgcgttctaagattggcgctttaccattaacggtctctacttacgattctaatggacaaaagatcgatcaaatcaaggctaaatccgttgatattcatacagataaaaagatgtctcaaaaagatagtagcggcaatgaaaaatctagcgtaattgatgtcgattatggccacaacagaatgattcacgtaggctctactcttattgcatatgaagggttaaagaactacgaagatgagtttaataagcacgtaaacattaatgatcaaaacaaagctgttcctttactaaatactatgtat…	MHKKKLVSLLSLGALAITLLSGCSNIENWELSMRSKIGALPLTVSTYDSNGQKIDQIKAKSVDIHTDKKMSQKDSSGNEKSSVIDVDYGHNRMIHVGSTLIAYEGLKNYEDEFNKHVNINDQNKAVPLLNTMYQNFKNDWNGDAKVVMIRSQLGMPIAVFTGKNVSIHKSDMKNATQFVIDGHRLIAYRADYTIYPIASLMK	Prokka:Prokka_00040
contig000001	BD08_00041		44523	44828	-	hypothetical protein	ab initio prediction:Prodigal:2.50	Prokka_00041		atgtttaccaaagcaatggatcacttaatgccgataggtatatacgcaactaaaagtatttttggtggtattttagaaatagtcatagctggtttatttatcggtgccggaattgtctatatttgtttagagaaaagcccgtatttaggtggtgatataactggtctgattttgatgattatcgcaggaatcttaggaatattcggtggatttatatatgcttggatgtttttatatgcggctattgcattaattatcggatttggattttatatttggcatcgtataattggcactgatgattaa	MFTKAMDHLMPIGIYATKSIFGGILEIVIAGLFIGAGIVYICLEKSPYLGGDITGLILMIIAGILGIFGGFIYAWMFLYAAIALIIGFGFYIWHRIIGTDD	Prokka:Prokka_00041
contig000001	BD08_00042		44859	45170	-	hypothetical protein	ab initio prediction:Prodigal:2.50	Prokka_00042		atggacggcatagctatatggcaatatactgataattggaaaggtatgtccactgatggcaatataactatactcccattatctatttcaggctctgcagtctcacaagcaccatctaattctaatactaagcacactggtaaaataatgtacaagtcttacgtatatgatggtaacggcaaacgtacaggagaagtttataaagcttatgtatcagttacctactatggtggcaaaactaaattaagcaacggtaaatcagccgttaaatttggcgacaataaatatacatcatggcaagtaatatcttag	MDGIAIWQYTDNWKGMSTDGNITILPLSISGSAVSQAPSNSNTKHTGKIMYKSYVYDGNGKRTGEVYKAYVSVTYYGGKTKLSNGKSAVKFGDNKYTSWQVIS	Prokka:Prokka_00042
contig000001	BD08_00043	lysA_1	45231	45542	-	Lysozyme	ab initio prediction:Prodigal:2.50; similar to AAsequence:UniProtKB:sp|P33486|LYS_BPMV1	Prokka_00043	3.2.1.17	atgacgcctatgggctatcattttgctacttttagttcaaacgcttccttggctaaaagcgaagctaaatatgctgtctcatctgctaaagctttaggtctacctaagggatcatatctagcatgtgattatgaaactggcagcggtaatataattactaattgtaagaatgttactgctaaagccatcctagcttttatggatgaaattaaggcagctggatatcaacctcttctttatgctagttcttctgtattacaaaataatattaatacaccttctattgtcaaaaaatatcctaactctttatag	MTPMGYHFATFSSNASLAKSEAKYAVSSAKALGLPKGSYLACDYETGSGNIITNCKNVTAKAILAFMDEIKAAGYQPLLYASSSVLQNNINTPSIVKKYPNSL	Prokka:Prokka_00043
contig000001	BD08_00044		45547	45822	-	Lyzozyme M1 (1,4-beta-N-acetylmuramidase)	ab initio prediction:Prodigal:2.50; protein motif:Cdd:COG3757	Prokka_00044		ttgttaaaaaagaaaacatttgtaaaattagcttgttcaactatgttagtaaatgctgggattagcatcttacctgcacccctctccactacttatccttctcaagttcaagcttcagcaacttctatagctgctagaggattaggtattgatgttgcgagttatcaaagtgccgatttaacagctcatgcaaaagctggatcccaaattgcaatagtcaaagttagcgaaggtactagctacagaaatcctaaaaataaaatcggctattgctaa	MLKKKTFVKLACSTMLVNAGISILPAPLSTTYPSQVQASATSIAARGLGIDVASYQSADLTAHAKAGSQIAIVKVSEGTSYRNPKNKIGYC	Prokka:Prokka_00044
contig000001	BD08_00045		46401	46646	+	Transglycosylase associated protein	ab initio prediction:Prodigal:2.50; protein motif:Pfam:PF04226.7	Prokka_00045		atgctacattggatttgggtattaattgttggaggagttattggtttgattgctggagctcttacagggcatggcaagtcaatgaagtggattgctaatattttagttggattaattggttcctcattatgtcaagctttattaggtgcctggggacctcaagttgctggcatggcaattgtaccgtcaattttaggtgcagtaattttggtaatcattgttgccttcgttgtcagcaagttttga	MLHWIWVLIVGGVIGLIAGALTGHGKSMKWIANILVGLIGSSLCQALLGAWGPQVAGMAIVPSILGAVILVIIVAFVVSKF	Prokka:Prokka_00045
contig000001	BD08_00046		48013	48393	-	putative membrane protein	ab initio prediction:Prodigal:2.50; protein motif:Cdd:COG3619	Prokka_00046		ttgccacgtagcgttcccaattattacattgtgccagcgattgcatttggattagcaattcaaaatgcatcattcagaaaaattgaaggaatgggatataataatgcatttacaactggaaatttaaaaaaatccgttgttgcttggagcgcatttttctttggtgaggataaaagtcagcatacggcagctgtcaattacatgttattagttatttcatttggaattggtgcaattgtttcagcattcctacaaaagtttctaatcttaaaaacaatatggatagctgtaatattattgctggctattataaatatgatttatcttaatgcattgaaaaacgcattgaaaaataataagaacatagaattattaaaataa	MPRSVPNYYIVPAIAFGLAIQNASFRKIEGMGYNNAFTTGNLKKSVVAWSAFFFGEDKSQHTAAVNYMLLVISFGIGAIVSAFLQKFLILKTIWIAVILLLAIINMIYLNALKNALKNNKNIELLK	Prokka:Prokka_00046
contig000001	BD08_00047		49047	49400	+	anaerobic benzoate catabolism transcriptionalregulator	ab initio prediction:Prodigal:2.50; protein motif:CLUSTERS:PRK08154	Prokka_00047		gtgaatattaatttaggagaagaaatttctcgtagaagacgtgaacaaaaacttacacaggaggatttagctgaacttagcgatctttcagttaattttatttcacgtttagaaagaactaaggatcaaaatattagtattcaaaagcttgattcaatagctcgggctttgaacactaatacaccagatattattaacaatgcctactctgctacaaatgttaagccagagagtcatgttaacaatacacctattttcattcaaaaagttactaatgagctaagaaaattaccagatgatcaagctgaacgagtatgcaaatctctcatcgtgcttttaaaagaaatgaagtaa	MNINLGEEISRRRREQKLTQEDLAELSDLSVNFISRLERTKDQNISIQKLDSIARALNTNTPDIINNAYSATNVKPESHVNNTPIFIQKVTNELRKLPDDQAERVCKSLIVLLKEMK	Prokka:Prokka_00047
contig000001	BD08_00048	SSP1821	49430	50014	-	Putative peptidyl-prolyl cis-trans isomerase	ab initio prediction:Prodigal:2.50; similar to AAsequence:UniProtKB:sp|Q49W93|PPI1_STAS1	Prokka_00048	5.2.1.8	atgtcatacccacagttagatttagaaaacgtcaaaggtcctcgtgcagttcttaaaaccaatcatggtaacatcacaattcaattatttccagatcaggcaccaatgactgtcgaaaactttgttcgattagcaaaaaaaagttactacaatgttactatttttcaccgagtaatcagtgattttatgattcaaggtggtgatcccgaaggaaacggtacaggtggtactagtatttggggacatccttttgaagatgaattttcacgtgatttatttaatcttcgtggtgctttatcaatggctaattcaggtcctaatactaatggtagtcaattctttattgtgcaaaataaaaatatgcctaaacgttatatcaaacaaatggagccagctggt…	MSYPQLDLENVKGPRAVLKTNHGNITIQLFPDQAPMTVENFVRLAKKSYYNVTIFHRVISDFMIQGGDPEGNGTGGTSIWGHPFEDEFSRDLFNLRGALSMANSGPNTNGSQFFIVQNKNMPKRYIKQMEPAGYPKEIIHAYKQGGTPWLDGRHTVFGQVIDGMDVVDEIAKVKKNKMDKPLEDVTIDEVEIQD	Prokka:Prokka_00048
contig000001	BD08_00049	ppaC	50099	51034	-	putative manganese-dependent inorganicpyrophosphatase	ab initio prediction:Prodigal:2.50; similar to AAsequence:UniProtKB:sp|A8YVH1|PPAC_LACH4	Prokka_00049	3.6.1.1	atggaaaaagaatttgttttcggacaccaaaatccagatactgatgctattggtactgccattgcattttcatacttacaaaataaattaggttacaatactgaagcagtcgctttaggtgaacctaatgacgaaactgcatatgcccttaagaaatttggttttgaagctcctcgtgttattaagaaagctgctccagaagttaacgctgttatgttggttgaccacaacgaacctcaacaaagtgtctcagacattgataaggttaaagttactcatgttgttgatcaccacagaattatgaactttaacactgcagatcctttgtactaccgtgctgaaccaatgggttgtacttcaactattgtttggaagatgtttaacgaaaacggtattgaa…	MEKEFVFGHQNPDTDAIGTAIAFSYLQNKLGYNTEAVALGEPNDETAYALKKFGFEAPRVIKKAAPEVNAVMLVDHNEPQQSVSDIDKVKVTHVVDHHRIMNFNTADPLYYRAEPMGCTSTIVWKMFNENGIEIPEKLAGLMLSAIISDTLLLKSPTTTDDDKKAVEALAKIANVDYKEYGLAMLKAGTNISDKSEEELIDLDAKSFALNGHNVRVAQINVVDLPEALERKDAFLKAMEASANDNGYDMFMLLITNILDSDSEALVVGSDETKELFEKAFDKKLNDSEVKLPGVVSRKKQVVPPLTEAFEG	Prokka:Prokka_00049
contig000001	BD08_00050	cmpR	51067	52029	-	HTH-type transcriptional activator CmpR	ab initio prediction:Prodigal:2.50; similar to AAsequence:UniProtKB:sp|Q55459|CMPR_SYNY3	Prokka_00050		atgcctaaaactgatacaatattgtcagccaaatcattacattattttttacaactgattgatacaatgaactatacccaagcagctcaaattttgggtattactcaacctgcattaactcagcaagtaaagaagctcgagcacgctattggtgctccactatttggtcagatgggaaagaaattatatttgactgaagcagggaaagaaatggaaactgctgcggttgaattgcttaatactatcaatggagttgtaagtgatattcaagaatatactcaagcagataaaggcaatatttctgtagggattttgaattcacttcaatcaaatattttttaccaatttttaggtgaatttaacaagaaatacccagatgtaacctttactattaactat…	MPKTDTILSAKSLHYFLQLIDTMNYTQAAQILGITQPALTQQVKKLEHAIGAPLFGQMGKKLYLTEAGKEMETAAVELLNTINGVVSDIQEYTQADKGNISVGILNSLQSNIFYQFLGEFNKKYPDVTFTINYFDRKELWRRLDTNQVDMAIMYLPDNTKKEDTNLRHQYNYESFYDDKLVILTHKTTFEAGESYPVSRFVNRKWVAYPDNFYLTPLMHGYFGKKNKPIIPIKIGSTKELIKMAENSDYDTFITQSYYDAHRYEIDSTNLTPIYLKEEHGFTISYVYRKGKLEIPRMQNLLKEWEKFLDKHQNFSKLLVD	Prokka:Prokka_00050
contig000001	BD08_00051	parC	52180	54636	-	DNA topoisomerase 4 subunit A	ab initio prediction:Prodigal:2.50; similar to AAsequence:UniProtKB:sp|Q8P1B3|PARC_STRP8	Prokka_00051	5.99.1.3	atggccacaaaagaacgaattcgtgaaatgccgcttgaacaagttatgggcgagcgttttggacgatattccaagtatattattcaagaacgggctttacccgatattcgtgatggattaaagcctgttcaacgacgcattctttatgcaatgtatcaagatggaaacacttatgacaagccgtttaaaaaggctgctaaagccgttggtaatatcatgggtaattttcacccacatggtgatagttccatttatggagccttagttcacttatcacaggattggaaaatgcgcgaaccattagtcgaaatgcacggaaataatggttcaatggatggcgatggccctgcagccatgcgttataccgaatctcgcttaaacaaaatatccaatatgctt…	MATKERIREMPLEQVMGERFGRYSKYIIQERALPDIRDGLKPVQRRILYAMYQDGNTYDKPFKKAAKAVGNIMGNFHPHGDSSIYGALVHLSQDWKMREPLVEMHGNNGSMDGDGPAAMRYTESRLNKISNMLLQDIDKQTVKMVLNFDDSEYEPTVLPARFPNLLVNGSTGISAGYATEIPPHNLGEVIDATIYLLKHPDASLADLMQFVKGPDFPTGAIVMGTQGIKEAYETGRGRIQVRAKTSIQEIRGHRQEIVATEIPFDVNKALLVKKIDEIRLNKEIDGIAEVRDETDRHGLSIVIELKKDADAQNILNYLFKNTDLQVSYNFNMVAIDHMTPVQVGLKRILSSYLEHEEDVVTKRTKFDLNKAEARLEIIQGLIHAMDILDQVIKTIRASK…	Prokka:Prokka_00051
contig000001	BD08_00052	parE	54653	56599	-	DNA topoisomerase 4 subunit B	ab initio prediction:Prodigal:2.50; similar to AAsequence:UniProtKB:sp|H7C794|PARE_ENTFA	Prokka_00052	5.99.1.3	gtggcaaaagctaatacttatgatgattcttcaattcaaatattacatggattggaagccgttcgtaaacgaccaggtatgtatataggttcaaccgatatacatggacttaatcaattggtttatgaaatagtcgataattcagttgatgaggctatggccggctttggtaaagaaattgatgtaactattcataaagataatagtgtaactataagagactttggacgtggaatgcctacagggatgcataagtcaggaaaaccaactattgaagttattctgaccgtgctccatgccggtggtaagtttaccgagcaaaattataaaacttctggtggacttcacggtgtaggttcttccgtagtaaatgcactttcaagctatatgaaagtacgt…	MAKANTYDDSSIQILHGLEAVRKRPGMYIGSTDIHGLNQLVYEIVDNSVDEAMAGFGKEIDVTIHKDNSVTIRDFGRGMPTGMHKSGKPTIEVILTVLHAGGKFTEQNYKTSGGLHGVGSSVVNALSSYMKVRVVRDGKAYEEEFEKGGHPIGTLKCLGKTKDPTGTTITFKPDAMIFSTTKYKYETIQERIRESAFLLKGVKFVLTDERDPEHHDVFQYDDGIKSFVSYLNEGKGTISDVFYFEGKQDGMEIEFSGQYSDGYSENLVSFVNNVRTGDGGTHESGARSGFTRAFNDYAKKQGLLGKKDKNIDGSDYREGLSAVLSVKIPEELLEFEGQTKGKLGTPQARSAVDSLVYEKMSYYLMENGELAQELVKKAQRARDAREAAKKARDESRNGK…	Prokka:Prokka_00052
contig000001	BD08_00053	plsY2	56696	57322	+	Glycerol-3-phosphate acyltransferase 2	ab initio prediction:Prodigal:2.50; similar to AAsequence:UniProtKB:sp|Q5FK09|PLSY2_LACAC	Prokka_00053	2.3.1.n3	atgtttgcattaaaatttgcatcgttgtttattttagcatacttgatcggatcttttccgacgggtgtattagtaggaaagatcttctttcacaaagatataagaaagtatggctctggcaacataggtactaccaatactttcagagtattgggtcctgtagctggaattatcgtcttcttagttgattttttcaaaggaacaatagctacgttgctaccagtcttgtttcatctaggatctcattatctctgtttgatttttggtttagctgctattttaggtcatgccttccctatctttttaaaatttaagggaggcaaagctgttgctacctcagccggtttcttattaggatataatgtgcatttctttttaatttgtgcagtcatctttttc…	MFALKFASLFILAYLIGSFPTGVLVGKIFFHKDIRKYGSGNIGTTNTFRVLGPVAGIIVFLVDFFKGTIATLLPVLFHLGSHYLCLIFGLAAILGHAFPIFLKFKGGKAVATSAGFLLGYNVHFFLICAVIFFPILFITSMVSLTSLISVVLIFIASFFFHDLALSIISGLLVVLIYWSHRSNIVRLKHHQENMMPFGLYYWYYKKHH	Prokka:Prokka_00053
contig000001	BD08_00054	MG018	57628	58239	-	putative ATP-dependent helicase MG018	ab initio prediction:Prodigal:2.50; similar to AAsequence:UniProtKB:sp|P47264|Y018_MYCGE	Prokka_00054	3.6.4.-	atgcccaactttttaggatcatacttagattttaagaaaaagtttgaactaccaataattaaggatgaggatgaagaagccgaaaaacaattggttgaaatggttactccattcattttgcgtcgactaaagaaagacgttctgaatgatttgcccgcaaaggaagaagagattgtttatgttaatatgggatctaaacaatccgaattatataaactgcaaacgcataaattaattgctgaattgtcttgccaaggggatgcagagtttaaacgcgctcattttgaaatttttgctcagattactaagttgcgcgagatatgctgtgatcctcacttgttatatgagaattatcacggcaattcaggtaaattaattgcgactattgatttgattaaa…	MPNFLGSYLDFKKKFELPIIKDEDEEAEKQLVEMVTPFILRRLKKDVLNDLPAKEEEIVYVNMGSKQSELYKLQTHKLIAELSCQGDAEFKRAHFEIFAQITKLREICCDPHLLYENYHGNSGKLIATIDLIKANLKNGHKILLFSQFTSMLEIIQNKLRKLKVPIFVITGATAKKERQDKIHQFNSLDKPAIFLISLKAGGT	Prokka:Prokka_00054
contig000001	BD08_00055	SWR1	58419	58826	-	Helicase SWR1	ab initio prediction:Prodigal:2.50; similar to AAsequence:UniProtKB:sp|Q59U81|SWR1_CANAL	Prokka_00055	3.6.4.12	ttgcatttttcaagcaatgaatcttttaatcagttaattaaagatctaaataaaaatgaactaaaacaaaataaattgccagataaacttaaaaatgtattacgtccatatcaaaaagaggatttcaattggcttaatacactagttaattacaattttggcggcattctagctgatgaaatgggattaggtaagacaatacaagtaatatccttattgttagctcaccaaaagaaagacagtaccaatttagtagtaactccagcatcagttatctataactgggagaatgaggcacaaaaatttgcgcccgaacttaaaaccgctgtgcttgttggaactaaaaaagaacgaacacaaattttagccaatgcatccaaatatgatctattgattact…	MHFSSNESFNQLIKDLNKNELKQNKLPDKLKNVLRPYQKEDFNWLNTLVNYNFGGILADEMGLGKTIQVISLLLAHQKKDSTNLVVTPASVIYNWENEAQKFAPELKTAVLVGTKKERTQILANASKYDLLITST	Prokka:Prokka_00055
contig000001	BD08_00056	dps	58954	59421	-	DNA protection during starvation protein	ab initio prediction:Prodigal:2.50; similar to AAsequence:UniProtKB:sp|Q9KWH3|DPS_STRMG	Prokka_00056	1.16.-.-	atgcaatatcaaaagaccaaagaaattttaaatcaagcagttgctgatcttagtcaattacaaatggtagtacgtcaacaacactggtacatgcgtggaccagaatttttaaacttacacccatacttagatgatgtaatgtctgaattaaacgatcaacgtgatttaatcgctgaaagattaattactattgatggctctccatactctagcttggcagaaatggtagatcattcaaccattgaagctcatcctggcaagtggggtacacctactactgagcgttttgctactatcgttgatggttatcatcacttggcacacctttacgaaaaaggtatcaaagctgcagatgaagaaggagactacagttcaagtgatatcttaactacttgtcac…	MQYQKTKEILNQAVADLSQLQMVVRQQHWYMRGPEFLNLHPYLDDVMSELNDQRDLIAERLITIDGSPYSSLAEMVDHSTIEAHPGKWGTPTTERFATIVDGYHHLAHLYEKGIKAADEEGDYSSSDILTTCHNDLEKRIWMMAAEINQAPNIDE	Prokka:Prokka_00056
contig000001	BD08_00057		59516	60034	-	hypothetical protein	ab initio prediction:Prodigal:2.50	Prokka_00057		atgacactcatttacgctagaaaagcaaaaataaatgatattaacaaaattgtgccagtaatcgatgatgctaaagcattcttaaagaaagctggtagcacacaatggcaaagcggatatcccaatgaagaaactattacgcaagatataaagaagaatgtgggttatgttttaatcgttgatcatcatgtagcaggatatgctgcagtaattgcaggaattgaacctacttatcaagtaatagatggacaatggcaaaatgaacaagataagtatgcaactattcaccgtatggctattagcaatcaataccgcgggatgcatctaggaaattactttttctccaatttaatttcactgcaagtagcaaataatatatttaacttcagaattgatacc…	MTLIYARKAKINDINKIVPVIDDAKAFLKKAGSTQWQSGYPNEETITQDIKKNVGYVLIVDHHVAGYAAVIAGIEPTYQVIDGQWQNEQDKYATIHRMAISNQYRGMHLGNYFFSNLISLQVANNIFNFRIDTFKKNAIMQHLAKSHGFIERGTIKVEDPIDPERVAFELNL	Prokka:Prokka_00057
contig000001	BD08_00058	SAV0326_1	60249	61109	+	Protein ADP-ribosyltransferase	ab initio prediction:Prodigal:2.50; similar to AAsequence:UniProtKB:sp|A0A0H3JQ59|SIRTM_STAAM	Prokka_00058	2.4.2.-	atgaataaaattgatgaattgataaaacatgtgaaagaggcagatgccataattgtaggagcaggaagcggaatgtccaatgcggcaggaatggatttttggtattctgcaagtcccctatttatgaagcatatgaagtatttttatgataaatatcattttgaaggcatttttaatggcttttatactcgttttgattctaaagaggaacactgggcttttatgcttgaatcattaaaaatgatcctcaatattccaccgcagaagccaacttatgagtatcttaaaaagttaatcggcaataagccagttcattttgtaactactaatcaggatactctttttaagaagtttttcccaagtgatcaagtaagtgaaattcagggatcatgggattat…	MNKIDELIKHVKEADAIIVGAGSGMSNAAGMDFWYSASPLFMKHMKYFYDKYHFEGIFNGFYTRFDSKEEHWAFMLESLKMILNIPPQKPTYEYLKKLIGNKPVHFVTTNQDTLFKKFFPSDQVSEIQGSWDYYQASDTSTDQKLYSTKKMVAKLLPKVKDHCLPTELIPKSDINGSELILGARGPQFLEGKRYFEEHQKWNKFMADHCSEKILFLEMGVGRMTPMFIQEPFWKMTQYLKNSFYININPKDAMTNPMIHDRSLLIGDDINEVLKEVSAKIKEKDND	Prokka:Prokka_00058
contig000001	BD08_00059	SAV0326_2	61102	61791	+	Protein ADP-ribosyltransferase	ab initio prediction:Prodigal:2.50; similar to AAsequence:UniProtKB:sp|A0A0H3JQ59|SIRTM_STAAM	Prokka_00059	2.4.2.-	atgactaataaaactgcaaagattgcaaaacaatggttggatgacgctgatgctattttagtgacagcaagcaatggactctctatttcagaaggattgaatttgtttgctaatgataaaaagttgaaagaagtactcggagacttagtagacaaatatcatttacctaacttgttgactgcttttgcttttaaatatcctaatcagttagattattggcgaatggtagcccgagttgtcgagtattatggcaataattatgaaataagcaattatatgcaagatataaagaaaatcattggcaataaatcctattttgtctggacatctaatattgaccatcattttgctctagtggggttgactaatttatttgaaattgaaggcaattggtttgaa…	MTNKTAKIAKQWLDDADAILVTASNGLSISEGLNLFANDKKLKEVLGDLVDKYHLPNLLTAFAFKYPNQLDYWRMVARVVEYYGNNYEISNYMQDIKKIIGNKSYFVWTSNIDHHFALVGLTNLFEIEGNWFEGVCSNHPAEHSVHYLASKLHEIYEKDQAGTLTEADIPKCDECGAPLALNMAGEDFQINQKQVQAFQDFIQKYEDKKLVVLELGIGPRNQTIKAPSM	Prokka:Prokka_00059
contig000001	BD08_00060		61846	62436	+	hypothetical protein	ab initio prediction:Prodigal:2.50	Prokka_00060		ttgattctgagtcaaattgctgaaaaggccattggatattcttcttcgattaatgcagcctttaaggcattattaacgggtaaaagttatggtgctgaaacgcaaggctctgccgctcctgaggctaagcctcaattaacacatgagcaaaaagttaagcaagataaaattatgcagcaattttaccctaattacatggtagatagtggtattagaccaggcagtcatccaatgtatttaacaatcgataaggaccatccttccttattgcatacggtacaatatgggcaatcttggatgtattctattggggatgctgcgatagttcattgctttactcaaaacggtcagtattataaagttagattaggacttgataaaaataaagatgaagttcat…	MILSQIAEKAIGYSSSINAAFKALLTGKSYGAETQGSAAPEAKPQLTHEQKVKQDKIMQQFYPNYMVDSGIRPGSHPMYLTIDKDHPSLLHTVQYGQSWMYSIGDAAIVHCFTQNGQYYKVRLGLDKNKDEVHGFYADPGTFIAIETAENNGVGFSKISTELPDGNDGAIYVPRKDKLLQLFPAQRDIIERFSVKE	Prokka:Prokka_00060
contig000001	BD08_00061		62456	62710	+	DNA-binding transcriptional repressor AcrR	ab initio prediction:Prodigal:2.50; protein motif:CLUSTERS:PRK10668	Prokka_00061		atggtagaaatcaagagaagaaaaactgatcgtagaacgctctatacaattagaataattaaagatgcttttattaaattagttaaaaaagaactttattctaaggtcacaattactcagatttgtcgtgaagctgacattactcgctctacgttctatttgcattttacgtcgattactgatgtattaaatgctgtccttgacgatggccctatttttggttcaagattcaactacagggttagacacggatga	MVEIKRRKTDRRTLYTIRIIKDAFIKLVKKELYSKVTITQICREADITRSTFYLHFTSITDVLNAVLDDGPIFGSRFNYRVRHG	Prokka:Prokka_00061
contig000001	BD08_00062		62661	62939	+	hypothetical protein	ab initio prediction:Prodigal:2.50	Prokka_00062		atggccctatttttggttcaagattcaactacagggttagacacggatgataattattcttttgattatcttaataagaacgaatctttagtacctgcttgtcaacggattggagattcagataaataccaaagcttattaatggatccagatttaagtgaatacattattggccggataattgctcatgaacgaggcaaaattttgccattaattattaaaaagactagattgagcaaagaagatgccgaaacattatttacatacgcgtggtgctag	MALFLVQDSTTGLDTDDNYSFDYLNKNESLVPACQRIGDSDKYQSLLMDPDLSEYIIGRIIAHERGKILPLIIKKTRLSKEDAETLFTYAWC	Prokka:Prokka_00062
contig000001	BD08_00063		63010	63324	-	hypothetical protein	ab initio prediction:Prodigal:2.50; protein motif:CLUSTERS:PRK00194	Prokka_00063		atgaaagctattttaactataagtggcgaagataaaataggcattatcgctcaaataagtaaaattttagccgaagaagaaattgatattttaaacatttcacaaaacttaatggataataattttacaacaaccataatgataaaaattacagacggtaaagacttaaagaagattgataagcgttttgataatttaggtaaccaaatgggcgccaaaaagcacaatgatcgtcaattgatggctattcgcagaacaattgaaagcgacttttcacttcttacaacgccgagaacaatcgagcgcgcagtttaa	MKAILTISGEDKIGIIAQISKILAEEEIDILNISQNLMDNNFTTTIMIKITDGKDLKKIDKRFDNLGNQMGAKKHNDRQLMAIRRTIESDFSLLTTPRTIERAV	Prokka:Prokka_00063
contig000001	BD08_00064	nfrA	63481	64239	-	NADPH-dependent oxidoreductase	ab initio prediction:Prodigal:2.50; similar to AAsequence:UniProtKB:sp|Q2YVM4|NFRA_STAAB	Prokka_00064	1.6.-.-	atgattcataatccaaccattgatgcccaactcaaccacagatctattcgaaaatttaagaatattactttaaatcaagaacaactagcaactttatacactgtttttagcagaacagctaccagtatgttcatgcaaaatgcatcccttttgcacattaccgatgaagcaaaaaagaaaaagattcaggaactctgcggtcaaaactacataggtgcagaaggagacctgtttatttttatcgtcgatctttaccgcaatcagcaaatcagaactcaattaaataaagacgatggtagagtacatacaactgatattttcttccaagccatggaagatacgctccttgcttttcaaaatgtagcaaatgctgtcgaaagtatgaatttaggctatgta…	MIHNPTIDAQLNHRSIRKFKNITLNQEQLATLYTVFSRTATSMFMQNASLLHITDEAKKKKIQELCGQNYIGAEGDLFIFIVDLYRNQQIRTQLNKDDGRVHTTDIFFQAMEDTLLAFQNVANAVESMNLGYVPLGTINDHPLQMLETLDLPKLTFPVLGMQVGVADQEPQLKPRLPLKFTCFENSYPKDFDVKDLKDYDQVVTTYYDLRDSNRRIDSFTKQITGAKLNNHETNRDQLVEELHKQGLCLDWK	Prokka:Prokka_00064
contig000001	BD08_00065	PA2218_1	64391	64636	-	hypothetical protein	ab initio prediction:Prodigal:2.50; similar to AAsequence:UniProtKB:sp|Q01609|Y2218_PSEAE	Prokka_00065		atgcctggttggatgaatactaagattttagttcatcccgaagatcttaagaatgcggtgttgatcgtccatggtgaaaaagctcactcacgttacatgggtgaagatacctttaagaaattgaaaggcgacaataaagaactagtaatcgtacctaacgctactcacaccgatctatatgatggtggcgatcatgattacattccattcgataaaattgataatttctttaagaaaaacctctaa	MPGWMNTKILVHPEDLKNAVLIVHGEKAHSRYMGEDTFKKLKGDNKELVIVPNATHTDLYDGGDHDYIPFDKIDNFFKKNL	Prokka:Prokka_00065
contig000001	BD08_00066	PA2218_2	64772	64966	-	hypothetical protein	ab initio prediction:Prodigal:2.50; similar to AAsequence:UniProtKB:sp|Q01609|Y2218_PSEAE	Prokka_00066		gtggggggtggtatttcattaaatgccgctgctaacgacccacgaattaaggcaactgcggctattaccatgtacgatatgccacgtgttggtgcttggggatacttcgacaaaggtacagctgatgaacgttatcaaaataagaaacaaattgcagaacaaagaaccaagatacggtactggcaaatttgctaa	MGGGISLNAAANDPRIKATAAITMYDMPRVGAWGYFDKGTADERYQNKKQIAEQRTKIRYWQIC	Prokka:Prokka_00066
contig000001	BD08_00067		64945	65445	-	putative protein with an alpha/beta hydrolasefold protein	ab initio prediction:Prodigal:2.50; protein motif:Cdd:COG4814	Prokka_00067		gtgaaagttagttcaaaaactgttccaactttcttctttcatggttggggaagcagctggcacgtagaagatacgatggctcaagcaataaaaagagcaggagctactaatacaattgtcagagttaatgtaaataagaagggccatgccaggttgatcggcaagattaagaagaatgctaagaatccattagttgaggttaacttttcagacaataagctgactaactcacaatataatggacaatatgctaatgcatacgactctacgggagcgcgctatgttaaaaatgctatcgatttggtaagaaacaaatatcattattcaaaaattaatattgtagctcactcaatggggaacttagaagttgcttcctacattaaattgaatgctgggaaa…	MKVSSKTVPTFFFHGWGSSWHVEDTMAQAIKRAGATNTIVRVNVNKKGHARLIGKIKKNAKNPLVEVNFSDNKLTNSQYNGQYANAYDSTGARYVKNAIDLVRNKYHYSKINIVAHSMGNLEVASYIKLNAGKKNFPQIDHLVAMAGHYDGIIGIRGWGVWGVVFH	Prokka:Prokka_00067
contig000001	BD08_00068		65710	66228	-	hypothetical protein	ab initio prediction:Prodigal:2.50	Prokka_00068		atgtcactaatttacattcgcaaagccgctaaaaatgaccttgagcaaattatgccaattattgacgaagccaaaaagtttttaaaagaagatggcaatccacaatggcaaagtggttatcccgatgctgatgcaattaatgcagatattgatcaagatgctgcctgggtattgattgttgaccaaaaaattgctggttatactgctgttgcttctggttctgatcccaattatcatcaaattgatggtttatggaaaaacgatcttgatccttatgttgctatccaccgtgttgccatcagcaatgagtatcgggggatgcatctagcaagttatttactctccagtttgatctctttacattatgccgagagagttagaaactatcgtgttgatact…	MSLIYIRKAAKNDLEQIMPIIDEAKKFLKEDGNPQWQSGYPDADAINADIDQDAAWVLIVDQKIAGYTAVASGSDPNYHQIDGLWKNDLDPYVAIHRVAISNEYRGMHLASYLLSSLISLHYAERVRNYRVDTFRINEIVQHLVKDAGFVKRGNIKNDDPIDPYRVAYELNL	Prokka:Prokka_00068
contig000001	BD08_00069	gor	66393	67733	+	Glutathione reductase	ab initio prediction:Prodigal:2.50; similar to AAsequence:UniProtKB:sp|Q60151|GSHR_STRTR	Prokka_00069	1.8.1.7	atgaaaaagttcgacattattcttatcggtgcaggtccagctgcaatcaattttagtatagccactcaaggttcagacaaaaagattttagcaattgaaggcgataaatttggtggtacctgccctaactatggttgtgaacctaagattttccttgaaggtgcagtcagaaatgttttatctagtcaattgttgcaaaaccgtggtattgctcaagcaagtacgattgattggaacaccttaatgaagactaagaaagctacttggaagaatatgcctgctgctcaagaaatgggctttgagaacgtaggcatcgataccttacatggctacgctaagtttgttgataatcatactgttgaagtgaatggtgaacaatatcaagctgataagatcgtg…	MKKFDIILIGAGPAAINFSIATQGSDKKILAIEGDKFGGTCPNYGCEPKIFLEGAVRNVLSSQLLQNRGIAQASTIDWNTLMKTKKATWKNMPAAQEMGFENVGIDTLHGYAKFVDNHTVEVNGEQYQADKIVIATGQKPRKLNFPGSEYTHNSNDVLDLDNLPKKTVFIGAGIVSMEMATLLAAAGSKVSIVEFLSRPMMAFSEKHVMNTVEDMKKRGIDFYFNQGVSEIKKNDDQYEVITSAGTKLTADYVVDASGRIANVDKLGLKNTDVQLSKRGSIIVDDYLETNAKGVYAAGDVIEKKQPALVPTAHFEATYLGDQLVNDKHDPIHYPIIGASAFTFPQVAQVGVSVDEARDNDEYTVVDMDHMFNTDMEYAGKNDQSAKLSLVYNKQNQLVG…	Prokka:Prokka_00069
contig000001	BD08_00070		68031	68309	+	hypothetical protein	ab initio prediction:Prodigal:2.50	Prokka_00070		atggaaaataaaatatgggtgtctgcaattctattaataataattttagcaactggcgctaccccaacctataaaaattatcgttattggcttcaaagaaaattaggttattggaatgcactagtaccaatagcaatattagtagttatgaatttagtagcttggatctggtctggcaatgtcacgctattatttcttttgcctgtagatttggtgtttatttttgactctataattacttattttgaaatttctcatattaagagaaataaatattaa	MENKIWVSAILLIIILATGATPTYKNYRYWLQRKLGYWNALVPIAILVVMNLVAWIWSGNVTLLFLLPVDLVFIFDSIITYFEISHIKRNKY	Prokka:Prokka_00070
contig000001	BD08_00071	yoeC	68566	69186	-	putative integrase/recombinase YoeC	ab initio prediction:Prodigal:2.50; similar to AAsequence:UniProtKB:sp|O35009|YOEC_BACSU	Prokka_00071		gtgaataaaaaagccaaaatcgttaaacctatcaaggatgcttgggtattaaaaagtgttcaagactgtcttcacgataagtttgaaactggagtaagaaattacaccatttttcaagtgggtaaagcgacactactaagagttagtgatgttttaaaattaaaaaagtcagatgtatatgattatgatggtagtgtgaagcggaacgcatatactattgataagaaaacaaagaaaagaaatgttctttatttaaaacccgtagttaaagatttacaagaatattatgattggttagaaaagtggcaaaaagatcatccagcacaacaagtatttacaagcgagtggttatttccttctttcactaaccctgataaacatatagacagaaaaagatat…	MNKKAKIVKPIKDAWVLKSVQDCLHDKFETGVRNYTIFQVGKATLLRVSDVLKLKKSDVYDYDGSVKRNAYTIDKKTKKRNVLYLKPVVKDLQEYYDWLEKWQKDHPAQQVFTSEWLFPSFTNPDKHIDRKRYYMIMHRVGEILNIPYLGTHTMRKTGAFKVYEQTNHNIGLVMKLLNHSSEEVTLTYLGLDQETREHILDTINFD	Prokka:Prokka_00071
contig000001	BD08_00072		69302	69940	-	hypothetical protein	ab initio prediction:Prodigal:2.50	Prokka_00072		atgactaaaagtaacgacaaaattataaaagtagattttggaaacaaacaaaagacagaaagtattgataatggacttttagattattttggatttaatgaaaaaaacaaaaataaaacaatattacccacaattacaatgcctttcgatttaagtgctaaaacttcaattatctttgaaagagaatattttatttggatgttaatggataagttcaaagacactaagaatcggagagttaacaaaatgcccttacaaagtgtattatgctatgacctggatgaactgttggaagaaaagcagtttgatttatttgtcccggataagattcagaaatgtgaaaatatattgtttttgggaaatttggatgttcaaggaatcaaagaatttaaagtactt…	MTKSNDKIIKVDFGNKQKTESIDNGLLDYFGFNEKNKNKTILPTITMPFDLSAKTSIIFEREYFIWMLMDKFKDTKNRRVNKMPLQSVLCYDLDELLEEKQFDLFVPDKIQKCENILFLGNLDVQGIKEFKVLQQQQALKNIRPWISMYEIMIERSQYDKEKSFELKEDISSSELNDFSKYFDPEVANKIKKTMKIDKKGISEKILKLDDFA	Prokka:Prokka_00072
contig000001	BD08_00073	llaDCHIA	70252	70812	-	Modification methylase LlaDCHIA	ab initio prediction:Prodigal:2.50; similar to AAsequence:UniProtKB:sp|P50179|MTL21_LACLC	Prokka_00073	2.1.1.72	ttgtctattagatcggtagaccgtacaggagaaatattaaggtactcaaatgtacagcgcgcagcacgctttatttacttaaataaggctggttacaatgggctgtggagagttaacagcaaagggcaaaacaatgtaccttatggttctcacaaaaagattaacgttccagaaaaagtaattatacaagatagtaaatatttaaaagaaaataatgtaaaaattctaaatcaaaattatacggaggctatcacttctgctaaggaaggcgattttgtatattttgatcctccatatattcctgtcaatcagacagcaaactttacaaattacactcctaatgggtttgtattagttcaacaaaaaatattacgtgatacagctctacaattagcatct…	MSIRSVDRTGEILRYSNVQRAARFIYLNKAGYNGLWRVNSKGQNNVPYGSHKKINVPEKVIIQDSKYLKENNVKILNQNYTEAITSAKEGDFVYFDPPYIPVNQTANFTNYTPNGFVLVQQKILRDTALQLASKGVNVMLSNADLPLTAKLYSNPEFKIHHVQAKRSINSNGTKRGKVGEVIITTY	Prokka:Prokka_00073
contig000001	BD08_00074		70877	71119	-	hypothetical protein	ab initio prediction:Prodigal:2.50	Prokka_00074		atgcttgatgtactatatccagatgttaagacttatgatgaaatgaaagatgcatttgataaaacgatagattattacatcaactgtgatcctcaagaaagatttggtggtaaaacagctggtcaagtaagagtagaagcaaaagcagatccagaacatataagtacttataaaattgtgtcagataaacgttataaagaatggtgggataaaatcaaagcaaagaaaaaccagcctgcataa	MLDVLYPDVKTYDEMKDAFDKTIDYYINCDPQERFGGKTAGQVRVEAKADPEHISTYKIVSDKRYKEWWDKIKAKKNQPA	Prokka:Prokka_00074
contig000001	BD08_00075	insK_1	71138	71908	-	Putative transposase InsK for insertion sequenceelement IS150	ab initio prediction:Prodigal:2.50; similar to AAsequence:UniProtKB:sp|P19769|INSK_ECOLI	Prokka_00075		gtggttgttggaccaaaacaaaggcaaatagcgtttagacatgatttaaaacaaaaaatatatcaattgatcaaggaatgccatcaagactgcagctggccaattggttggatctgtaagactgttcaagtggctagatcggcttattataagtggctccatcataaaccgagtaagggagaaattcgtgatcaaaaaatacttaagcaaatcaaagaaatcgccaagagcaataatagcctctttggttcacctaaaatgaccatggctttaaatgctcagcgaaaagaaggagaacctgttgtttatcgcagaacagtttcccgtattatgtgcgttaatggaattagaacgagcaaaggtcgcttcaataaaaaatatcattataagccgtcaacg…	MVVGPKQRQIAFRHDLKQKIYQLIKECHQDCSWPIGWICKTVQVARSAYYKWLHHKPSKGEIRDQKILKQIKEIAKSNNSLFGSPKMTMALNAQRKEGEPVVYRRTVSRIMCVNGIRTSKGRFNKKYHYKPSTPEETAENLLKRDFNADKPNQKWCTDITEKKIPGHDQKIFLCTIFDLYDRYPVGYALSRRNDIALVQAALDDAWAKEPNSHAMLDSDRGFQFTRKPFAQKLQDHGMTQSMSRVSRCIDNGPMEG	Prokka:Prokka_00075
contig000001	BD08_00076		71925	72164	-	Transposase	ab initio prediction:Prodigal:2.50; protein motif:Pfam:PF01527.14	Prokka_00076		ttgcggtaccatgatttaaattacaaagaaacagccaagaagtacggctgcagctatgcccaagtctacaattggtgcaagaaatatgaacacaaagggaatgaaggacttaaagataaccgtggccgcaaacgttcacaaagcgaattatctgaacttgaaaagatccagcttcaagtcaaagaattacaaagacagctagaaataagccaaagagaaaatatgcttttaaaaaagtga	MRYHDLNYKETAKKYGCSYAQVYNWCKKYEHKGNEGLKDNRGRKRSQSELSELEKIQLQVKELQRQLEISQRENMLLKK	Prokka:Prokka_00076
contig000001	BD08_00077		72211	72594	-	Insertion element uncharacterized 20.1 kDaprotein	ab initio prediction:Prodigal:2.50; similar to AAsequence:UniProtKB:sp|Q47309|YI9A_ECOLX	Prokka_00077		atgtccagaaaaagtaaattcagttatgaggttaagcttgctgcagtccagcaatatctgaatagtggattgtcatatgcacaaattgctaagtcaattggtgttagtggtagaactgtcaatcaatggatggactccttcaaattaaagggaccagatgctttaaaagtacataaacacaatcagagttatactaaagaatttaaacttaaatgcattaaagcatacctaaatggccaaggttcctatgagcaattagctaataaatacggattaagaggttttactcaattaaaaaattgggtttctaagtataatagtcatcgtataatagtcatcgaagacttaaaaattattaccctactccagaggtttacaagatga	MSRKSKFSYEVKLAAVQQYLNSGLSYAQIAKSIGVSGRTVNQWMDSFKLKGPDALKVHKHNQSYTKEFKLKCIKAYLNGQGSYEQLANKYGLRGFTQLKNWVSKYNSHRIIVIEDLKIITLLQRFTR	Prokka:Prokka_00077
contig000001	BD08_00078	glnH_1	72740	73600	-	ABC transporter glutamine-binding protein GlnH	ab initio prediction:Prodigal:2.50; similar to AAsequence:UniProtKB:sp|O34563|GLNH_BACSU	Prokka_00078		atgaaaaagaaaaatatttttaacattattatgggtattgttgctctaatagtcgtggtaagtgccgcttattttggttttacacaacctaacttaaacagcggtactgctggcagccgttggagcaatgagaatggcgtctcagaaatcaaacgtcgtggttatatcagagttgcagtttttggtgatttaccaccatatggctgggtaaatgatcaaggcaagagagtaggctatgatgtttacttggctcgcagaattgccaaagatttaaacgttaaaattcgttttatacaagtcaatgccaacaatcgtgtagatactttaaattcaaataaagcggatatcgttttagctaactttacagtaactcctgaacgtaaagatgtagttgatttt…	MKKKNIFNIIMGIVALIVVVSAAYFGFTQPNLNSGTAGSRWSNENGVSEIKRRGYIRVAVFGDLPPYGWVNDQGKRVGYDVYLARRIAKDLNVKIRFIQVNANNRVDTLNSNKADIVLANFTVTPERKDVVDFAKPYMKVSVGVISPKNAPINSAQELKGKKLIVTKGTTAENYFAKQSGVNLLKFDSKTQQFNALKNGRGAALADDNSYLYAWVKKNPKYVVGIKSIGPRQYVAPAVKKGNRSLLKWTNHEITKLTKEGFFVQDYQKELAPYFGKDIKPTDIVLR	Prokka:Prokka_00078
contig000001	BD08_00079	gluA	73612	74352	-	Glutamate transport ATP-binding protein GluA	ab initio prediction:Prodigal:2.50; similar to AAsequence:UniProtKB:sp|Q8RQL7|GLUA_COREF	Prokka_00079		atgacagaagaaattttaaaagttgagcatttagataagttttatgacgaccgtcaagttttacatgacatcaatttttcgttgaaaaaaagtgaggtattaacattacttggaccatcaggttctggtaaaagtactttgcttagaactttgaatgggttagaggattataaaaatggagctatctatttccatggaaagaaaattaatcctagtccaaaagaatggcaaatgctgcgacaaaaaatcggtatggtttttcaaagctatgatctttttccaaatcttactgtgatagaaaatgttttgcttgccccagtgaaagtacaaaaacgaaatgaaaacgaggttaaagaagaagcaattaaactgctaaaacaagtgggattagatcaatat…	MTEEILKVEHLDKFYDDRQVLHDINFSLKKSEVLTLLGPSGSGKSTLLRTLNGLEDYKNGAIYFHGKKINPSPKEWQMLRQKIGMVFQSYDLFPNLTVIENVLLAPVKVQKRNENEVKEEAIKLLKQVGLDQYLNAYPRELSGGQKQRVAIVRALAMRPEVMLLDEITASLDPEMVRDIEEIVERLSKRDHMTMIIVTHQMNFASRIADEVLFLENGHILEDTPGKDFFDHPQTQRAKEFLDSMDY	Prokka:Prokka_00079
contig000001	BD08_00080	glnP_1	74362	75036	-	Glutamine transport system permease proteinGlnP	ab initio prediction:Prodigal:2.50; similar to AAsequence:UniProtKB:sp|P0AEQ9|GLNP_SHIFL	Prokka_00080		atggtgcattcgggaattaacgttttatttgaagggagcaattttgctcgtttaatggcaggtctttggacttccatttggattgcagctatttccttaataattggtttagctattggaactatttttggtattcttagaactttgactaataaaatcattcgatttgttttacgaatttatctagaattcttcagaatagtacctacaatcgttttactttacttggtctattatattttgccacgaacttttcatgttaactggccagcaacttggatggcagttctggcattttcactatgggtagcagcagaattcagcgatattgttcgcggagcaatcgaatcagtacctaagagccagcgtgaatcgggactggcattaggcttaagcaaa…	MVHSGINVLFEGSNFARLMAGLWTSIWIAAISLIIGLAIGTIFGILRTLTNKIIRFVLRIYLEFFRIVPTIVLLYLVYYILPRTFHVNWPATWMAVLAFSLWVAAEFSDIVRGAIESVPKSQRESGLALGLSKIQLFRYVLLPQAVKLELPATINLATRVIKTTSLLLVISIMEVINVGQQIIEANNQQYPTGVFWVYGLIFILYFVLDYPLSAWAKKLTKESK	Prokka:Prokka_00080
contig000001	BD08_00081	glnP_2	75017	75676	-	Glutamine transport system permease proteinGlnP	ab initio prediction:Prodigal:2.50; similar to AAsequence:UniProtKB:sp|P0AEQ9|GLNP_SHIFL	Prokka_00081		atgaattggtcaatcatacaacaagcgttgccattatttgcccatgcatttggactcacgatctggttatcgctaatcgggataataggttcgattattgttggaataatcgctagcttaacacaatattttaaaataccggtaattagtcagatcatgacagcatatgttgaactagcacgaaatacgccacttttaattcaattatttttcttgtactacgcttttcctgttatcggaataaaaatgtccgctgaagtttgcggtattatcggtttaattttcctaggtggagcatacatggctgagggatttactggtggtttcaatggtatctctactagccaaattaacagcggaaaagcattaggaatgagccgttttcaattagcgcgctat…	MNWSIIQQALPLFAHAFGLTIWLSLIGIIGSIIVGIIASLTQYFKIPVISQIMTAYVELARNTPLLIQLFFLYYAFPVIGIKMSAEVCGIIGLIFLGGAYMAEGFTGGFNGISTSQINSGKALGMSRFQLARYVVFPQGFALSLPALTANIIFLIKETSIFSVIAIPELTNTALDLIGMYYRSNEYLLMLVIAYAIILIPVILLLTWLERRVRYGAFGN	Prokka:Prokka_00081
contig000001	BD08_00082	adhR	76051	76458	+	HTH-type transcriptional regulator AdhR	ab initio prediction:Prodigal:2.50; similar to AAsequence:UniProtKB:sp|O06008|ADHR_BACSU	Prokka_00082		atgactgatctaactattacagatgttagtgaaaaataccacttaaaaccagatacccttcgctattacgaacggattggcttaatccctgctgttcctcgtaaaaagaatggcaatcgttactataacgaaggattacaaaagtggatcgaaatgattgtttgtctgcggcattctggaattaccgtagaagcattggtcgattacgttaagttaattgagcaaggtgattctaccctgcaagctcgtgaagatttattaaaagagcagcttgctttacttgaaactaaaaagaaaaatttgaatcgttcaattaaacgtttagagcataaaatttttctttatgaaagcggagaaatcaagcaaggtaaaagttattttgaagaatataagatttta…	MTDLTITDVSEKYHLKPDTLRYYERIGLIPAVPRKKNGNRYYNEGLQKWIEMIVCLRHSGITVEALVDYVKLIEQGDSTLQAREDLLKEQLALLETKKKNLNRSIKRLEHKIFLYESGEIKQGKSYFEEYKILDD	Prokka:Prokka_00082
contig000001	BD08_00083		76469	76591	+	hypothetical protein	ab initio prediction:Prodigal:2.50	Prokka_00083		atgaaagattggactaaagaagaattagatgttttaaacaagataactactgtccaaaaccatcctaatgatgagggccagagttttcaagactcccctatttggggtggtaaccaacaataa	MKDWTKEELDVLNKITTVQNHPNDEGQSFQDSPIWGGNQQ	Prokka:Prokka_00083
contig000001	BD08_00084		77506	77790	-	N-formylglutamate deformylase	ab initio prediction:Prodigal:2.50; protein motif:TIGRFAMs:TIGR02017	Prokka_00084		atgatttttttgccagggcttgggtttacagttttagaaaataacttgaaccggtatttaattgatcccaatcgtgatccgaatgagggactaactggtgattactatcatcttgtatatgccaagaatacatttggccttgctttgtatcaaacgccaccgtcaagttggaaaattaatcgacgacgtgaccaattctatcagccgtatcatcagcagctgcaaaaattgctttcgataaagaaagatactttcagaaactgtttagtatcttttgagaagtaa	MIFLPGLGFTVLENNLNRYLIDPNRDPNEGLTGDYYHLVYAKNTFGLALYQTPPSSWKINRRRDQFYQPYHQQLQKLLSIKKDTFRNCLVSFEK	Prokka:Prokka_00084
contig000001	BD08_00085	folQ	77948	78484	-	putative DHNTP pyrophosphohydrolase	ab initio prediction:Prodigal:2.50; similar to AAsequence:UniProtKB:sp|Q9CGE1|FOLQ_LACLA	Prokka_00085	3.6.1.-	atgcctcaagatccttatttgtcagtgcttattaaggcgatcgaccaacttgctgagttgccggtttcatggttaacagataaaaagttggttcaaattaaaggaattttgaccgatcagcaaccggctgaacttcgaaatcgaaaatccaaggtccacttgtctgccagtgcgatggtcttttcaaaaaatgccggcttttttattcgtcatccgtatctacaaacaacactactgccggccggccacgttgaaccgggtgagctgccgattaactgcgcagttagggaatttcatgaagaaaccggctatcaggtgaagcctgaaagtggtcagctgattgatgttaacctgattgcaattccagctaatccggttaagggtgagagtgcgcatcaa…	MPQDPYLSVLIKAIDQLAELPVSWLTDKKLVQIKGILTDQQPAELRNRKSKVHLSASAMVFSKNAGFFIRHPYLQTTLLPAGHVEPGELPINCAVREFHEETGYQVKPESGQLIDVNLIAIPANPVKGESAHQHVDFRFHFLIEPGTRSNPELPVSLLTQAQAPTEFAKYFALIKSGD	Prokka:Prokka_00085
contig000001	BD08_00086	folP	78496	79587	-	Dihydropteroate synthase	ab initio prediction:Prodigal:2.50; similar to AAsequence:UniProtKB:sp|P0AC15|DHPS_SHIFL	Prokka_00086	2.5.1.15	atggaaattaaaaaaataaacaatcgtcaacaaacatttagcggcaacgtcaccatttcttttaatgcgaatacagaagaattacccaaattaattaatctgttagctgatcagactgccaatctttcgatttcgtcatcgctagtcatcgcgacatttacgcaaacggaattggcagctgtaattaaaagttggccagaagtgtttggcgctgaaaacggtacgctgcagcaaatccaggcagcttctcaaatccattttaagggtcggggatttgactttgatattacgaccaaaccaattatttattcgattttaaacttgacgccggattcattttacgatggtgggagaaacgcttcagtcgatggggttctgaaacgaattgaagcagacctg…	MEIKKINNRQQTFSGNVTISFNANTEELPKLINLLADQTANLSISSSLVIATFTQTELAAVIKSWPEVFGAENGTLQQIQAASQIHFKGRGFDFDITTKPIIYSILNLTPDSFYDGGRNASVDGVLKRIEADLAAGTAIFEVGGKSSKPHFDDISAEEEWGRIKPFLDAIHKRFPNIVLAIDSNTNAVIEEALKNGIQIINDIDGFNSQAKLNLVAKYKPAVVTMFNGRNFNEQTETLSKTMMDFFTHTISDLTGVGLEKENIVIDPGVGFSDHNTLAFDLIKMKLTKLMAEFQTPIMIAISRKSFAKRLFNLESADDRLIPTLLFEAFMTVLGGRVIRVHDAKETRQLIDAFELLKDQLLLK	Prokka:Prokka_00086
contig000001	BD08_00087	folC	79577	80914	-	Folylpolyglutamate synthase	ab initio prediction:Prodigal:2.50; similar to AAsequence:UniProtKB:sp|Q05865|FOLC_BACSU	Prokka_00087	6.3.2.17	atgggaaaacaatctgaacttaatgctgccgagtttccaacgtttctgtatgatcagggcgatcggattggtttgctcaaacggattttaaaagcacttggcagtcccgatcagaaatttaaaattattcatatttgcggtactaacggaaaaggttctacggcaatgatgattaccgcaattcttaaacaaatgggtcaccgggttgggctatttaccagtccctatattggcgaaatttacaatggcattcaaattgactttaaaaatattcccagtcgaatcttcgaagaaaagatctcggtgattaaaaaattactgagaacagcagcttttgcaaacgttaaagtttccgaattcgaagcgcaatttttaatttcaatgttgtattttgccgaa…	MGKQSELNAAEFPTFLYDQGDRIGLLKRILKALGSPDQKFKIIHICGTNGKGSTAMMITAILKQMGHRVGLFTSPYIGEIYNGIQIDFKNIPSRIFEEKISVIKKLLRTAAFANVKVSEFEAQFLISMLYFAEQRVDYVVLECGLGGELDATNAVATTMYSIFTKISLDHVGILGNNITEIATTKSKIIRHHNVTITAQNQSLEALKVLENEAVSKQAVFLNADRVTITTSQQSKRSKQVHYRALLGHSEQSGTFRFGLAGTYQLENLATVLTWFFDFVKRTSFQQRLDDILAHSLAELVVPGRFETVQQKPKIILDGGHNPDGISAFVETVQKLYPNAPKLIVNGFSKDKSYEIAVQKLLTLKNSSFIITQPENQQRELSPVKLADVYQKYTNRQFPE…	Prokka:Prokka_00087
contig000001	BD08_00088	folKE	80898	81971	-	GTP cyclohydrolase 1	ab initio prediction:Prodigal:2.50; similar to AAsequence:UniProtKB:sp|Q8GJP4|FOLKE_LACLM	Prokka_00088	3.5.4.16	atgatggaaaatgtcattttaagtttaggtagtaatatcggtaatcgtgaagcctatattaacaaagccgttgcactgttgggaaacgacccggctattttgattgataaagcttcaagtttttatgaaacttcaccggttggtaatgtgaaccagcgggcctttataaatattgcgcttaaaatcgcaacaactgattcaccggaagacttgttaacaaaaatccaccaaatcgaattgcatttgcaccggacccgtgatgtacattggggaccgcggacattggatgttgatattattttttggggtgatcaaaagattaagactgagtcgctgattattccgcatccggaagcattcaaccgtttatttgtgctggtaccaacactggaaatcgtg…	MMENVILSLGSNIGNREAYINKAVALLGNDPAILIDKASSFYETSPVGNVNQRAFINIALKIATTDSPEDLLTKIHQIELHLHRTRDVHWGPRTLDVDIIFWGDQKIKTESLIIPHPEAFNRLFVLVPTLEIVTPEFPFYNQIKAQIQKLQKADQTIQLVQKQTQSKQVVESAIRQILNAIGDDPDRPGLVETPDRVARMYNEIFSSEGLDNFEDYKLFNTKETDNSKMVMVKNIPFYSMCEHHMMPFWGEAHIAYVPDHGKIIGLSKISRLVDFVSHKLGLQEKLTDDIVAQMNRILAPKGVAVIVDARHMCVEMRGVKKADSLTRTIRFSGVFETDQALRMAFLNSIGDVNGKTI	Prokka:Prokka_00088
contig000001	BD08_00089	folB	81968	82318	-	Dihydroneopterin aldolase	ab initio prediction:Prodigal:2.50; similar to AAsequence:UniProtKB:sp|P28823|FOLB_BACSU	Prokka_00089	4.1.2.25	atgtatacgatcagagttcaaaatatgcagtttcatgggcacattggcgtcctgccggaagaaaagaaggttggccaaacccttcaagttgatttggaagcggtcattaatgcagtgccggttgccgatcaattagcaagcacggttagttatggagacttctatccgattgttgaaaaaattattgatgaaaatcacgtcaatctggttgaaacactggctcagaaaattttaactgctattaagcaattggatagtcggattcagacggtcactgttcgaatccgtaaattaaacttaccggttgacggcgtctttaataatgtggaaatcgagatgaaacaatcatga	MYTIRVQNMQFHGHIGVLPEEKKVGQTLQVDLEAVINAVPVADQLASTVSYGDFYPIVEKIIDENHVNLVETLAQKILTAIKQLDSRIQTVTVRIRKLNLPVDGVFNNVEIEMKQS	Prokka:Prokka_00089
contig000001	BD08_00090	MJ1434	82758	83411	+	Putative endonuclease	ab initio prediction:Prodigal:2.50; similar to AAsequence:UniProtKB:sp|Q58829|Y1434_METJA	Prokka_00090		atgaaagaaatcactttaaatcagctttatgacatcatgtattaccatcttgatccaaatggctggtggcctggccgctctgattgggaggtgatttggtcgacagttttaattcaaaatactaattggaaaaatgttgataaagcattgaaaattttatataaagcaactaattttctacctgcgaatattttgaaaatgagcgatgaggaattgcaacaaacgattgcctcagctggttcttatactcgtaaggctcagaccctcaaaaatattgctcaatacttcaaagataattttaattatgatcttgaagtagctcaggagcagaataaaaagaaattgcgcaaagaaattctgaccattaaaggaattggacctgaaactgcggatgtgatc…	MKEITLNQLYDIMYYHLDPNGWWPGRSDWEVIWSTVLIQNTNWKNVDKALKILYKATNFLPANILKMSDEELQQTIASAGSYTRKAQTLKNIAQYFKDNFNYDLEVAQEQNKKKLRKEILTIKGIGPETADVILMYGLRKGEFVVDQYSRRLFTCLVWQDIPPYEKAKKIIEENLTDFTLRNYQNFHAMIDMFGQKYKLPEQFNESFLKNYQLVIPN	Prokka:Prokka_00090
contig000001	BD08_00091		83544	83753	-	hypothetical protein	ab initio prediction:Prodigal:2.50	Prokka_00091		atgatgaaatgtaaattaggctggatctgtgcgggtatcggtgccgtaagtgcaatggtagcaagttctatctatttctacaaaaaggataaagaaaagcgtgaagctgaaaagaatttcaacactcacactttatttttagaaaatactcctaataatgccaaagatgaattaatgaaatccgaattagcaagaagacgaccaagttaa	MMKCKLGWICAGIGAVSAMVASSIYFYKKDKEKREAEKNFNTHTLFLENTPNNAKDELMKSELARRRPS	Prokka:Prokka_00091
contig000001	BD08_00092	MW2284	83931	84368	+	putative HTH-type transcriptional regulator	ab initio prediction:Prodigal:2.50; similar to AAsequence:UniProtKB:sp|Q8NV45|Y2284_STAAW	Prokka_00092		atgaggttcaaattattaatcaatccagacaaagatgaaattgtgaaagcacaggtacatcaggaaaacagttttaccaatgacttaaaacattttgtgcttactaatggtgattccaatcaaattgcagcttatgatgacaaagatctaattattctttcaatggataagatcaccttaattaccattattaataataagacctgggcaatttgcactgataataaaaaatttcgtttgaaaaagagaatatatcagttaattaatgaattacccaaccatttttggcgaattaataagtctagcattgctaatcgctatcagattaagcaatttgaggaaactaaatcagcaggagtaaatgtgattatgaaaaacggattatcggattatgtttcc…	MRFKLLINPDKDEIVKAQVHQENSFTNDLKHFVLTNGDSNQIAAYDDKDLIILSMDKITLITIINNKTWAICTDNKKFRLKKRIYQLINELPNHFWRINKSSIANRYQIKQFEETKSAGVNVIMKNGLSDYVSRRCFSKIRKELD	Prokka:Prokka_00092
contig000001	BD08_00093		84370	84783	+	hypothetical protein	ab initio prediction:Prodigal:2.50	Prokka_00093		atgaaacgattcatcaaggattttactttacgaggattagttgcggcaggatttggtccacttattttagtgatcatttattatggttatcaattaactgaaaatgtaactagtcggccaatgacagaagtgaatatcaatatactatcatgtttagtaatggcttttattgcgggtggaattggagctatttttaaagtcgaaaaaattcctctaggagttgcaacgttaattgatgcgattgtgatttatgttgactatctattcttttacttaatcaacaattggataccaattatggtaaccccattattagtgtttactgttatctatattattgggtatgtaatcatttggctgattatctataaaaaagttaaatctcaagttcaaaaagtt…	MKRFIKDFTLRGLVAAGFGPLILVIIYYGYQLTENVTSRPMTEVNINILSCLVMAFIAGGIGAIFKVEKIPLGVATLIDAIVIYVDYLFFYLINNWIPIMVTPLLVFTVIYIIGYVIIWLIIYKKVKSQVQKVNQKL	Prokka:Prokka_00093
contig000001	BD08_00094	MJ1530	84819	85316	-	putative N-acetyltransferase	ab initio prediction:Prodigal:2.50; similar to AAsequence:UniProtKB:sp|Q58925|Y1530_METJA	Prokka_00094	2.3.1.-	ttgaatttaataattagaccagtaacccaggatgatttggacgcgatagttgccattgaatctgatgcttttaacatgggtaaggatatgactagaaaagacatgatcggtagaattgcgaattatcctgatacttttctagtagcggaaattgatcatcaagtagttgggcatgtctttggaccagcgtttaatcaccggtatatcagggatgaactctattttaaaaatcatcctaatcgtaaggatgatcaataccaaactgttttaagcttagcagtgagtcctaagtttcgaaagcagggaatagcaactaaattattagatgaattatctaacgtagctaaaaagcaaaatagggtagctgttactttaacttgtttgccaaagctattttca…	MNLIIRPVTQDDLDAIVAIESDAFNMGKDMTRKDMIGRIANYPDTFLVAEIDHQVVGHVFGPAFNHRYIRDELYFKNHPNRKDDQYQTVLSLAVSPKFRKQGIATKLLDELSNVAKKQNRVAVTLTCLPKLFSFYEKRGFVNEGKTNEDIPDPKDVSSYNIVKEL	Prokka:Prokka_00094
contig000001	BD08_00095		85475	86239	-	hypothetical protein	ab initio prediction:Prodigal:2.50	Prokka_00095		ttgctaaaacaaatccagaaattttggcaagataaagaaatcacgctacttgatcgaactcaagaaaactcatcagcaataaagactatatctgatttctttgaacaaaactatccactaaaaatcacttctagccaaaaaagcagccattataatttagtattaattcatgatctagattattatgcaaaagaagataataaagataaaacagatgcttactacagcagtcaaactgaagttgttcaaaacatgaccgttgaaggagtaatgcataaaagtggaacggtagtaaaaagtgcactagtcaatgcagttaaagaattgactataaaagctattttagagtcagaaaatttttcacccttaaataccgaaataaatttagatgattttatt…	MLKQIQKFWQDKEITLLDRTQENSSAIKTISDFFEQNYPLKITSSQKSSHYNLVLIHDLDYYAKEDNKDKTDAYYSSQTEVVQNMTVEGVMHKSGTVVKSALVNAVKELTIKAILESENFSPLNTEINLDDFIFYKYYPESNQTLEFTSHETNFKIQPITSNYDDPFFLNDLLIKRNDRLTTDVEYILLDKQSENYYAVSKTTLKPLPAPSLYEAATNQKGTLAYRGKDARNKYLAGLINLNYFYQHDQLFYNV	Prokka:Prokka_00095
contig000001	BD08_00096		86415	86738	-	hypothetical protein	ab initio prediction:Prodigal:2.50	Prokka_00096		ttgctaggaaaattgtattttaatactaataccgaggaaagcaaaaaattaaaatttgaagaagtaagctttagtaaaaatctagttatcaatattcaaacgcgtgcttttacccaaatatctttttatcaaaagcaccaagctcaagagttaatcaagaatatgaagtcatggggccgcagtccacgttatgagattaacttgcaagaaagtaaaattaaacaagtggcaaattgctaccacgaaggggaagaaaacgactggtacttaaagcatccaacaaaaaaatctaaagccagatcaaactcaattctttttacttaa	MLGKLYFNTNTEESKKLKFEEVSFSKNLVINIQTRAFTQISFYQKHQAQELIKNMKSWGRSPRYEINLQESKIKQVANCYHEGEENDWYLKHPTKKSKARSNSILFT	Prokka:Prokka_00096
contig000001	BD08_00097	ppc	87049	89787	-	Phosphoenolpyruvate carboxylase	ab initio prediction:Prodigal:2.50; similar to AAsequence:UniProtKB:sp|A8YVD9|CAPP_LACH4	Prokka_00097	4.1.1.31	atgactgttaaaaaattagaaaatagcagcgatgtaaatgtagtgactgaagaagttaaaattttaactaacttgcttaacgaatctacagaacaattaattggtaaagaactttttactaagattcaaaatctgattaaaatttctgcagataaaaattatcaagaactcgaagatcaaattgcaagcttagataatcgtgaaatgatcgtagttgctcgttattttgctacattgccacttttgattaacatctcagaagatgtggaattggccagcaaagtctatgtattgaataataccaaccaagactacttaggcaaattaaacgataccatcgatattgttgctcaaaagaagaatgctaaggaaatcttggaaaaggtgaatgtagttcct…	MTVKKLENSSDVNVVTEEVKILTNLLNESTEQLIGKELFTKIQNLIKISADKNYQELEDQIASLDNREMIVVARYFATLPLLINISEDVELASKVYVLNNTNQDYLGKLNDTIDIVAQKKNAKEILEKVNVVPVLTAHPTQVQRKTVLELTDKIHKLLRNYREVKNGIINREEWTEELRACIEILMQTDIIRGHKLKVSNEITNVLTYYPKSLISAITKFTARYKELAKKHGLDIPDATPITMGMWIGGDRDGNPYVTADTLKLSATLQSQVIFEYYIKQINQLYRSISLSTSYMKPSTEVMHLSELSNDDSPFRTNEPYRRAFYYIESRLVRSEQKLLNITNQHSFLKERDVEHLDQIPAYENAQEFKADLEIIKRSLEENRDQAVVKSYFTEILEAI…	Prokka:Prokka_00097
contig000001	BD08_00098	pbpX_1	89904	90896	-	Putative penicillin-binding protein PbpX	ab initio prediction:Prodigal:2.50; similar to AAsequence:UniProtKB:sp|O31773|PBPX_BACSU	Prokka_00098		ttgctatttttattcattatacctttaagcgataggatggatagtggacttacagattcacccaagcagcttaaagattacatgaaatttcatcatattaatggtgtaatgctagtcaatgacaaaaaagatagaagtcgacctatcgttgttacaaataaggaaacttctaataaaagtcaaatagtgaagacaggtcaattatttccaattgcttcgttgcaaaaaattatgacaagtacagcaatctatcaattgcaaaagcagaagcaactggattggaatacgcctttatcaaaatattttcctcaagttccaggtagtaaaagtatcactattcgcgaactaatgaatcatacaagtggcttaattaacaatgctcgtccgtcaaagccgctt…	MLFLFIIPLSDRMDSGLTDSPKQLKDYMKFHHINGVMLVNDKKDRSRPIVVTNKETSNKSQIVKTGQLFPIASLQKIMTSTAIYQLQKQKQLDWNTPLSKYFPQVPGSKSITIRELMNHTSGLINNARPSKPLKNQQEQIAYMLKYIKYDHIHTWDYQDVDYELLAAIISRLRNTTYNNYVQNNFAEPLRLRKIKNFPEVSQSEVPQPVVNNVNWHKVTVTTSSDFGAGNLFMSPNDYWKFVYDRILKDPKMINKYAHQAQHQEVAYFGGVYFKGNVIRADGSIPGYNCCFVANYKTKRMIMLFSNNINYFTLKIAADHILHDYMGVGLF	Prokka:Prokka_00098
contig000001	BD08_00099	pepV	91121	92524	+	Beta-Ala-Xaa dipeptidase	ab initio prediction:Prodigal:2.50; similar to AAsequence:UniProtKB:sp|P45494|PEPV_LACDL	Prokka_00099	3.4.13.-	atgaatttagactacaagaaattagctgctgctaaaaaagatgatattttgcgtgatttagatgaattgatttcgattgattcttctgaagatttagacaacacttctgcagaatatcctgttggtcctggcccagttaaggctatgaagaaatttttatcattcgctaaaagagatggctttcacattaagaacgttgacaactatgctggccgcgtcgactatggtgatggtgaaaaacgtcttggcatcattggtcacatggatgtagttcctgcaggtgatggttggaatactgacccattcaagatgttgattaaggatggaaagattatcggtcgtggttctgcagatgataaaggtcctgctcttgctgcatactacggtatgcttttatta…	MNLDYKKLAAAKKDDILRDLDELISIDSSEDLDNTSAEYPVGPGPVKAMKKFLSFAKRDGFHIKNVDNYAGRVDYGDGEKRLGIIGHMDVVPAGDGWNTDPFKMLIKDGKIIGRGSADDKGPALAAYYGMLLLKEAGFTPKKKIDFIVGTNEETNWVGIDYYLKHEPTPDQVFSPDAEYPIINGEQGIYTLILNFKDDAQTGSVKLEKFTAGIAENVTPQKAYATISGADLANIKEQFTKFLTDNNLEGNFEINGDKAKIELTGQGAHASAPQVGRNAATFLGKFLNQFDFAGRDKNYLNFLANVEHEDFKGEKLGVAHHDDLMGDLSSAPSIFEYQADGDAILKDNIRYPQGTDPNKMVKQVEEKFSDILTASFNSFEEPHYVPGDDPLVKTLLKVYE…	Prokka:Prokka_00099
contig000002	BD08_00100	valS	657	3296	+	Valine--tRNA ligase	ab initio prediction:Prodigal:2.50; similar to AAsequence:UniProtKB:sp|Q5FKW5|SYV_LACAC	Prokka_00100	6.1.1.9	atgacagatttagcacctaaatacaaacctaatgaggttgaaaaaggcagatatcaaacttggcttgatgaagatttattcaagccatctggtgacaagaaagctcacccgtattcaattgttatcccaccaccaaacgtaactggtaaattacacttaggtcacgcatgggatactgcaattcaagatactttaattcgtttcaagcgtatgcaaggctacgacactctttaccttccaggtatggaccatgctggtatcgctacccaagctaaggttgaagcaaaattacgcaagcaaggcaaagatcgtcaccaaatgggacgtgaagcttttgttaagcaagtttgggactggaaagacgaatatgcttcaatcatcaagggccaatgggctaag…	MTDLAPKYKPNEVEKGRYQTWLDEDLFKPSGDKKAHPYSIVIPPPNVTGKLHLGHAWDTAIQDTLIRFKRMQGYDTLYLPGMDHAGIATQAKVEAKLRKQGKDRHQMGREAFVKQVWDWKDEYASIIKGQWAKMGLSLDYSRERFTLDKGLSKAVKKVFVQLYKEGLIYRGEYIINWDPALQTALSDIEVIHKDDKGAFYHVKYPFADGSGYVEIATTRPETMFGDTAVAVAPGDERYKDIVGKELVLPLVGRHIPIIEDQHVDPEFGTGLVKITPAHDPNDFQVGNRHNLKRINVMNDDGTMNEECGKYAGMDRFDCREALVKDLKEEGYLIKVEPIVHSVGHSERSGVQVEPRLSKQWFVKMKPLADKVLENQKTDGKVNFVPERFEGTLDHWMEDV…	Prokka:Prokka_00100
contig000002	BD08_00101	fgs	3297	4571	+	Folylpolyglutamate synthase	ab initio prediction:Prodigal:2.50; similar to AAsequence:UniProtKB:sp|P15925|FOLC_LACCA	Prokka_00101	6.3.2.17	ttgaaatttaccaatactgaagaggtaatccattacttgtattcattgcctcatttgcatcctaagaatgatttatcttttatcaaaaagttgctccagcaattaggtaatccgcaggatcaggtaaaaacgattcacattacagggaccaacggtaaaggttcaacatcatactacttagcaaatctagtaaaaaaggctggtcaaaggactggcctttttgtctcaccttatgtctatcgttttaatgagcgaattcaattgaacaatcaggatataagtgatgaagatttggttaatgtagccaatacagttcaagctgcctatgaaaaacttaagcaggaagatgaacaattttctttagttacatttgagtatgaagttgccatggcttttgtt…	MKFTNTEEVIHYLYSLPHLHPKNDLSFIKKLLQQLGNPQDQVKTIHITGTNGKGSTSYYLANLVKKAGQRTGLFVSPYVYRFNERIQLNNQDISDEDLVNVANTVQAAYEKLKQEDEQFSLVTFEYEVAMAFVYFEQKQCDYAVIEVGIGGEHDKTNVIIPEVSIITTIGLDHAKIIGPTIQDIAQEKSGIIKQNRPVVLGNVPDSVLSILVKKADKMHAPLLQLKHDFTIETQNGRLKYSDAKRSLSFAYRPKVEGYDIAVAVKAFLLLKLNLNDQEIEDAINQTQIPGRYHILQKEPLIILDGAHNIQAMSNLLEVVHAEAKKRHSHVYALVTMMKDKDLEQVFSLFNKDDQVLLTTLDYPRVAKENDFPIDIQRRYNYEGDYRQGFTKLKEKMDAS…	Prokka:Prokka_00101
contig000002	BD08_00102	TM_1254	4561	5238	+	Phosphorylated carbohydrates phosphatase	ab initio prediction:Prodigal:2.50; similar to AAsequence:UniProtKB:sp|Q9X0Y1|P1254_THEMA	Prokka_00102	3.1.3.-	atgcaggttaaaggaataaaagatgatattaaaggcattatctttgatatggatggtttactggttaattcggaagaattgtattggcaggctaatattcaagctgcagaagaagaaaagcttggtacgccaagggatgcatatttaaaattaaccggtgcaactgtcaaagagatgcaagctttttatcataagtatttcaaaactgatgctgatcgcgatcgatttatcaagcgaaccgatgatttggtttggcaatggaccgatgaaggaaaattaaaattgcgtcccggtgtccaagaagcgttggatgaatttaaaaagcgaggtttgcaaatagcaattgcttctagcaactacgaagatgtgcttcagcactttttgtgggcaacggggatc…	MQVKGIKDDIKGIIFDMDGLLVNSEELYWQANIQAAEEEKLGTPRDAYLKLTGATVKEMQAFYHKYFKTDADRDRFIKRTDDLVWQWTDEGKLKLRPGVQEALDEFKKRGLQIAIASSNYEDVLQHFLWATGIRNYFDFYLSYLDVQKGHIKAKPAPDIYLAATKKMNLPKENILVFEDSSTGVQAAKNAGLKCIMVPDLMAPTEQDKQNAIMICQNFFDFLKKI	Prokka:Prokka_00102
contig000002	BD08_00103		5277	5900	+	hypothetical protein	ab initio prediction:Prodigal:2.50; protein motif:CLUSTERS:PRK00024	Prokka_00103		atgatagaaataaactcaaatcattactttgtaaatacagacctcgaattattggctaaattatttgagcagtttaaagataagggaattgaaacattcgaagagatggaatctttcttaggaaaaagaaatttcaattcctttgatgacatagttcaatttattacgggcccaaattgttcaagcagcttggctattacagctgaagaagtgatggatcgtctgcggatggcatcatctaaacgaaagccggttttggcttcaagcgttgaagtgggtacatatttagccgataaattagtaggtcataagcaagaagagctatgggcactgtatgtcgataatggaaatcgaattgttgccgagaagaagatttttcaaggcacattaaataaatca…	MIEINSNHYFVNTDLELLAKLFEQFKDKGIETFEEMESFLGKRNFNSFDDIVQFITGPNCSSSLAITAEEVMDRLRMASSKRKPVLASSVEVGTYLADKLVGHKQEELWALYVDNGNRIVAEKKIFQGTLNKSVAHPREIFRWAVIYDCSGIFIAHNHPSGKLIPSSNDFELTKDLYRAAKMMKIDLLDHFIVGQGQYLSMREKELF	Prokka:Prokka_00103
contig000002	BD08_00104	mreB	5996	7000	+	Rod shape-determining protein MreB	ab initio prediction:Prodigal:2.50; similar to AAsequence:UniProtKB:sp|Q01465|MREB_BACSU	Prokka_00104		gtgtttggattaggtacaaagaatattggtattgacttaggcacagccaatacacttgtttatatggaaggcaaaggtatcgttttaagagaaccttctgtagtagcaaagaatacacattcaggtgaagtaatcgcagttggttcagaagctaaggaaatgattggtagaaccccaggtagtattgtagctattcgtccaatgaaggacggggttattgccgattacgatactactgctgctatgcttaagtactttatggaaaagactgttggtaactccaagccttcagtaatgatctgtgttccttcaggtgttactgaggttgaaaagcgtgctgtaattgatgcagctagagtagctggtgctcgtgaagcttttgtaattgaagaaccattt…	MFGLGTKNIGIDLGTANTLVYMEGKGIVLREPSVVAKNTHSGEVIAVGSEAKEMIGRTPGSIVAIRPMKDGVIADYDTTAAMLKYFMEKTVGNSKPSVMICVPSGVTEVEKRAVIDAARVAGAREAFVIEEPFAAAIGAGLPVMDPTGSMVVDIGGGTTDVATISLGGIVSSTSIRQAGDKFNNAIINYIHSNFNLLIGERTAEDIKIQVGSASIEKAKEIETMNIRGRDLVTGLPKSIDINAEDIAKAIQDAVQDIIVAVKETLEQTSPEIAADVIDHGIVLTGGGALLKNLPEVISEATKVPVFIAQDPLDCVAIGTGEALKNIEVMRRSRK	Prokka:Prokka_00104
contig000002	BD08_00105	mreC	7046	7897	+	Cell shape-determining protein MreC	ab initio prediction:Prodigal:2.50; similar to AAsequence:UniProtKB:sp|Q8Y6Y4|MREC_LISMO	Prokka_00105		atgaaaaaatttctacaaaataaaaagttattatcaacatttattgtaattattgtcatttttaccgttttaggtgggagcgttagtttacgtaataaacgtaatgctccattgcttgttcaaagtctaggaaatgatattgtcgctttaggaactcgaattgtcgatgtacctgtaggccttatttctggtgggttgaatagtgcacacgagattttaaatgcacaagatgaaaataaccatttaaaacgtcaaattactaatttgggacaaactaaggtccgcaatgccagcttagagaaggaaaatcgtcaattaaaagctgcattgaatctaaaggatactttaagtggctatactttaatcaatgcttccgttatttctcgtgcaccagatact…	MKKFLQNKKLLSTFIVIIVIFTVLGGSVSLRNKRNAPLLVQSLGNDIVALGTRIVDVPVGLISGGLNSAHEILNAQDENNHLKRQITNLGQTKVRNASLEKENRQLKAALNLKDTLSGYTLINASVISRAPDTWSDLLTINKGSSSGIKKNMAVMCGGGVIGRIVEADAASSKVELITTTDESANRFSVQADAANGKTVHGIITVTANNQLAFTQVVDGRKLKAGTKVYTSGMGGNSPKGLLIGTVTQKTRDSFGLSDQIRIKPAGDISDPSVVTVIERQVAN	Prokka:Prokka_00105
contig000002	BD08_00106		7897	8436	+	rod shape-determining protein MreD	ab initio prediction:Prodigal:2.50; protein motif:TIGRFAMs:TIGR03426	Prokka_00106		atgtctgtttttcgtaaatgggttttagcaattggactttttgtcgctatcgttgtagatggcgtttgttcattatatttgcatcaatttatggattatggaagttttggtgctgctagtttgattttgccgattagcgtgatgctgattggacttttcgacgataccaataaaaatgaaatttggttggcattaggaacaggtatagttgctgacatttacttttatggctttataggtatttatgctgttttcctgccatttagctgctggatttgccaaaagattgctcgttttttaccagaaattttttgggcaagattaattgtggtcctattgggaaccacagtctttgtagcatatagttggctaatctttaatatggtaagcgttgctacc…	MSVFRKWVLAIGLFVAIVVDGVCSLYLHQFMDYGSFGAASLILPISVMLIGLFDDTNKNEIWLALGTGIVADIYFYGFIGIYAVFLPFSCWICQKIARFLPEIFWARLIVVLLGTTVFVAYSWLIFNMVSVATTSLHGLLMSLLVNLGWTAGFFVCLYWIWGNLAQDYPFLIDLNAYRV	Prokka:Prokka_00106
contig000002	BD08_00107		8477	8611	-	hypothetical protein	ab initio prediction:Prodigal:2.50	Prokka_00107		atggcacgaagaaagaaaaagaaatctggttttcaaaaattgacaatcgtgatggcttggttaatggctgtcattacattagccgcagttgttgctggcgcagtcggtgcaatggccggagcaggaatgttttaa	MARRKKKKSGFQKLTIVMAWLMAVITLAAVVAGAVGAMAGAGMF	Prokka:Prokka_00107
contig000002	BD08_00108		8706	9038	+	hypothetical protein	ab initio prediction:Prodigal:2.50	Prokka_00108		atgctttttattttcttaataccagttattggattgatagctgcttttttaattaataaaattttcccacgagctcaatttagaggttatgatgtattgccatttttcctgctagttgcatgtaacttggctactgcccatgctaatatgccttcttttttaccatatggatttttattttactttatcttagttattattgtgtctttgagtgatgcaattaaaaataaaaatgtttcattaggcaagacaattcgcaagttgtgggactatttagctgcctgcagttgtttttggtatctgggttcattaattttaatgtttgcttattaa	MLFIFLIPVIGLIAAFLINKIFPRAQFRGYDVLPFFLLVACNLATAHANMPSFLPYGFLFYFILVIIVSLSDAIKNKNVSLGKTIRKLWDYLAACSCFWYLGSLILMFAY	Prokka:Prokka_00108
contig000002	BD08_00109	mraZ_1	9233	9376	+	Transcriptional regulator MraZ	ab initio prediction:Prodigal:2.50; similar to AAsequence:UniProtKB:sp|A8YUN5|MRAZ_LACH4	Prokka_00109		atgttcatgggtgaatatcaccacaatcttgataacaagggtcgcctaattataccagcgaaacttcgcgatcagattgaaaataaaatggtatttactcgaggaatggaaggctgtattttttgctattctatggaagaatag	MFMGEYHHNLDNKGRLIIPAKLRDQIENKMVFTRGMEGCIFCYSMEE	Prokka:Prokka_00109
contig000002	BD08_00110	mraZ_2	9437	9664	+	Transcriptional regulator MraZ	ab initio prediction:Prodigal:2.50; similar to AAsequence:UniProtKB:sp|A8YUN5|MRAZ_LACH4	Prokka_00110		atgcgtttattctactctggtgcgatggaaagtgagtttgataagcaatggcgtgtcaattttacatcgacattaaaagctcgtgctggactcattaaagaatgtgtcattataggggtttctgaccgaattgaaatttgggctaaggaacgttgggatagctttgaagaagaagctaacgaagactatgatgacattgctgaaaatttggacgacattgaactataa	MRLFYSGAMESEFDKQWRVNFTSTLKARAGLIKECVIIGVSDRIEIWAKERWDSFEEEANEDYDDIAENLDDIEL	Prokka:Prokka_00110
contig000002	BD08_00111	rsmH	9627	10616	+	Ribosomal RNA small subunit methyltransferase H	ab initio prediction:Prodigal:2.50; similar to AAsequence:UniProtKB:sp|A8YUN6|RSMH_LACH4	Prokka_00111	2.1.1.199	atgacattgctgaaaatttggacgacattgaactataaaattatgaaattcaaacacaccagtgtactcttacacgaaactatagataatttaaaaccaaaaaacggtggtctttatgtagatgcaacttttggcggcggtgggcatgccaagtatttgttaagcaaaattgagactggtacgttagtcggttttgaccaagatgaatatgcgataaaatcggcagagttgaacttcgctgatttattgcagccagatagtgaacctagattgaaattagtacatgacaactttagtaatctggaacaggatctagttaagctgggttactcagatggaatagatggcatatattacgatttaggtgtttcatcacctcagtttgatcaagctgatcgt…	MTLLKIWTTLNYKIMKFKHTSVLLHETIDNLKPKNGGLYVDATFGGGGHAKYLLSKIETGTLVGFDQDEYAIKSAELNFADLLQPDSEPRLKLVHDNFSNLEQDLVKLGYSDGIDGIYYDLGVSSPQFDQADRGFSYRYNARLDMRMDQSQDTDAYQLVNTLSQKELADILYQYGDEKFSRQIAHRIVERRKDKPIVTTFELVDIIKEAIPAYARRTGGHPAKKSFQALRVAVNHELDVLQASLEEAIRILRPGGRISVITFQSHEDKIVKKIFKKYSEVEVPRGMPFVPDDMKPTLRLENRKPITASTSELENNNRSHSAKLRVAEKL	Prokka:Prokka_00111
contig000002	BD08_00112		10630	10992	+	Protein required for the initiation of celldivision	ab initio prediction:Prodigal:2.50; protein motif:Cdd:COG4839	Prokka_00112		atggttgacagctcagcaagaaaaattgaatatgaacctagaaaacagaaaggttcgcagaaacgtcaacgaattccccttgatccgcataaagttccttacaatgttttagagaagactttactagcaataggaagcatcgtcaccttgggaatgatgatctttttggtttcttctagtatttctgcaacttcagctcaacatgagttatctcaaactcagcagacagttgcaaaggaacaaaataggatcaccgatttacgtcaagaaattggtgagttaacttctacttcacgtttgaacaaaatcgcacgtgaaaaaggattaactctgattaataaaaacattaggacaattcgctaa	MVDSSARKIEYEPRKQKGSQKRQRIPLDPHKVPYNVLEKTLLAIGSIVTLGMMIFLVSSSISATSAQHELSQTQQTVAKEQNRITDLRQEIGELTSTSRLNKIAREKGLTLINKNIRTIR	Prokka:Prokka_00112
contig000002	BD08_00113	pbpB_1	10992	12809	+	Penicillin-binding protein 2B	ab initio prediction:Prodigal:2.50; similar to AAsequence:UniProtKB:sp|Q07868|PBPB_BACSU	Prokka_00113		atgaaaaaaaacagtaatttaaaattacaaaaatccaaagctcacagctaccgcttcacagtggggagagttctccaagtagctgtggctttggtttttcttgtatttacagctagatttttatatataggaatatctaagactgtcaatggacagaatttatcgcagagaactaagcaactttataagcggaatgaagttatcaaggcttcgcgaggtacaatctatgattgcaacggtttagcgatcgcagaagattcgcatttgtatactgtttatgcaattttggataagtcttcaattaactacaaaaataaaccagaatatgtggttaataagtctgaaactgctgaaaaattagctaaggttttaccgttatctgcagataaaatttatcaa…	MKKNSNLKLQKSKAHSYRFTVGRVLQVAVALVFLVFTARFLYIGISKTVNGQNLSQRTKQLYKRNEVIKASRGTIYDCNGLAIAEDSHLYTVYAILDKSSINYKNKPEYVVNKSETAEKLAKVLPLSADKIYQYLNPKHKAFQVQFGTGGSGLTLKQKKQIEAMKLPGIKFVATPSRLYPNGNFASHIVGLAQPEYNKKTNSEMLVGTMGLEAYFNDTLTGKDGYRIFTVDASENQSPNQNQVYKPVENGNNLYLTLNSQLQSYLEARLTEVQKAYDPTSITAVVEDMKTGKILAASQRPTFNPQTKKGLTKSYRNILVQDTYEPGSVFKVLSFAAAVNSGNYNPNEYYRSGSVSIGGSTIHDWLTSGWGTIPFSQAFERSSNTGFVKLEQKMGSKTWA…	Prokka:Prokka_00113
contig000002	BD08_00114	pbpB_2	12820	13140	+	Penicillin-binding protein 2B	ab initio prediction:Prodigal:2.50; similar to AAsequence:UniProtKB:sp|Q07868|PBPB_BACSU	Prokka_00114		atgacagttgctcaagcttcagctaaagctaagcaaattggtcttaacttggttaaaataggcgaaaaagataaaattactgctcaaggaattaagagcggtgaaaaattggagtctggagataaaatttttgtatatacatcaggtaaaataaattgtcctgatatgaaaggttggagctttaatgacttacatcaattctctaatgtatcaggtgttaaattaaacataaagggaaccgaaactgttgccagccaaagcgtggctaagggaacagaattaaaatctggagaaaaaataaaagttaatttaaaggagtag	MTVAQASAKAKQIGLNLVKIGEKDKITAQGIKSGEKLESGDKIFVYTSGKINCPDMKGWSFNDLHQFSNVSGVKLNIKGTETVASQSVAKGTELKSGEKIKVNLKE	Prokka:Prokka_00114
contig000002	BD08_00115	mraY	13147	14115	+	Phospho-N-acetylmuramoyl-pentapeptide-transferase	ab initio prediction:Prodigal:2.50; similar to AAsequence:UniProtKB:sp|A8YUN7|MRAY_LACH4	Prokka_00115	2.7.8.13	atgagtattatgcaagcaagctgtattgctttagttagttcgctgactttgacggtgatttttttaccgttgttaattaagtttatgcattcgcatcatgaaggacaggaaattcgtgatgaggggccaaaatggcaccaaaagaaatccggtacccctacaatggggggaacgatttttgtgattgccgcagtgatttctgttatttgggtaactgcatggcaacatagtttgaataaagttgtttggattttggtaatcagtcttttgggttacggaatcattggctttcttgatgatggcattaagctttactacaagagaaacttaggcttaagagcatggcaaaaacttgctttacaaattattattgccgttgtaattgtgttaattgcttca…	MSIMQASCIALVSSLTLTVIFLPLLIKFMHSHHEGQEIRDEGPKWHQKKSGTPTMGGTIFVIAAVISVIWVTAWQHSLNKVVWILVISLLGYGIIGFLDDGIKLYYKRNLGLRAWQKLALQIIIAVVIVLIASSDHFNFGLYIPFAGVVHSVALFVIFIIFWLVGFSNAVNLSDGLDGLATGLSVVAYGTYAYIAFKQKNFAILAFCMSVIGGLIAFFIFNHKPAKIFMGDAGSLALGGGLATVSIMLNRPWSLLLVGIVFVCETASVIMQVISFQTTGKRIFKMTPIHHHFEMLGWSEWKVDIVFWIVGLVGSILYLAIWG	Prokka:Prokka_00115
contig000002	BD08_00116	murD	14125	15504	+	UDP-N-acetylmuramoylalanine--D-glutamate ligase	ab initio prediction:Prodigal:2.50; similar to AAsequence:UniProtKB:sp|A8YUN8|MURD_LACH4	Prokka_00116	6.3.2.9	atgaaggatattaaaacttatagtaataagaatattttagttttaggtctaggtaaaagtggatttgcagttagtgaattacttttaaaattaggtgctaaattaaccttaaatgataaggctgatcttgataaaaatgaaaaagcacaagaattaaaggctaagggcgttcgtgtaattgacggacatcacccagttgatttgcttgaaaaagaacattttgattatttggttaagaacccaggtattccatatgagaatccaatggttaaaaaggctgaagaattaaatattccaattattacggaacctgaaattgctttaaactgtagcgatgctccttatgtttgtgttactggttcaaatggtaagaccactactgtaatgcttactcaaaga…	MKDIKTYSNKNILVLGLGKSGFAVSELLLKLGAKLTLNDKADLDKNEKAQELKAKGVRVIDGHHPVDLLEKEHFDYLVKNPGIPYENPMVKKAEELNIPIITEPEIALNCSDAPYVCVTGSNGKTTTVMLTQRILDHHLQKSGHHAYAVGNIGVPISEVVLKATKDDILVVEISSFQLLGVTDIDPKVAAIVDIYNNVHLDYHKTFENYVNAKLNVTRTQNSDDYFIANYDQKDILAKEKEVTPAKMQTFSETDSSADYFIGDEYLESQNEKIMKIVDIKLPGIHNLQNSLVAIAISKVMGADNDDIAAVLSTFTGAKHRLQYVTTLDGRKVYNDSKSTNIEAATVAIPSFKEPEVLIAGGLDRGFLFDDLVPLFKKHVKSIVLYGETKYLLADAARKA…	Prokka:Prokka_00116
contig000002	BD08_00117	murG	15506	16612	+	UDP-N-acetylglucosamine--N-acetylmuramyl-(pentapeptide) pyrophosphoryl-undecaprenolN-acetylglucosamine transferase	ab initio prediction:Prodigal:2.50; similar to AAsequence:UniProtKB:sp|A8YUN9|MURG_LACH4	Prokka_00117	2.4.1.227	atgagagttatatttactggtggtggcacaggcggtcacatttacccaattatggcaattattgaacgtttaaaggaacgtggaattagtacaaatgataaaatcctatttgtagggacaaaaaaaggattggaatccaaaatcgttcctgctgctggagttaattttaaaacgattaatatccaaggatttaatcgtaagcatccgttgaagaacttcgaaactattaaattgtttttgcaagctactaagagtgcacggaaaattctaaaagaatttaagccagatgtagttttggggacaggtggctatgttagtggagccatggtttatgaagctgctaaaatgcatattccaactatgattcatgaatctaattcagttgtaggtctagctaat…	MRVIFTGGGTGGHIYPIMAIIERLKERGISTNDKILFVGTKKGLESKIVPAAGVNFKTINIQGFNRKHPLKNFETIKLFLQATKSARKILKEFKPDVVLGTGGYVSGAMVYEAAKMHIPTMIHESNSVVGLANKFLGHYVDRICYTFDDAAKEFPEKKKLVKTGNPRSQQVLSLHEEKIDIKKKWGLNPDMPTVLVFGGSRGALAINRIMLKSLMNLKTKPYQIIWATGTYYFDSVQKKLKGLDIGTNIKVLPYIKNMPGLLPEMTCVVSRSGATSIAEFTALGVPVILIPSPNVTHNHQMKNALDLEKAGAALVIPEDDLNPNNFVSSIDHILLDEKYAKEMSQASKVLGVPDASDQVIKVMEEISR	Prokka:Prokka_00117
contig000002	BD08_00118	divIB	16629	17486	+	Cell division protein DivIB	ab initio prediction:Prodigal:2.50; similar to AAsequence:UniProtKB:sp|Q1GAT4|DIVIB_LACDA	Prokka_00118		atggcaaagaaaccagtaacaaggattgatcccagaaaggaattatctccttatctgaatcatgaattcaatcaacaaaaaaatagtcgtaaatctcaagccaaaatttctgcctcacttcctagtttacaggcggaaagacgacgatctttaagacgaagattaggtctaataatgtcggtttcaattttggcgattgctggcttaggctattatatttctcctttggccaatataagtacggttaaagtgataggtgcttcagatttaccgattaagggaattgtaaaagcatccaaaatcaaagctagtgataaagtttttgattatttgtttcaacaaaaagatttgagtcaaaaattatctaagaaatatcctgaaatagagagtgcgcaagca…	MAKKPVTRIDPRKELSPYLNHEFNQQKNSRKSQAKISASLPSLQAERRRSLRRRLGLIMSVSILAIAGLGYYISPLANISTVKVIGASDLPIKGIVKASKIKASDKVFDYLFQQKDLSQKLSKKYPEIESAQAHLGHVNQLILQINERKTVGYLKDGDDYRKILSNGKLGSTAITWTKVDQDKPIFVGYNKSSSLKEDLNLFNSLPKSFQNQVKLLSGNTRRKSQVILVMKDGNVIIGSTVTLKSKLKYYDEIKVKAGKNSLIDLEIGAFSRPLTSSEKKAYGVS	Prokka:Prokka_00118
contig000002	BD08_00119	ftsA	17570	18907	+	Cell division protein FtsA	ab initio prediction:Prodigal:2.50; similar to AAsequence:UniProtKB:sp|O07672|FTSA_ENTHR	Prokka_00119		gtgggtcttgatataggaaccacgagcgtgaaagctgttgtggcagattcaggtaaagtcattggtgcagttactacgccgaattcaggcatgagacatggtcagatcgttgatattgatcagactgcagttgctattagccgagctttaaagggcgtagcagaaaaaactaatgcaaagatttatagtgttgtagctggaattccagtaggaatgttgcagttagagaccgcaactggatttgccaatgttggtgaagaaggacaagaagtaggcaacgaagatgttaagagaacgattcgttctgcaattcatgctgctgcaaaggacgatcgtgaagcaattacttttttgcctagtcgatttttaattgatggaaaaactgaggtcgatgatcct…	MGLDIGTTSVKAVVADSGKVIGAVTTPNSGMRHGQIVDIDQTAVAISRALKGVAEKTNAKIYSVVAGIPVGMLQLETATGFANVGEEGQEVGNEDVKRTIRSAIHAAAKDDREAITFLPSRFLIDGKTEVDDPRKMIARSLGVTGILLTAPTGSLHNIKKAIERAGYHNNFFVPTPLAISSVALNESEKTFGSVIIDLGGGVSTATVIKEGQIKYANIDLEGGSDITNDISAVLSISKRDAEQIKLDYGFADPQFASKNDKFAINSVGSNGQQMIDEVYLSEIINARLEQILTRLGKGLAKHNALKQPGGIVITGGTSLLQGIDSLTANGLNVKARIYQPDQIGMRNPIYTAAYGIVNYSYKMLEVDYLVNSVIYGFGQNVVEEPVSKPKTSKNSKRTV…	Prokka:Prokka_00119
contig000002	BD08_00120	ftsZ	18922	20241	+	Cell division protein FtsZ	ab initio prediction:Prodigal:2.50; similar to AAsequence:UniProtKB:sp|Q74JY1|FTSZ_LACJO	Prokka_00120		atggattttacattcgattcagacgacaataaaaatgctgtcatcaaagttattggtgttggcggtgccggaggcaatgctgttaaccgaatgattgatgacggtgtacaaggtgtttcatttatcgcagcaaacaccgatgttcaagctttaaacagtaataaggctgaaaataagattcaattagggcctaaattgacaagaggtttaggtgcaggttcacatcctgaagtagggcaaaaagctgctgaagaaagtgaacaaacaattgaagatgcactaaaaggtgctgatatgatctttattaccgctggtatgggtggtggtaccggtactggtgcggctcctgtagttgctaaaatcgcacgtgaaactggtgctttaactgttggtgtagtt…	MDFTFDSDDNKNAVIKVIGVGGAGGNAVNRMIDDGVQGVSFIAANTDVQALNSNKAENKIQLGPKLTRGLGAGSHPEVGQKAAEESEQTIEDALKGADMIFITAGMGGGTGTGAAPVVAKIARETGALTVGVVTRPFSFEGPKRSKNAAEGITQLKQYVDTLVIIANNRLLEMVDKKTPMMDAFKEADNVLKQGVQGISDLITSTDYVNLDFADVKTVMENQGAALMGIGRASGENRTVEATKLAISSPLLEVSIDGAKQVLLNITGGPDLTLFEAQDASEIVSKAAGDDVNIIFGTSINPNLGDEVVVTVIATGIDSKAEEAASKQIPGRSHQIKAQPKKKTDSVVNTTVQPANNANADREAEKPKQTMVDPTSVWGLNDNQDNQRRNTKPAEPKDYH…	Prokka:Prokka_00120
contig000002	BD08_00121	sepF	20259	20696	+	Cell division protein SepF	ab initio prediction:Prodigal:2.50; similar to AAsequence:UniProtKB:sp|A8YUP3|SEPF_LACH4	Prokka_00121		atggcttttgataagttaggtagatttttcggtatttccaatgatgacgatgagttggaaaaagaagaatatgccacttcaaacaaggatgagaatgaaaacttacctctaaattctgttagtcgagacaatattgtttcaattaagtcaggattaaattctgctaaaagcaaaattgttttatatgagccacgtgtttattcagatgctaaagatgttgctcaaaacttaataaacaataaagcagttgtaattaactttagtagaatggaagatagttcggctcgtcgaatagtcgattttatcacagggacagtttatgcattaaatggtgaaatccaacgcattggtgacaagatctttttagctactccaccaaaatttgttactgatggtaaa…	MAFDKLGRFFGISNDDDELEKEEYATSNKDENENLPLNSVSRDNIVSIKSGLNSAKSKIVLYEPRVYSDAKDVAQNLINNKAVVINFSRMEDSSARRIVDFITGTVYALNGEIQRIGDKIFLATPPKFVTDGKISDLVDKKDNLS	Prokka:Prokka_00121
contig000002	BD08_00122	ylmG	20696	20998	+	putative membrane protein YlmG	ab initio prediction:Prodigal:2.50; similar to AAsequence:UniProtKB:sp|O31729|YLMG_BACSU	Prokka_00122		atgttaaacgtaatacactttatttacttagctctcacttggattctatggctttatagtctttttattgtaattgatgcaattttaagttgggtaccgatgttaagtaactctgtcattggtcgctttttggataagattgtaaatccatatttgaacttatttagaaaaggtccatttgccaaattagctaactctactggaattgatgtttctccaattattggattgtttattttgtactttgtacaaaattatgtcttatattggattattaatattttgttgaggatgttaggttaa	MLNVIHFIYLALTWILWLYSLFIVIDAILSWVPMLSNSVIGRFLDKIVNPYLNLFRKGPFAKLANSTGIDVSPIIGLFILYFVQNYVLYWIINILLRMLG	Prokka:Prokka_00122
contig000002	BD08_00123	ylmH	20998	21798	+	Putative RNA-binding protein YlmH	ab initio prediction:Prodigal:2.50; similar to AAsequence:UniProtKB:sp|P71020|YLMH_BACSU	Prokka_00123		atgcaaaagcgacaagcaagtaagttttatccacattataatcaagaagaaagaccagtaattgactattttactggtctttttaatcagataatttttaaacatgagccaattttaacggattttttagatccaggtaaaagagcgattttgaaaactatcgtgggtaatgacgtttttatgcaagaatatggcgggtataccaatgctgagaagaaacgcgtttatttaagtgaagaatgggttaatttacagccaagtgattatttaattcaaccatatgaaattgagtatccacaaaaatttattaaaattaatcatagtgctattttaggtactttggctaattctggaattgaaacggatacttttggcgatatcattactgacgaaaatggt…	MQKRQASKFYPHYNQEERPVIDYFTGLFNQIIFKHEPILTDFLDPGKRAILKTIVGNDVFMQEYGGYTNAEKKRVYLSEEWVNLQPSDYLIQPYEIEYPQKFIKINHSAILGTLANSGIETDTFGDIITDENGKWQFFAKKELVDFFEEQITRIGRAQVKLKEITFKDVLVPEDDSTEKTEIVASMRIDAVLSSISKQSRGQIQKLIENHLVKLNWHDIADSNIMVKENDILSLRHFGRILIEDVSATRKGKYKVVLKLWQTKKRN	Prokka:Prokka_00123
contig000002	BD08_00124	divIVA	21774	22571	+	Septum site-determining protein DivIVA	ab initio prediction:Prodigal:2.50; similar to AAsequence:UniProtKB:sp|P71021|DIV4A_BACSU	Prokka_00124		ttggcagacaaagaaacgaaactgaccccgatggatattcataataaggaattcaagcatcgaggccgcaatggatacgatcgttatgaagtggatagctttttagatgatgtcgttgatagctatggggatgcgcttgatcaagtagtagatttaaagaacgaagtagtatctttaaataaaaaagtggaagatatgcaggctcaagtagatgagtacagtaatatgaagaaatctcttatttctgctcaacagactgtagatcaattaaaaggaaatgcggaagcagaagctaaacgcattctggatgatgctaaaaaacaagctcaaacagaggttggctatcaaaagcaacagcaagaagttatttccaatgattacaaacgtttaaagaaacaa…	MADKETKLTPMDIHNKEFKHRGRNGYDRYEVDSFLDDVVDSYGDALDQVVDLKNEVVSLNKKVEDMQAQVDEYSNMKKSLISAQQTVDQLKGNAEAEAKRILDDAKKQAQTEVGYQKQQQEVISNDYKRLKKQIGEFRSHMQAMLQDEINNLNDEIWQHALDEYFHIERFYPGNGAEPIGEEEEIANEAAIDDEDVDNDDVNDVNSSQEPDDLDMDLSDDSDDDDDSAPKPMTGDSPHHETINLKPEMPKTSSGPTIVFPDDYKK	Prokka:Prokka_00124
contig000002	BD08_00125	ileS	22792	25575	+	Isoleucine--tRNA ligase	ab initio prediction:Prodigal:2.50; similar to AAsequence:UniProtKB:sp|A8YUP7|SYI_LACH4	Prokka_00125	6.1.1.5	atgaaaattaaagatactcttaatttaggtaaaactaaatttaagatgcgcggtaatttgcctgttcgtgaagcagaatggcaaaaacaatggcgtgaaaataaattatatgaacaaagattaaagttaaacgaaggtaaacctcgttttgatttacatgatggccctccatttgccaatggtaacatccatatgggtcacgctttaaataagatctctaaggatattattgttcgttacaagaacatgaatggttactacgcaccatacgtaccaggttgggatactcacggtcttccagttgaacaacaacttgctaaaaagggtgtagatcgtaagacaatggatcgtgcaaagtaccgtgaactttgtcgtcaatatgcggaagaacaagttcaa…	MKIKDTLNLGKTKFKMRGNLPVREAEWQKQWRENKLYEQRLKLNEGKPRFDLHDGPPFANGNIHMGHALNKISKDIIVRYKNMNGYYAPYVPGWDTHGLPVEQQLAKKGVDRKTMDRAKYRELCRQYAEEQVQKQMTDFKRLGVMADWDHPYITLQHDFEAQEIRVFGEMFKKGYIYKGKKPVYWSWSSESTLAEAEVEYKDVEANSIFVAFPVTDGKGIIDPKDTYFVIWTTTPWTIPANEAICVNPKFDYSVVQVGDKRYVVASGLLDKVAEEIGWDDYKVVQTVKGADMEYMKAKHPIYDKESLVIEGFHVTLDDGTGLVHTAPGFGEDDFNVGQRYNLPIFSPVDAHGCYTDEVPELKGMFYQDVDKLMVQKLKDAGALLKLKVFTHSYPHDWRT…	Prokka:Prokka_00125
contig000002	BD08_00126	cspA	25575	25778	+	Major cold shock protein	ab initio prediction:Prodigal:2.50; similar to AAsequence:UniProtKB:sp|O30875|CSPA_MICLC	Prokka_00126		atgcgtttaggtactgttaaacaatttgatgaaggaagcagctatggttttatcgaagatgatcgaaatcataaatcatactttgttttctataaagctattaaagaagagggctataaatcattacgagtaggcgaccgagtacaatatcaattggctcaagggaaaaacggcctacaatgtgttaatgtatatttagcctaa	MRLGTVKQFDEGSSYGFIEDDRNHKSYFVFYKAIKEEGYKSLRVGDRVQYQLAQGKNGLQCVNVYLA	Prokka:Prokka_00126
contig000002	BD08_00127	nudF_1	25798	26367	+	ADP-ribose pyrophosphatase	ab initio prediction:Prodigal:2.50; similar to AAsequence:UniProtKB:sp|P54570|ADPP_BACSU	Prokka_00127	3.6.1.13	gtggatttaaaagaaacagaaatctcatcgcaacagatttttcaaggtcgaatcttagatttatctgttcgaacaatcaaattacccaacggcgaaactgcaactagagaaatagttaagcaccgtccagcatcttgtgtaattgcaattaacgatcaacaagaaatgcttttggtaaaacaatggcgtgaagcaattaaacaggtaaccttagaaattcctgctggaattgtcgatccaactgatgccagcccacttgacgcaatgaagcgtgaattgaatgaagagggcggctatagagcagaatattgggaaaaagttagcgaattttattctacaccaggcttttgtgacgaaaagatgcatctgttctactgtgatacgttaattaaattgact…	MDLKETEISSQQIFQGRILDLSVRTIKLPNGETATREIVKHRPASCVIAINDQQEMLLVKQWREAIKQVTLEIPAGIVDPTDASPLDAMKRELNEEGGYRAEYWEKVSEFYSTPGFCDEKMHLFYCDTLIKLTDKRSLDADEFLTSDWYSLDKLKNLLAEGKIVDAKTVYAISVWENMLLRNAQAESNK	Prokka:Prokka_00127
contig000002	BD08_00128		26370	26678	+	hypothetical protein	ab initio prediction:Prodigal:2.50	Prokka_00128		atgacagcaaaacgttctgattatcgtaaaaaacagaaaaatagtttattgaataaagtcaaatctgcttttaatgataataatgcaacagaagaagttaatgttaatcctgactttcaaagggatgcttctgaaagaagacgtcctttagaaggtgatggtcaggagttttatcaggcacagcagtcaatcgataaagaacagttaaaagagcagaagtctttaaaactgaaaaaaagattgaatagtgctattctgatagtgtttgttctaattatattagtgcttttagcactgtttcatttataa	MTAKRSDYRKKQKNSLLNKVKSAFNDNNATEEVNVNPDFQRDASERRRPLEGDGQEFYQAQQSIDKEQLKEQKSLKLKKRLNSAILIVFVLIILVLLALFHL	Prokka:Prokka_00128
contig000002	BD08_00129	mtnN	26696	27391	+	5'-methylthioadenosine/S-adenosylhomocysteinenucleosidase	ab initio prediction:Prodigal:2.50; similar to AAsequence:UniProtKB:sp|A5UCP4|MTNN_HAEIE	Prokka_00129	3.2.2.9	atgaagattgcgattattgttccaatggctgaagaagctgaattttatcgtaatcatttccaagcagaaaagaaagaaatgttcggatcaactgaattcgaacatttttctgttaatggaaatgatgtatatttaggtttaagtggtatcggcaaagttcaagctgctatgaacctagctagtttattaagtaacgttgatattgatgtgatctttatgactgggtctgctggtgctttagctaaggatattcatcaagaagatttagttttacctaatgcattcatgtattatgatgctcataatactgctgcaggtgattatgttgaaggtcaaattccacaacaaccggctcaatttgtccttgattcaccagaaagagctgtatttgcggaatat…	MKIAIIVPMAEEAEFYRNHFQAEKKEMFGSTEFEHFSVNGNDVYLGLSGIGKVQAAMNLASLLSNVDIDVIFMTGSAGALAKDIHQEDLVLPNAFMYYDAHNTAAGDYVEGQIPQQPAQFVLDSPERAVFAEYLKKQNVAFSEGLVVTGDSFVASTKQKDEIKENFPDALACEMEGAAFAQVAHAFNKPLVAMRAISDNGDGSANEDFDVFVKKVGAKAAKLISDYVEKMN	Prokka:Prokka_00129
contig000002	BD08_00130	iscS1	27393	28550	+	Putative cysteine desulfurase IscS 1	ab initio prediction:Prodigal:2.50; similar to AAsequence:UniProtKB:sp|O34599|ISCS1_BACSU	Prokka_00130	2.8.1.7	gtgcgtgaaatttatttggataacgctgcgactacaccaatgtcacctaaagtaattgatgtaattactgatgaaatgaaaaatgattttggtaatgcatcaagtacttatgagttgggacgtcgagcaagaaatgtaattgatcgagcccgtcatcaaattgcggcaagtattaatgccaaagacaatgaaattatttttacttctggcggttcagagagcaataatactgctatttttggaacagcatacagtcgaaaaaatattggtaaaaaaattattactacgcaaattgaacacccttcagtcttaaatcctatgaagcgattagaagctgaaggctacaacgttgtctatttaaatgttgacgagactgggcatatttctttagatgaattg…	MREIYLDNAATTPMSPKVIDVITDEMKNDFGNASSTYELGRRARNVIDRARHQIAASINAKDNEIIFTSGGSESNNTAIFGTAYSRKNIGKKIITTQIEHPSVLNPMKRLEAEGYNVVYLNVDETGHISLDELKKELTPDTILVSIMAVNNEVGSIMPLKEIGEMVKDSNAYFHVDNVQGMGTVDIDVKAMNIDLLSVSAHKINGPKFLGFLYENSDIDLPNLVLGGEQETKRRAGTENVPGIAGFGEAVKELTNIGHDDLQAKYAHFQDLILNELDQNKIDYKINGGHGSGYSHHVLNLWFKGASTISLQTNLDLNGYAVSGGSACTAGSLEPSHVLIACFGADSPRINESIRISFGRYNTDEEVASFAKNLVKIVQRIQSKRK	Prokka:Prokka_00130
contig000002	BD08_00131		28598	28939	+	hypothetical protein	ab initio prediction:Prodigal:2.50	Prokka_00131		atggcaaatatagttgtgattaatggtgataaacgtaagtttactgtaagtccagatttgaaactctatgctttaattgatgcaggttttgtgaagactgctaaaggtaatttcaattatgaacatcctttatataatgattcaccttacaatgcaccaactaagttaaagatgacaattaacaaggacttatctcatttaacaatggttgttactgatcgcaatggtttgcaaaaggttaatatttttaaaaacaagcaattagcagctactgttgaacttttgaattatattttaaaagatctcgaagagcgcaaaatattgcttgaggtaaaggattga	MANIVVINGDKRKFTVSPDLKLYALIDAGFVKTAKGNFNYEHPLYNDSPYNAPTKLKMTINKDLSHLTMVVTDRNGLQKVNIFKNKQLAATVELLNYILKDLEERKILLEVKD	Prokka:Prokka_00131
contig000002	BD08_00132	mnmA	28947	30074	+	tRNA-specific 2-thiouridylase MnmA	ab initio prediction:Prodigal:2.50; similar to AAsequence:UniProtKB:sp|A8YUQ2|MNMA_LACH4	Prokka_00132	2.8.1.13	atgtttgacaatagcaagactagagtagttgtaggtatgagtggtggtgtagattcatcagtatcagcattgctgctcaaacaacaaggctatgatgttgtcggtgttttcatgaaaaattgggacgatactgatgattctggtgtttgtaccgctactgaagattacgaagatgtgaaaaaggttgctgataaaatcggtattccatattattcaattaattttgaaaaagaatactggcatcgagtttttgaatatttcttgaatgaatataaaaagggaagaacacctaaccctgacgtaatgtgcaatagtcaaattaaattcaagtcattcctagattttgcgatggatcttgatgctgattatattgcaatgggacattatgctaaaactgtt…	MFDNSKTRVVVGMSGGVDSSVSALLLKQQGYDVVGVFMKNWDDTDDSGVCTATEDYEDVKKVADKIGIPYYSINFEKEYWHRVFEYFLNEYKKGRTPNPDVMCNSQIKFKSFLDFAMDLDADYIAMGHYAKTVKDADGLTHMMRPKDGNKDQTYFLSQLNQDQIKKVIFPLANLTKPQVREIALANGLATAKKKDSTGICFIGERNFRKFLSEFLPAKSGKMVTPDGKVVGEHAGLMYYTIGQRQGLGLGSTKESTDPWFVVGKDLKKNELIVEQGYDSKLLYASRLKASDMSFFTGKPDHDVEFHCSAKFRYRQCDVGVTVKYHADDNTADVYFDEPARAVTPGQALVLYQGEECLGGGNIDAAYQEDKQLQLV	Prokka:Prokka_00132
contig000002	BD08_00133	pspA_1	30167	30826	+	Phosphoserine phosphatase 1	ab initio prediction:Prodigal:2.50; similar to AAsequence:UniProtKB:sp|D3DFG8|PSPA_HYDTT	Prokka_00133	3.1.3.3	atgcagatttattttgttcgtcacggtaaaactgaatggaatttagctagtcgttttcaaggtggacatggtgattcaccacttttgccacaaagcttgaaagacataaaaaaattaggtgaacatttaaaaggaactagattcagaggtatttttgctagtccgttggatcgagcatttaatactgctcaaggtattgataatgctatgaatgccaatttgccagtagtaattgatgaacgattacgtgaatttaatttgggtgatatggaaggaatgaagtttgcggaagcagagaagaaattccctgagcaaatggataatttctggaatcatcctgataagtatgatccaactgaattacatggtgaagattacgaacacgtcattgctcgtggc…	MQIYFVRHGKTEWNLASRFQGGHGDSPLLPQSLKDIKKLGEHLKGTRFRGIFASPLDRAFNTAQGIDNAMNANLPVVIDERLREFNLGDMEGMKFAEAEKKFPEQMDNFWNHPDKYDPTELHGEDYEHVIARGKSFAQEMAKRFPDDDDKVLVVSHGAALSAITGGLLGYPLKDLWKNGGLSNTSLTVLETLDDGKTFKLVVWNETSYLGRKLSKTDSL	Prokka:Prokka_00133
contig000002	BD08_00134		30826	31470	+	putative methyltransferase (contains TPRrepeat)	ab initio prediction:Prodigal:2.50; protein motif:Cdd:COG4976	Prokka_00134		atggataaaaagattgcacaactttatgataatggcaaggtaaatgaagcgattcatttattagttcaaaagattgaccaaaaaccacaaaatattgaaaattatttgcaactgtcaacgtatttacttgagcaaggcagtgtagatcaagcacagcaattattagagcaggcgcaacacttagttaaaaagccccaagaattaaattataatttagctgttagctattatatgcagggcgattttgataaagccttggcattattagatcagattcctaatgacgatttgacattatatcaaaaagccctaacttatctaaaattgggtcaaagtcaaaaggcacttgcttatgcattaactattaagaaaatcgatgaaaaggtgcaggaattatta…	MDKKIAQLYDNGKVNEAIHLLVQKIDQKPQNIENYLQLSTYLLEQGSVDQAQQLLEQAQHLVKKPQELNYNLAVSYYMQGDFDKALALLDQIPNDDLTLYQKALTYLKLGQSQKALAYALTIKKIDEKVQELLGDIWLSLGENDQAQQSYLAIPVDKRTAKIYFLLGVSTMEKDRNKAEAYFAKAKAMDEKYYKRAMDQYASIMKMLNDKEKKK	Prokka:Prokka_00134
contig000002	BD08_00135	yrrC	31470	33821	+	ATP-dependent RecD-like DNA helicase	ab initio prediction:Prodigal:2.50; similar to AAsequence:UniProtKB:sp|O34481|RECDL_BACSU	Prokka_00135	3.6.4.12	atgagtgaattcaccggtaaaattaacgggattgtttttgaaaacgataaagatttatacaaaatcctcgatgttgaaatcattggttcactcgaaaattattcacgtagcgaaattaaggtaacaggaaattttggtgacgtgcaaattggaagtagctatcattttgatggcaaactgattatgcatgaaaaatttggtttgcaatttcgtgctaatagttataaaccgatcatgcctcatgaagaaggttcacttactaattatttaagttctaataaatttccaggtattggtaaaaaaacggcaggtaccattattgaggaattaggattaaatgctttagacattttaaaagaaaatcctgccaaaatcgacaccttatctttaaccaaaaaa…	MSEFTGKINGIVFENDKDLYKILDVEIIGSLENYSRSEIKVTGNFGDVQIGSSYHFDGKLIMHEKFGLQFRANSYKPIMPHEEGSLTNYLSSNKFPGIGKKTAGTIIEELGLNALDILKENPAKIDTLSLTKKQKDSLLSGLNSMDSYSEIVLKLAQYGIRKQVAARLYQCYHGAALDKLKEDPYAAINEVTGYGFKTADTLGKQLDIKNDDPRRINGAIYQILLDALSGEGDTYVSLSDLLTAAKDLLQISEFDPIAICVNSLQKKGKIVVDGENAFLQNIYQTEVDIARSMKSLVESRKMQEDEQYSDKKIEEAIKDAEQELKIEYDDTQKLAIKNALNNPISILTGGPGTGKTTIINGILLALRKLAEIPASSLYSEDPPFLLAAPTGRAAKRIGE…	Prokka:Prokka_00135
contig000002	BD08_00136	ytlR	33873	34382	-	Putative lipid kinase YtlR	ab initio prediction:Prodigal:2.50; similar to AAsequence:UniProtKB:sp|O34799|YTLR_BACSU	Prokka_00136	2.7.1.-	ttgttaacaatttttcattgttgctttgatgcatttgttgttcatcaaagcaacaatgaaaaattaaaaaagaaactaaatcacattaattttggcaacttaatttacggcttaaacattatcaagactctggcaaaacaagatacattcacagtgaccataaaaaccgcaaatgaaactgttcgctatgggaatgcttattttgtcactacaactaatcacccatacttcggtggcgaaattgctattttgcctaaagccaatatttacagtcaccagttagataccgtaattgttgaaaagcccagtttattcaaatttattcatctttttggcaaattattaaaagatggatcgcacgttaatgcaccccaatttcactacatagaggctaaagaa…	MLTIFHCCFDAFVVHQSNNEKLKKKLNHINFGNLIYGLNIIKTLAKQDTFTVTIKTANETVRYGNAYFVTTTNHPYFGGEIAILPKANIYSHQLDTVIVEKPSLFKFIHLFGKLLKDGSHVNAPQFHYIEAKEIQVTTQKPEFAQIDGEDYDTQDFKLTFKIDHFNLLK	Prokka:Prokka_00136
contig000002	BD08_00137		34406	34657	+	hypothetical protein	ab initio prediction:Prodigal:2.50	Prokka_00137		atgtttgaggtaaagaatccgcaatcaacacgttctggttcaggatcctgcaataagttattaactagttgcaatggatcgtttgttagtccagctcctcgcgtaaaatcgtttcctgttcctgccggtaaatgggtgataggagtctcaagaaagtttgattttttaataccatttaatacttcattaaaagatcagtctccacctacgacaattaaaatgtcattgggtgtaggattggtattagcataa	MFEVKNPQSTRSGSGSCNKLLTSCNGSFVSPAPRVKSFPVPAGKWVIGVSRKFDFLIPFNTSLKDQSPPTTIKMSLGVGLVLA	Prokka:Prokka_00137
contig000002	BD08_00138		34600	34836	-	hypothetical protein	ab initio prediction:Prodigal:2.50	Prokka_00138		ttgaatataagatatatgaataaaaaaattaaagtacatttattagttaatgaagtagctggtaacggaaatgcagttgcagctgattattccttgcaaaaagtattaaaaaatttaaacattccatttagtcatcaaaaaagccattatcctggtgaattaatcaaattagctcaagattatgctaataccaatcctacacccaatgacattttaattgtcgtaggtggagactga	MNIRYMNKKIKVHLLVNEVAGNGNAVAADYSLQKVLKNLNIPFSHQKSHYPGELIKLAQDYANTNPTPNDILIVVGGD	Prokka:Prokka_00138
contig000002	BD08_00139	rnj1	34866	36545	-	Ribonuclease J 1	ab initio prediction:Prodigal:2.50; similar to AAsequence:UniProtKB:sp|Q8K5W8|RNJ1_STRP3	Prokka_00139	3.1.-.-	gtgcgaattaaaaataatgaagtagccgtttatgcaatcgggggtttgcatgaaatcggtaaaaatatgtattgtgtgcagtatcaggatgaaattatcatcatggactgtggtattaaattccccgaagacgatttattaggtattaattacgttatttctgattattcatacctaattaaaaaccgtaagaagattaaagctcttgtagttagtcacggacatgaagaccacattggtggtattccatttttattggaaaagatccctgaaattcctgtttatgcaactccatttgccctttcattaatcagaggcaagttagaggaacacggaattttaaagactaccgaaccacatgaagaacatgaagatacggttttaaaatttaagaaactc…	MRIKNNEVAVYAIGGLHEIGKNMYCVQYQDEIIIMDCGIKFPEDDLLGINYVISDYSYLIKNRKKIKALVVSHGHEDHIGGIPFLLEKIPEIPVYATPFALSLIRGKLEEHGILKTTEPHEEHEDTVLKFKKLSVSFFRTTHSIPDTLGIAVHTPLGAVVFTGDFKFDLTPVMNQPAPDFQKMAQLGKEGVLALLSDSTNAEVTQFTKSERFVAQSLHNIITGIHGRIIFATFASNLYRVSTAIQAAIDIGRKVAIFGRSMENGVANGIDLGYLNVPRDLIVNAEEINKLPPDKVMILCTGSQGEPLAALSRIANGTHRQITLQPGDTVIFSSNPIPGNTLSVNHLINKLMEGGANVIHGRVNNVHTSGHGGQEELKMMVRLSKPKYMIPVHGEYRMQV…	Prokka:Prokka_00139
contig000002	BD08_00140		36552	36773	-	hypothetical protein	ab initio prediction:Prodigal:2.50; protein motif:CLUSTERS:PRK13667	Prokka_00140		atgatttacaaagttttgtatcaaaaagacaaaattgtcaacccacgtagagaaaccactcaaactctttacatggaagctgacaacatggtcgaagcaagaagtacggttgaggacaataccccctacaacattgaactcatccaagaattaacaggcaattctttagcttacgaaaaagaacatgctgactttaagttaactaagttcgataagaagtaa	MIYKVLYQKDKIVNPRRETTQTLYMEADNMVEARSTVEDNTPYNIELIQELTGNSLAYEKEHADFKLTKFDKK	Prokka:Prokka_00140
contig000002	BD08_00141	def_1	37128	37682	-	Peptide deformylase	ab initio prediction:Prodigal:2.50; similar to AAsequence:UniProtKB:sp|A8YUR0|DEF_LACH4	Prokka_00141	3.5.1.88	ttgatcttaatgaaagatattgtgcgtgacggtgatcccgttttacgtcaagttgctaagcctttaacttttccgcttagtgaccattacaagcaattagcagaagacatgatggaatatttagttaattcacaagatccaaagatcgctgaaaagcatcaacttagagcaggtgttggattagctgcacctcaagttggtgaaggcgtacaaatggctgcgcttttagttcctgatgataaaggcgaaatcatctttaaggaagtttacgttaacccagaaattgtttctgaatctgtacgtcaagcttgccttagcgaaggtgaaggttgccttagcgttgacaaagtaattaatggctatgtaccacgtccagacaagttaactattcattactac…	MILMKDIVRDGDPVLRQVAKPLTFPLSDHYKQLAEDMMEYLVNSQDPKIAEKHQLRAGVGLAAPQVGEGVQMAALLVPDDKGEIIFKEVYVNPEIVSESVRQACLSEGEGCLSVDKVINGYVPRPDKLTIHYYTVDGEEKTIRLKDYPAIVSSHEIDHLNGHLFYDRINKKEPFALKEDTVVIS	Prokka:Prokka_00141
contig000002	BD08_00142	typA	37935	39779	+	GTP-binding protein TypA/BipA	ab initio prediction:Prodigal:2.50; similar to AAsequence:UniProtKB:sp|P0A3B4|TYPA_SHIFL	Prokka_00142		ttgtcagaaaaaagaagagacgatcttagaaatatcgctatcattgcccacgttgaccacggtaaaactactttggttaaccaattattaaagcaatccgatactttgccagaacatatggatctggaagatcgtgctatggactcaaacgctattgaacgtgaacgtggtattactattttatctaagaatactgctgttcgatacaaggatactactatcaacatcttggatacaccaggtcacgccgacttcggtggagaagttgaacgtgttatgcacatggtagacggagcattgcttttggttgatgcttatgaaggtccaatgccacagactcgttttgttttgaagaaggctttggaagctggtgtaaagccaattgttgttttgaacaag…	MSEKRRDDLRNIAIIAHVDHGKTTLVNQLLKQSDTLPEHMDLEDRAMDSNAIERERGITILSKNTAVRYKDTTINILDTPGHADFGGEVERVMHMVDGALLLVDAYEGPMPQTRFVLKKALEAGVKPIVVLNKIDRPGARPKKVLDDVLELFIELGANDEQLDFPVVYASALNGTSSYDADPSTQKETMDPIFDTIIKNIPAPIDNSDEPLQFQITMLDWDDYVGRIGVGRIYRGKVKVGDNITVMKRDGSTQNFRVTKLFGYFGLKRNEIKEAKAGDIVAISGINDIYVGETIASAEHPEALPLLKIDPPTLQMDFAANDSPFAGREGDQVTPKKLEDRLIRQTRTDVSLKVEPTDQLNAWTVSGRGELHLSILVEELRREGFELQLSRPKVIYREID…	Prokka:Prokka_00142
contig000002	BD08_00143	ftsW	39875	41056	+	Putative lipid II flippase FtsW	ab initio prediction:Prodigal:2.50; similar to AAsequence:UniProtKB:sp|P58119|FTSW_LACLA	Prokka_00143		gtgcgtcgaaaattaagataccttaactatcgtatatttatcccgtatctaattttggtagtactggggatagttttggtttattcagcaagttcagatattttattagttaatggttttaaaccaaatgtttacggcattaggcaggcaatttatgctgtagtggccttcttattttttggtgttccattttttgcattaaaaataaaagtatttaaaagtcctaaatttgttgcgggctttttaattatttgtattttgatgctggtatggctagttttcttgcggctctttcatagttcggcggcagttaatggtgctgtgggttggattaatttaggttttatgaatttgcagccactggaagttaccaaattagcattagttatttacttagct…	MRRKLRYLNYRIFIPYLILVVLGIVLVYSASSDILLVNGFKPNVYGIRQAIYAVVAFLFFGVPFFALKIKVFKSPKFVAGFLIICILMLVWLVFLRLFHSSAAVNGAVGWINLGFMNLQPLEVTKLALVIYLAYVLDRQDGKFTRGRIKTNLSHPAILAAFLMCLVIVEPDLGGTAILFMITLVMFSVSGIPAKLALTWLIGIALFIGLVVLLIIIWNPEFLQKSYQFQRLMSFLHPFELERKGGAQLVNSYYAIHNGGILGVGLGNSMQKRGYLPEPYTDFILSITAEEIGVILTILLVGLLFYLMLEIMNVGIHAVSQFDALICFGVATIIFTEAFFNIGAVLGLLPITGVTLPFISYGGSSMIVLTAAIGLVLNVSANEKMLKEKDETVA	Prokka:Prokka_00143
contig000002	BD08_00144		41053	41397	+	hypothetical protein	ab initio prediction:Prodigal:2.50; protein motif:CLUSTERS:PRK02302	Prokka_00144		gtgagtattaataaagaaatagaaaatacacatttaactaagcgtgttgcattaattatttatctaaaatctgtcagtgatcagtacaaattgcgtcattatggcgatatagtttatttctctaaaaaaatgaaatattgcattttatacgtaaatcgcaaagaagctaaagatgtgaaaaatcaaatagtccaactagattttgtaaattatgtcgaaatttctcctgaagaaaaggtcaatttagatagccaacatattgaaggacagttggttaaaatggctaaagaagcagagaaaaagttacaacttgaacaagagaagaatgaggatcaaatgcaatga	MSINKEIENTHLTKRVALIIYLKSVSDQYKLRHYGDIVYFSKKMKYCILYVNRKEAKDVKNQIVQLDFVNYVEISPEEKVNLDSQHIEGQLVKMAKEAEKKLQLEQEKNEDQMQ	Prokka:Prokka_00144
contig000002	BD08_00145	ylbH	41394	41942	+	Putative rRNA methyltransferase YlbH	ab initio prediction:Prodigal:2.50; similar to AAsequence:UniProtKB:sp|O34331|YLBH_BACSU	Prokka_00145	2.1.1.-	atgagaattatttcaggaaaatatgctaaaagaaatttgtttactttaaagagtaataaaacacgtcctacaagcgataaggttaaggaatctctttttaattcattaggccaattttttaatggcggtaatgttttggatttatatgccggcagtggtgctttaggaattgaagctgtttcaagaggttatgatcatgctagtctggtagatatcaatcatgctgcatgttctatcattaaaaagaatgttgctttaactaaagaagaaaatcttttcagtgtttataacatgcgcagcaatgctgctttaaagttatttgcagaaaaccaagaaaaatttgacttggtttttctagatccaccatatgctaaggaaaaaattgcaaaagatatgttg…	MRIISGKYAKRNLFTLKSNKTRPTSDKVKESLFNSLGQFFNGGNVLDLYAGSGALGIEAVSRGYDHASLVDINHAACSIIKKNVALTKEENLFSVYNMRSNAALKLFAENQEKFDLVFLDPPYAKEKIAKDMLQMNKLGLLNSSATIVAETDDHTELGDISGFSLIKEHHLGKTIVRIYRKD	Prokka:Prokka_00145
contig000002	BD08_00146	coaD	41945	42439	+	Phosphopantetheine adenylyltransferase	ab initio prediction:Prodigal:2.50; similar to AAsequence:UniProtKB:sp|A8YUR4|COAD_LACH4	Prokka_00146	2.7.7.3	atgactattgcactttttccaggaagttttgatcctattacaaatgggcatatagaaaccgctaaaaaagcagctgaaatttttgaaaaagtttatttggtagcaatgactaatacttctaagcattatctgttttctccaggagaaagagctgattttgctagggatgcattaaaagatgtggctaatattgaggtgttagaaaagcctgatgaaattacagttgatttagcacatgaattgcacgctaaggcaattgtgcgtggagttcgtaatagtgccgattttcgttatgaacaagaaattgctgggattaataagcgcttggctccagatatcaatacgattttattattcagcagtccagaaaattcatttgtagcttccagtatgattaaa…	MTIALFPGSFDPITNGHIETAKKAAEIFEKVYLVAMTNTSKHYLFSPGERADFARDALKDVANIEVLEKPDEITVDLAHELHAKAIVRGVRNSADFRYEQEIAGINKRLAPDINTILLFSSPENSFVASSMIKELAKFDKDVSQFLPEKAAKALRRKLGNEYAE	Prokka:Prokka_00146
contig000002	BD08_00147	ylbL	42423	43457	+	putative protein YlbL	ab initio prediction:Prodigal:2.50; similar to AAsequence:UniProtKB:sp|O34470|YLBL_BACSU	Prokka_00147		atgaatacgcagaataaaaagcatcaactacgaaattggctacttgcgcttcttgccattttagttgtcggtatattagtattttggccgactgattattttattgaatctccaggtgaagctgttccagttagtcagtttattaagtctaaaaataaaaagccagataatttttatcttgttactgttagtgtgactagtcgacctgcgtctattttgcagtatttgtggagttataccaaaccgtatgatgaacgcgttccaagtaaggaactattgggtggccaaactaatgctcaatataatgaattgcaagattggtatatggaaactagtcagcaaaatgccatttattatgcagctaaaaaagcaggtaaaaagcatagcttgcagtactta…	MNTQNKKHQLRNWLLALLAILVVGILVFWPTDYFIESPGEAVPVSQFIKSKNKKPDNFYLVTVSVTSRPASILQYLWSYTKPYDERVPSKELLGGQTNAQYNELQDWYMETSQQNAIYYAAKKAGKKHSLQYLGVYVMEVQKNSSFKHKLQIGDTVLGANGHRFHSTEEMMSYLRKQKIGSKITISVLRGKQKKKFTGKVVKVKDTNKPGIGIQLVEHVEVKTKPKLTINAGEIGGPSAGLMFTLESYEVFSKQNLSHGHKIAGTGTISPTGKVGIIGGVDKKVVAASREGAEVFFAPTDSSSVKKSETNYAVAKRTAKKIHTKMKIVPVDTFDDAINYLKAHY	Prokka:Prokka_00147
contig000002	BD08_00148	comEA	43535	44230	+	ComE operon protein 1	ab initio prediction:Prodigal:2.50; similar to AAsequence:UniProtKB:sp|P39694|COMEA_BACSU	Prokka_00148		atggattttgaaaaaatcaaagaattcgtgttggaaaagaagttatattttattgtggcagttgtactgctagtaggaggactgtggctccaaaaaggagatggagcagaagattcatatgataatgctcaaaaaatgagtcaatctagcagcgccaatatcagcgcatcagctaaagtcaattcggcaagcagtgcatcaaattccgctacaactaattctaaaacagtaacctgtgatatttcaggagctgttaaacaccaaggtgtttataccttgaaaaatggggctaggttgcaagagctaattgaagccgctggtggtactacgggaaaagtacaactaaaggcgattaatcgggctattctgttaaaagatcaggataagattcatattccg…	MDFEKIKEFVLEKKLYFIVAVVLLVGGLWLQKGDGAEDSYDNAQKMSQSSSANISASAKVNSASSASNSATTNSKTVTCDISGAVKHQGVYTLKNGARLQELIEAAGGTTGKVQLKAINRAILLKDQDKIHIPYKGEKVESAATAGTGTSTNSTSTSSNSSASNQESGEKVNLNTADVAGLQKLTGIGEKKAEQIIAYREQNGPFKKVEDLMQVSGIGEKTFASLKDQLTV	Prokka:Prokka_00148
contig000002	BD08_00149	comEC	44199	46487	+	ComE operon protein 3	ab initio prediction:Prodigal:2.50; similar to AAsequence:UniProtKB:sp|P39695|COMEC_BACSU	Prokka_00149		ttgcaagcctcaaagatcaacttactgtttaaaaatgatgttggattttatttgttgacggcgttgttgctgattgcagtttcatttctagcctttgtttgtgaatcatttagtcaaaaaattatctgcattctgattactggctactttgctgtattgttgctgaaaaaatatgctacaagtttaaaactagttctaatattggttagcttgtttataggcgtgattactttaaataaaagagaggcatcgtttgaattaactgaacaaagtcaaattaaaatttatccagatcaggttcatgtcaaagatgattatttaactggtattgggcattttcaacgagggaagattttaataagcggcaaagttacaagcgaacaagaaaaagatttaaaa…	MQASKINLLFKNDVGFYLLTALLLIAVSFLAFVCESFSQKIICILITGYFAVLLLKKYATSLKLVLILVSLFIGVITLNKREASFELTEQSQIKIYPDQVHVKDDYLTGIGHFQRGKILISGKVTSEQEKDLKKGLPLIISQIKGECGEIEPATNIGEFDYQNYYAAKGIIQKIKYSTCNLRVMRSNSVLTNLHKIRFDLQNYFQKMPQLLGFFASELILGENNAQENQEILNNYRDLGVIHLLSISGLHVGLYVLIISTICFYLKMTDEEAFLCCCIVLLLGIFLSYGQAGFVRASLTYFLGKICKFKGYRVAGIDILGLACILHIIFVPRLFMMAGAILSYLLAKGLQLTNKFGKMSQSILLNVLLTPLLLFYFYQVNFLTVLFNLMVVPYFNWVVM…	Prokka:Prokka_00149
contig000002	BD08_00150	yqeN	46484	47470	+	putative protein YqeN	ab initio prediction:Prodigal:2.50; similar to AAsequence:UniProtKB:sp|P54459|YQEN_BACSU	Prokka_00150		atgaccttactttctttgtttaagaatacaaataataataatccccatactttaatttggggtggggatgattttctcaatgattatttagctaattcatatattaaagaagatcagtttaaagatttagaacatgtcagtgtagattgcgaaaatgatgttttggatgaactgattgccagtttgacagaatcgagtttatttagtgaaaataaattgattttagtgaaaaatccgttcttcttgactgaaaaggtgccaaaaaagctgaagaagcagattgatgatttacaaaaaatatttgataacctaaatgaactagaagatgtagtggtgatcgttgcttcatatgataagctggatcgccgcaaaaagctgactaagacagttttaaagcaa…	MTLLSLFKNTNNNNPHTLIWGGDDFLNDYLANSYIKEDQFKDLEHVSVDCENDVLDELIASLTESSLFSENKLILVKNPFFLTEKVPKKLKKQIDDLQKIFDNLNELEDVVVIVASYDKLDRRKKLTKTVLKQFNVVEPTIRSYEVGAVVKSLIKTEGYTITQSALQLLIERSDQVIDTILSNYQKLKMAANDNKITEKSVIQNVDLSLAQNIFAILEAALNKNYQEAIERLDNQLREGTNPIQLLAVFENQLELILVVKILAQRGRSEVQIVKELGVHPYRVKLALRNKLTVPELEQLLQKAIQLEFNYKNGIYHEDNFLKLFVLSV	Prokka:Prokka_00150
contig000002	BD08_00151	rpsT	47531	47788	-	30S ribosomal protein S20	ab initio prediction:Prodigal:2.50; similar to AAsequence:UniProtKB:sp|Q5FKS2|RS20_LACAC	Prokka_00151		atgccacaaatcaaatcagctatcaaacgtgttaagacgcaaaacgctactaacaaacgcaacgcttctgaattgagcaagttaagaactgctgttaagaagttcaagaacgctgttgaaagtgatagtaaagaagacgtctccaaattgcatttagaagctgttcgcgctttggacaaggctgcttcaaaaggcttaatccacaagaacaaggctgctcgtgacaagagtcgtttaactaaattagcaaacaagtaa	MPQIKSAIKRVKTQNATNKRNASELSKLRTAVKKFKNAVESDSKEDVSKLHLEAVRALDKAASKGLIHKNKAARDKSRLTKLANK	Prokka:Prokka_00151
contig000002	BD08_00152	rpsO	47987	48256	+	30S ribosomal protein S15	ab initio prediction:Prodigal:2.50; similar to AAsequence:UniProtKB:sp|A8YUR9|RS15_LACH4	Prokka_00152		atggcaatttcaaagactgaaaaagataacattattaaagaatacgcaactcatgaaggtgacactggttctgttgaagttcaagttgctcttttaactgcagacatcaacaacttgactgaccacatgaagagtcacaagcacgaccaccactcatacgttggtttgcttaagaagattggtcaccgtcgtaacttgcttcgttacttagaaaacaacgacatcaaccgttaccgtgaattgatcaagaagttaggtcttcgtcgttaa	MAISKTEKDNIIKEYATHEGDTGSVEVQVALLTADINNLTDHMKSHKHDHHSYVGLLKKIGHRRNLLRYLENNDINRYRELIKKLGLRR	Prokka:Prokka_00152
contig000002	BD08_00153	rnj2	48413	50185	+	Ribonuclease J 2	ab initio prediction:Prodigal:2.50; similar to AAsequence:UniProtKB:sp|Q8K7S6|RNJ2_STRP3	Prokka_00153	3.1.-.-	atggctaatcaactaaagattatgatcttgagtggtgtgcgtgaacaaggtaaagacatgttcgccgttcaagttaatgatgaaatttttgtccttgatgccggattaaagtatcctgatagttctttatttggtatcgatgtagtaattcctgaccttgatttctttgaacaatatggtgatcgagtagcaggaatctttttgacgcatgggcatgctgattcaattggtgcattaccatatattttgcgtaagtatgatattccagtttttggttctcaattaagtattgaacttgctaagattgatgttcaacgcgaaaacaagcaccgcaagaacagtttgttccatgtgattgatgcagatactgaaatcgattttaagaatgcaagtatctca…	MANQLKIMILSGVREQGKDMFAVQVNDEIFVLDAGLKYPDSSLFGIDVVIPDLDFFEQYGDRVAGIFLTHGHADSIGALPYILRKYDIPVFGSQLSIELAKIDVQRENKHRKNSLFHVIDADTEIDFKNASISFFHTTHSIPDSLGIDVHTPAGEIVYTGDFKFDPTAADNYRTDMDRLAEIEQKGVLALLSDSSNAEASYPSASEQDIGNFVTNVFRNATGRIIVAAKASNLNRVQEVLNAAKATGKRVLLTGRDLAKIVRTSMKLGYLDVPDGLLMRVKDLKTVPDNQTVILETGRMGEPLNSLQKMAKKRHSMITIHDGDLVFIATTPSHAVETMVAETSDLVYKAGGTVIQLGRNMHTSGHATGRDIQLLIDTLKPKFLIPVIGEYRLLEIVRSL…	Prokka:Prokka_00153
contig000002	BD08_00154		50188	51021	+	hypothetical protein	ab initio prediction:Prodigal:2.50	Prokka_00154		atgacatcagtaagtcaaaagaatttattgaaacttgctgaagaaaataagcacaagggagatcttgctgcagcaattcaaaatttagaagaagcattgcggggagagcattcattagatgtgatcttgaagctatgtgatctctattgtgcaaataaacaagaagatcaggcctatgctttaattaaagaagagcctgatcttttttctgataagcaagtatatcgcatgtattgtaaagttttaaaagaaaataacttcttaatagaagctttgcaattaaaagaaattacaggattagaactgccttttaaagtacagccagtttctgaagaaaagcaaaaacaaattatgcaatcttttaaagcaaaaaagcaggttaaccaaatggattatgaa…	MTSVSQKNLLKLAEENKHKGDLAAAIQNLEEALRGEHSLDVILKLCDLYCANKQEDQAYALIKEEPDLFSDKQVYRMYCKVLKENNFLIEALQLKEITGLELPFKVQPVSEEKQKQIMQSFKAKKQVNQMDYESLHKLNLINFTTFAQSILLEPVSDFAVRLSLCEDLIRLKLKDKFKVWVIDDLTEFVPADTLLLEKDPKYREIISAIGAKFSHNPSQLPLMIGETNLVLGSLYPKLNNYVDEPDSFASDLVAYLQQKDGRTHQKLFERIYQKLPN	Prokka:Prokka_00154
contig000002	BD08_00155	tuf	51210	52400	+	Elongation factor Tu	ab initio prediction:Prodigal:2.50; similar to AAsequence:UniProtKB:sp|A8YUS2|EFTU_LACH4	Prokka_00155		atggcagaaaaagaacattacgttagaactaagccacacgtaaacattggtactatcggtcacgttgaccacggtaagaccactttaactgcggctattactactgttttagctgaaaagggtttagctaaggctgaagattactcacaaatcgatgctgcaccagaagaaaaggaacgtggtatcactattaacaccgcccacgtagaatacgaaactgaaaatcgtcactacgctcacatggacgctccaggccacgcagactacatcaagaacatgattaccggtgctgcacaaatggatggtgccatcttagttgttgctgcaactgatggtcctatgccacaaactcgtgaacacattttgcttgctcgtcaagttggtgttaactacatcgta…	MAEKEHYVRTKPHVNIGTIGHVDHGKTTLTAAITTVLAEKGLAKAEDYSQIDAAPEEKERGITINTAHVEYETENRHYAHMDAPGHADYIKNMITGAAQMDGAILVVAATDGPMPQTREHILLARQVGVNYIVVFLNKCDLVDDPELIDLVEMEVRDLLTEYDYPGDDIPVVRGSALKALEGDKEAQEQILKLMDTVDEYIPTPERQTDKPFLMPVEDVFTITGRGTVASGRIDRGTVKVGDEVEIVGLVDKVLKSVVTGLEMFHKTLDLGEAGDNVGVLLRGIDRDQVVRGQVLAAPGSIQTHNKFKAQVYVLKKEEGGRHTPFFSDYRPQFYFHTTDITGEIELPEGTEMVMPGDNTEFTVTLIKPAAIEKGTKFTIREGGRTVGAGQVTEILD	Prokka:Prokka_00155
contig000002	BD08_00156	tig	52545	53876	+	Trigger factor	ab initio prediction:Prodigal:2.50; similar to AAsequence:UniProtKB:sp|A8YUS3|TIG_LACH4	Prokka_00156	5.2.1.8	atgtctgtaaaatggaaaaagaccggtaaaacaaccggtgaacttacttttgatatttcaaaagatgaaattaaattaggtttggatcaagcttttagaagagttaagaaaaacttacatgttcctggttttagaaaaggtcacgtttctcgtgttatctttgatcaatactatggtgaagaagcattatatgaagatgctttaaacattgtattgccaaatgcatattctgctgctgttaaggaagcaggtattgctgcagttggtcaacctcaaattgttccagtatcactggataaagacaaggactggactatgaaggctactgttactgtagaaccagaagttaagttaggcgactacaagggtattgaagttccaaagcaaaatactcgtgta…	MSVKWKKTGKTTGELTFDISKDEIKLGLDQAFRRVKKNLHVPGFRKGHVSRVIFDQYYGEEALYEDALNIVLPNAYSAAVKEAGIAAVGQPQIVPVSLDKDKDWTMKATVTVEPEVKLGDYKGIEVPKQNTRVYQKDVDAELDKRREQNAELVLKKGKSAKGDTVTIDYKGTIDGKEFEGGSAENYSLELGSGAFIPGFEDQLIGHEAGDDVDVVVTFPKDYGAKDLAGKEAHFATKIHEVKSKQLPKLDDEFAKDVDDSVDILDELKDKIKKQLKDQKEQAANDAIQEAAIKGAVKNATVDEIPDAMIQDDVDTQLNQYLGNMQRQGIDPQTYYKLTNTNEQQLRSQFAKNAAERVKTNLVLEAIVEKEGLKATKEEIDKEIKDLAAEYNMDEKTIRN…	Prokka:Prokka_00156
contig000002	BD08_00157	clpX	54006	55280	+	ATP-dependent Clp protease ATP-binding subunitClpX	ab initio prediction:Prodigal:2.50; similar to AAsequence:UniProtKB:sp|A8YUS4|CLPX_LACH4	Prokka_00157		atggcaaatcagtttacagatcaagaagagattaaatgttctttttgtggtaaaactcaagaccaagtcaaaaagatgatcgccggcaatggcgtttatatttgcaacgaatgcgttgacttatctaagaaaataattgatgatgaactgcgtgcagattctgttaagactgcaattgaattaccaaaaccaatggaaattaagaaacagcttgatcaatacgtaattggccaaaatcgtgctaaaaaagtattgtctgttgctgtttataatcactacaagcgaattagtcagatggacgttgattcttctacagaattacaaaaatctaacattgcaatgattggacctactggatcaggtaagacttatttagctcaaactttagctagaatctta…	MANQFTDQEEIKCSFCGKTQDQVKKMIAGNGVYICNECVDLSKKIIDDELRADSVKTAIELPKPMEIKKQLDQYVIGQNRAKKVLSVAVYNHYKRISQMDVDSSTELQKSNIAMIGPTGSGKTYLAQTLARILNVPFAIADATTLTEAGYVGEDVENILLKLLQNADYDLERAQRGIIYIDEIDKISKKSENVSITRDVSGEGVQQSLLKILEGTIASVPPQGGRKHPQQEMIKIDTTNILFIVGGAFDGIEQIVKNRLGKKTIGFGAENDVDKIDADDWTRHLTTADLVKFGMIPEFIGRIPIITTLDNLSSEDLVRVLTEPKNALVKQYKKLLSLDGVDLKFTDGALKAIADLAIQRNMGARGLRTIIENSIMDIMYKTPSEKDIEAVEVTKDVIIR…	Prokka:Prokka_00157
contig000002	BD08_00158	engB	55270	55860	+	putative GTP-binding protein EngB	ab initio prediction:Prodigal:2.50; similar to AAsequence:UniProtKB:sp|A8YUS5|ENGB_LACH4	Prokka_00158		atgataattaaaagtagtaattatgctgtcagtgcagttagagaagatcagtatcccaaggataatttgcctgagattgcattatcaggccgttcaaacgtgggaaagtcaagcttgattaatacgctacttaatagaaaaaacttggctagaacctcttcacagcctggtaaaacacaaactttaaatttctatctaataaacgatgagttttatcttgtagatgtaccgggatatggctatgctagagtttcacaaaagaaacgccaagaatttggtgaaatgatccaagattatttggaaacaagacctaacttaaagggtttagtaattttaattgattctcgtcatgaaccaactaaagatgatattgcaatgtataattatgctcaatatctg…	MIIKSSNYAVSAVREDQYPKDNLPEIALSGRSNVGKSSLINTLLNRKNLARTSSQPGKTQTLNFYLINDEFYLVDVPGYGYARVSQKKRQEFGEMIQDYLETRPNLKGLVILIDSRHEPTKDDIAMYNYAQYLNLPILVVCTKIDKIKKSQVNKVMSRLKKNIDLNYDYVTVLTFSSVTKLHVAELGNWIEEKISK	Prokka:Prokka_00158
contig000002	BD08_00159	yjeM_1	55983	56297	+	Inner membrane transporter YjeM	ab initio prediction:Prodigal:2.50; similar to AAsequence:UniProtKB:sp|P0A2N4|YJEM_SALTY	Prokka_00159		ttgtatgataataaaacgcagaaaaagatattaactacactaagcctggttttgatgattattactacggtttatggttttggtaatgtctcagtttcatatcggcaaatgacttatgccggaattatttggtttattttagccggaatatgttttttctttccatctgaattaatgatggcagaatacggttcagcctttcatgatgctaaaggtgggatttattcttggcttgctggctctattggtgaaaaatgggcctttatcgggacttttgtatggctgaccaaactgggtattatggctagtatctag	MYDNKTQKKILTTLSLVLMIITTVYGFGNVSVSYRQMTYAGIIWFILAGICFFFPSELMMAEYGSAFHDAKGGIYSWLAGSIGEKWAFIGTFVWLTKLGIMASI	Prokka:Prokka_00159
contig000002	BD08_00160	yjeM_2	56468	57313	+	Inner membrane transporter YjeM	ab initio prediction:Prodigal:2.50; similar to AAsequence:UniProtKB:sp|P39282|YJEM_ECOLI	Prokka_00160		atgtcctcaattggtggttggtttatgattggcatgaacttgatttttattctatctagtttactagttattattatgaatcatggacaattcgctcaaccaatcactggctggcagagttttattatttcacctaataaagatttccaaacgccgataaccattatttcctttgttgtctatgcggtatttgcatatggtggtatggaaactgttggtggggttatcgatagtatgaagcacccagaaaaggacttccctaagggcttaattattggtagtttatttactattatctcttatgtcttaatgatctttatgaccggtttttcagttaattatcaaaaagatattgttcaaactggagccaatacaggtaatattacttatgtggtttat…	MSSIGGWFMIGMNLIFILSSLLVIIMNHGQFAQPITGWQSFIISPNKDFQTPITIISFVVYAVFAYGGMETVGGVIDSMKHPEKDFPKGLIIGSLFTIISYVLMIFMTGFSVNYQKDIVQTGANTGNITYVVYGTLGKAFGTALNLDPQTSLMIGKIYTRAIALSGLMGMMGAFFVLLYSPVKSFIMGSDPRLWPKAATKLNKHGIPADAMWAQTVFVCLLIAVVSFGGSAATSFYRILTDMGNVAATAPYIFLIGAFPFFLKKDYPRKFRVFTNYKWTVA	Prokka:Prokka_00160
contig000002	BD08_00161	dapF	57533	58537	-	Diaminopimelate epimerase	ab initio prediction:Prodigal:2.50; similar to AAsequence:UniProtKB:sp|Q88V90|DAPF_LACPL	Prokka_00161	5.1.1.7	atggttaatttattaaaagtacacggctcacaaaatcacttttttattcttgatcaaactgaattaaagcaaaaattgtctgacgaggaattaaagaagctaactattaaacttacagatccaaagaccggactccttgacggtgcagacggtgtcttagtagttaatgatcctgtcagagaaaatgctttagctcaaatgcgtgttattaacgccgatggcagtgaagcttctatgtgtggcaacggtcttagaactgtcgctcgttatttaagcgaaaagtaccaaaaaactagtttcttggttgatacgatgaatgcgagtctccgtgtcagaaaagacgatgacttcgcatcaaacgttcctgcttttgccgttgaaatctcgcctgttcatttc…	MVNLLKVHGSQNHFFILDQTELKQKLSDEELKKLTIKLTDPKTGLLDGADGVLVVNDPVRENALAQMRVINADGSEASMCGNGLRTVARYLSEKYQKTSFLVDTMNASLRVRKDDDFASNVPAFAVEISPVHFNKEALPFDNLGHDRLIDDFAPELYQGLRFSSIAVPNPHLISFVNQRQITGPILGIIGKRLNDKNPYFTDGVNVNFAQILDKNRLFVRTYERGVGFTNACGTGMSATSLAFCLTKPEIAEFDTPINVYNPGGMVKTIVHYENKNYWIELIGNATFTHQISIDEEDLRNSNFATAQITETTEQNAYERFVDNLPKFNDITTLA	Prokka:Prokka_00161
contig000002	BD08_00162	yclM	58530	59903	-	Aspartokinase 3	ab initio prediction:Prodigal:2.50; similar to AAsequence:UniProtKB:sp|P94417|AK3_BACSU	Prokka_00162	2.7.2.4	atgaaagtagttaagtttggtggcagctctttaactgatggacaaaatgttgaacaagcattaaatatagttttgagcgatcctgaaagacgcgcaatcgtagtttccgcaccaggaaaaagaagcgatgatgatatcaaaatcacggatcttttaatcaaatatgcgggtatgacgtttaagagcgaagatacgaatgagatcgttcaaaatatttttatgcgttatcaagaaattggtcattatttcggcttatcagatcaagaactcaaggttatcaaggatattctgttagctttgcctaatcagacctaccctaactccagctatttaatggctgcttttaaggctcatggtgagcgccttaacgcacgtttaattgctatgatattacaacac…	MKVVKFGGSSLTDGQNVEQALNIVLSDPERRAIVVSAPGKRSDDDIKITDLLIKYAGMTFKSEDTNEIVQNIFMRYQEIGHYFGLSDQELKVIKDILLALPNQTYPNSSYLMAAFKAHGERLNARLIAMILQHQGVKSRFLDPTEAGLIVTGQPNDALVNPESYLNLDQIKIATGERIIFPGFFGITPSGNIATFSRGGSDITGAILARGFHADMYENFTDVNGIFAANPHIVDNPQSIKKMTYREMRELSYAGFSVFHDEALIPVIQGQIPINVKNTHAPDQPGTIIVPEKDFVPDNIITGVTSQKHFSALYLHKYLLNKEAGFTLRILQILYKHNVPYEHMPSGIDDITIIFNNDFLNDQLIDQICNEIQATINPDQLEWIDDYAIIMVVGEGMKKY…	Prokka:Prokka_00162
contig000002	BD08_00163	lysA_2	60374	61690	+	Diaminopimelate decarboxylase	ab initio prediction:Prodigal:2.50; similar to AAsequence:UniProtKB:sp|P41023|DCDA_BACMT	Prokka_00163	4.1.1.20	atgaattcacaaatttcagaaaatcaaatcaatcaagcaggacatttaactattggtggtgttgatacagttgaattagctaagaagtatggcacacctcttgttgtatacgatgtagagcaaattcgtcatcaaattagagattttaagaaagtatttgaagaagaaaacgtaaaatatgcagttagttacgctagtaaagcttttgcttgtatagcgatgtatcaagtagctgcagcagaaggtgcttatactgatgtggtttcggatggagagttatatacagctttgaaagcaaattttccagtaaagaaaatcagttttcacggtaataacaaatctaagtcagagcttgaaatggccgttaaaaaccatattggcaagatcatcattgataat…	MNSQISENQINQAGHLTIGGVDTVELAKKYGTPLVVYDVEQIRHQIRDFKKVFEEENVKYAVSYASKAFACIAMYQVAAAEGAYTDVVSDGELYTALKANFPVKKISFHGNNKSKSELEMAVKNHIGKIIIDNFHEIKLLDQVLRKHDAKIDVMLRITPGISAHTHEYDQTGQVDSKFGFDLESGQADLALEQVLANSRMNMIGIHAHIGSQIFELNGFEMAAKKLMEVAENWRSQYGYTAQVINVGGGFGIKYTAEDNPLRPEEFVRAIVKTIKKEAKNAAFPLPEIDIEPGRSIVGPAGYNLYTTGSRKIVPGHCPYVTVDGGMGDNIRPALYDAKYETVLATDPRADLTEHVRIAGKYCESGDILADDQALPATKSGSLLAMLDTGAYGYSMASNY…	Prokka:Prokka_00163
contig000002	BD08_00164	dapH	61710	62420	+	2,3,4,5-tetrahydropyridine-2,6-dicarboxylateN-acetyltransferase	ab initio prediction:Prodigal:2.50; similar to AAsequence:UniProtKB:sp|A8YUT1|DAPH_LACH4	Prokka_00164	2.3.1.89	atgacgaaattagatgcaaaaagtattatcaattacattggcaatgctcctaagaaaacgccagttaaggtctttattaaaggacaacttgatcaaattgattttccagaagaaattgaaaatttcaatgaaacacattctggggtgattttcggcgactggaaagatgtcgaaccatttttaaaagaaaatcaggataagattcaagattatcgtattgaaaataatgctagaaattcagctgtgcctatgatcgatatgaagaaatttgatgcgcggattgaaccaggtgccattattcgagatcaagtggctatcggtaaaaatgcagtcatcatgatgggtgcaattattaatatcggtgcagaaattggcgatgataccatgattgacatgggc…	MTKLDAKSIINYIGNAPKKTPVKVFIKGQLDQIDFPEEIENFNETHSGVIFGDWKDVEPFLKENQDKIQDYRIENNARNSAVPMIDMKKFDARIEPGAIIRDQVAIGKNAVIMMGAIINIGAEIGDDTMIDMGVVLGGRAIVGKHCHIGAGSVLAGVIEPASATPVKIDDNVVMGANAVVIEGVHVGEGAVIAAGAVVTHDVEPHTMVAGVPAKVIKKVDDQTESKTGLEDNLRKI	Prokka:Prokka_00164
contig000002	BD08_00165	lhv_0907	62423	63577	+	N-acetyldiaminopimelate deacetylase	ab initio prediction:Prodigal:2.50; similar to AAsequence:UniProtKB:sp|A8YUT2|DAPEL_LACH4	Prokka_00165	3.5.1.47	atggcggttttaactgaaagtgaactaattcagattagaagacatttgcatgagattcctgaattagctttgcaagaaaaagagactcatgattatttactaaaaataattaagggatttaattcagagtttttaactataaaggttcctgaagaattgccgaccgcaattttagtactaattaaaggaagcaatccgcaaagaacaattggctatcggactgatattgatgcgttgccggtagaagaaaaaactaatttgcctttttcatcaacgcatcccggaataatgcatgcttgtggccatgatattcatatgagtgttgcattagggctgcttagctattttagtgaaaatcagcctaaggataatctgttgttctttttccagccagctgaa…	MAVLTESELIQIRRHLHEIPELALQEKETHDYLLKIIKGFNSEFLTIKVPEELPTAILVLIKGSNPQRTIGYRTDIDALPVEEKTNLPFSSTHPGIMHACGHDIHMSVALGLLSYFSENQPKDNLLFFFQPAEESESGGKKAYEDGIFEGKFKPDEFYGLHDNPELPAGAIGCREGTLFAGTTEVNIDLIGKGGHAAFPQNANDTVVAAASLIMQIQTVISRSIDPIQSGVITLGKVRAGTIRNVIAGQTRIEGTIRGLTQKMILQIDQRLQDLCEGIARSYNMKVNLELNQGGYWPVENNPELTKNFISYMKNNPEVDFVETKPKMTGEDFGFLLAKFPGTMFWLGVGDPDSQLHSANLNPDEKSIIRGVNAIKGFLINRMGI	Prokka:Prokka_00165
contig000002	BD08_00166	dapA	63579	64514	+	4-hydroxy-tetrahydrodipicolinate synthase	ab initio prediction:Prodigal:2.50; similar to AAsequence:UniProtKB:sp|A8YUT3|DAPA_LACH4	Prokka_00166	4.3.3.7	atggctacattaattgatgcagatttattgacggcaattgtgacgccatttgatgagaataaaaagattgattttgatagtttaaagaaattaacgaattatttaattgatcagggatgcaacggttttgtaattggtggcacaacgggtgaaacaccaactttgactcatgatgaaaaaattgaactctacaagcagtttggtcaaatcgttaatggccgcgctgttgtaattgctggaactggcagcaacaatactgctgaaactattaagtttaccaatgaagtggcagaaattgacggtattgattacgccttagtcgttgtaccgccatataataagccaaatcaacgcagcatggttgcgcactttactgcagtgaacgacaacgttaagatg…	MATLIDADLLTAIVTPFDENKKIDFDSLKKLTNYLIDQGCNGFVIGGTTGETPTLTHDEKIELYKQFGQIVNGRAVVIAGTGSNNTAETIKFTNEVAEIDGIDYALVVVPPYNKPNQRSMVAHFTAVNDNVKMPFLIYNIPGRTGVRMEKETVVQLSQLDNIKGIKQCASLEEMEYIIDHKAAGFQVFTGEDTQALTARLLGANGVVSVASHIYTKEMRRMYDALYEGKYPEAAKIQRWLTPRMQALFMYPSPSPVKAVLNAQGFETGDCRLPLVALNDEEKVTLAQHLGLEDNALLQKLPLDLGKDLEND	Prokka:Prokka_00166
contig000002	BD08_00167	dapB	64507	65286	+	4-hydroxy-tetrahydrodipicolinate reductase	ab initio prediction:Prodigal:2.50; similar to AAsequence:UniProtKB:sp|A8YUT4|DAPB_LACH4	Prokka_00167	1.17.1.8	atgactaaaaaagtattagttgctggttttatgggtgcaatgggacaaaaggctgttaatttagttaacaatatgccaggttttgaagtagttgctggactttctccaattgcagaagataatcctgagcaatatcatttgcctgcaagtgctaaaatttttaagaatttaacagaaattcctgataacttagcagatttttggatcgactttaccactcctaaggcagtatacgaaaacgtaaaatttgccttgcaacaccatattaggccagtagtaggaactaccgggatgagtgatgaacaagaagcagaattaattgtgctttccaaaaaagaaaaagtaggtggcttaattgctcctaattttgggatgtctgcagttttattgatgaaattt…	MTKKVLVAGFMGAMGQKAVNLVNNMPGFEVVAGLSPIAEDNPEQYHLPASAKIFKNLTEIPDNLADFWIDFTTPKAVYENVKFALQHHIRPVVGTTGMSDEQEAELIVLSKKEKVGGLIAPNFGMSAVLLMKFAKEAAKYFPDVEIIEMHHADKKDAPSGTALATAKMIAENRPEHQTAPDEVETLKNVRGGDYQGIKIHSVRLPCYIAHEQVLFGGPGEALTIRQDSFDRGSFMNGVKVALEKVDQLDELVIGLENIL	Prokka:Prokka_00167
contig000002	BD08_00168	patA_1	65307	66473	+	Putative N-acetyl-LL-diaminopimelateaminotransferase	ab initio prediction:Prodigal:2.50; similar to AAsequence:UniProtKB:sp|P16524|PATA_BACSU	Prokka_00168	2.6.1.-	atgctagaattagctaatgatttggggtttagccaaaaagtacaaaatgtcagagcttctggaattagaatttttgataataaagtctcaaccattccaggaatcatcaaactaactttaggtgaacctgatatgaatacgcctgagcacgttaaagaagctgcaattaaaagtattcaaaataatgattctcactatgctcctcaaaaaggtaagctggagttaagaaaagccattagcaactatctcaataagactatcggtgttaaatatgacccagaaacagaagttgtagtaactgttggtgccactgaagcgattaatgctgcactttttgctattactaatcctggtgataaagtagctattccaacgccagttttctcattatattggccg…	MLELANDLGFSQKVQNVRASGIRIFDNKVSTIPGIIKLTLGEPDMNTPEHVKEAAIKSIQNNDSHYAPQKGKLELRKAISNYLNKTIGVKYDPETEVVVTVGATEAINAALFAITNPGDKVAIPTPVFSLYWPAATLADASYVLINTTEDNFKLTPQKLTETIKENPTIKAVILNYPTNPTGVEYTEDEIKALAKVIAENHLYVITDEIYSTLIYGVEHHSIASLIPDRAIYISGLSKSHAMTGYRLGYIAGPAKIMEQIGKVHGLMVTTTTDSSQAAAIEALENGLNDAAEYRKVYQKRRDFVLEKLSEMGMQAVKPEGAFYIFAKIPAQYGEDDMQFALDLAFKAKVGVTPGSAFGPGGEGYVRLSYASSDDNLREAMKRMNDFLQ	Prokka:Prokka_00168
contig000002	BD08_00169	asd	66485	67543	+	Aspartate-semialdehyde dehydrogenase	ab initio prediction:Prodigal:2.50; similar to AAsequence:UniProtKB:sp|P10539|DHAS_STRMU	Prokka_00169	1.2.1.11	atggtaagagaatataatgttgcaattttaggtgctacaggtgccgttggtagaagaatgattgatcaattggctaagtcaactattccagtaaaaagcgtgaagttgttagcctcatcacgttcagctggcatggtattaaagtttagagatcaagacttggtagttgaagaaactacaccggaatcttttgatggcgttgatctagttctttcatcagctggtggtgccgtatcaaagaaatttttaccagaggctgttaaacgtggcgcagtttgtgtagataatactagtgccttcagaatggagccagacgttccattggttgttccagaagtaaattcagatgctttgaaggaccatcacggtattattgccaatccaaattgttcaaccatt…	MVREYNVAILGATGAVGRRMIDQLAKSTIPVKSVKLLASSRSAGMVLKFRDQDLVVEETTPESFDGVDLVLSSAGGAVSKKFLPEAVKRGAVCVDNTSAFRMEPDVPLVVPEVNSDALKDHHGIIANPNCSTIQMVMALEPIRRKFGLKQIIVSTYQAASGAGQVAIDELKKEAQDYLDGKDMQADAQILPTKGDKKHYPLAFNLLPQIDVLEDSGYSHEEWKMIHETKKIMLNDMNAKDIKVTATCVRVPVPIAHGESVYLTVEDESATTQDIMDAVANFPGVVLEDDIKHQIYPQPINAAGKRETFVGRIRPDYENPGAFNMWIVADNLLKGAAWNTVENAEYLVKMNLI	Prokka:Prokka_00169
contig000002	BD08_00170	pbpX_2	67647	68747	+	Putative penicillin-binding protein PbpX	ab initio prediction:Prodigal:2.50; similar to AAsequence:UniProtKB:sp|O31773|PBPX_BACSU	Prokka_00170		ttgaagtcaaaaaagataatgttagccattgcatttttatcttcgtttatttttttaggtaatagcacaacagttaatgctaagacttattctaatagtcaattgcgtaagtatgctattaagacaattaataagcatcatttactgggcacaattgaaattgtaaaagatggacatcgtcagacagttaatgttggctatggttattacagacgtaaaattaaaaatggtaataagaaattactatatcctgttggttcattgcaaaaatctatcacagcggcaattattactcagttaatttatcaaaagaaattttcgcaaaataccaaaatttcgcgttggtatccaaaattaaaacattctaagtatattacagttggtcaattaatgactcat…	MKSKKIMLAIAFLSSFIFLGNSTTVNAKTYSNSQLRKYAIKTINKHHLLGTIEIVKDGHRQTVNVGYGYYRRKIKNGNKKLLYPVGSLQKSITAAIITQLIYQKKFSQNTKISRWYPKLKHSKYITVGQLMTHTSGINVIGTESSHGINFSEKGAINWTIAKANATARTKRASFNYNNANYVLLAGIIRKVTGKSYAANVKSRIVKPLHLKHTYIYQNIPRSKTDAISYLYRHGKNYQSASYANKYVVLQLPGAGNLFSTASDYYKIQQGLHNGKILTEKQFNYLSHLKSKVNTYSGGYYLKNGGKLKLAYGNFGDTHFTNWMQLTTDNKNGIVMFLNQPYGSKNQIKSVGYSILKHIKSGTFIRR	Prokka:Prokka_00170
contig000002	BD08_00171	yjhB_1	68819	69379	+	Putative ADP-ribose pyrophosphatase YjhB	ab initio prediction:Prodigal:2.50; similar to AAsequence:UniProtKB:sp|C0SPC3|YJHB_BACSU	Prokka_00171	3.6.1.-	ttgaaatatggtcatgatgtgtttgatcgtgaacggtatgaacagattcgtcaaattgcggcagagatgatgactgctaagacggggatgccgattgaaaaagttaaaaccctgttttgcggtgatgaaggctatcaaacccctaagataaaaaatagagtggcaatttttaaatctgataaaatcttattggttcatgaaaaattaacagatgattggtcacttccaggtggctggtgcgaagctaatctttctacagaagaaaactgtattaaggaagccgaagaagaatcaggtaaggatgttaagccgattaaattaatagctttgcaagaccgtaacaagcataataaacctattttggctactggaattatgaaggctttttatctttgcaag…	MKYGHDVFDRERYEQIRQIAAEMMTAKTGMPIEKVKTLFCGDEGYQTPKIKNRVAIFKSDKILLVHEKLTDDWSLPGGWCEANLSTEENCIKEAEEESGKDVKPIKLIALQDRNKHNKPILATGIMKAFYLCKVLGGEFEKNTETTDCRYFSLDNLPKLSIDRNTPEQIIMCYEASKDPNWQTIFD	Prokka:Prokka_00171
contig000002	BD08_00172		69423	71033	-	hypothetical protein	ab initio prediction:Prodigal:2.50	Prokka_00172		atgtatccagataataatattcttacatatttaaaatggcgtggagacattgactttagtacatcgcctttcaatgatattgatgcacttgttttatctattttttcttatcttgaattgcacgatattgttagtggcgatgctaaaacaattacggtggacgaagctgctaaattatactttgccgatgatcacccacgcaatgataacttgcaatatcaagaattatttaaattaatggctcaggctgaacgctttaaaaatgcacgcctatcctactttgttagtacgttaactgaacacactcagtttagtgctatcaagattgaattgaccgatggaactaattttatcgcctttcgtggtactgacgattcacttgttggttggaaagaagac…	MYPDNNILTYLKWRGDIDFSTSPFNDIDALVLSIFSYLELHDIVSGDAKTITVDEAAKLYFADDHPRNDNLQYQELFKLMAQAERFKNARLSYFVSTLTEHTQFSAIKIELTDGTNFIAFRGTDDSLVGWKEDFEISFRVTVAQKQAVKLLERILKADDQDYYLGGHSKGGNLAEYAAINTEPKLRKRIKRIYTFDSPGIAEEVGAQLPLKYLQNTLIRFVPEFSVIGRLFEPEGIHPTIVNSTRNNLSQHDAFSWQIIGSSFDTKRHRNPQSKVYNQLINQWIGNATLEEREALTNDLFSALGAGGATKINELDKNGFGGFGAILLSFTNSSRRTRFVFGSLFSSIWQTIKSRHLTKVLFSTDTIVGWILVVLGIISLTMPQYALRAFGALVAFAGIG…	Prokka:Prokka_00172
contig000003	BD08_00173	rnhB	77	826	-	Ribonuclease HII	ab initio prediction:Prodigal:2.50; similar to AAsequence:UniProtKB:sp|A8YV45|RNH2_LACH4	Prokka_00173	3.1.26.4	atgacgattaaagaagtaaaagaattattatcgaccgatgtaactgaggatcaattagcagaattagaaaaagatcctcgcgttggcgtacagaaattgatcattagctatcggaaaaagcaagctaagctactagcgaagaaacaagcctttttagagcgcttttcatacgaaaagcaattttggcaaaaagacgaactggttgccggtgttgatgaagttggtcgtggacccttagcaggaccagtggtcacagctgccgtaattattgatcacaattttgatttattagaagtcaatgattctaaaaaattgagtccagaaaaaagattgcagctttatcccaagattttatcggaagctgttagcgttggaattggcgttaaaagtgcagcagta…	MTIKEVKELLSTDVTEDQLAELEKDPRVGVQKLIISYRKKQAKLLAKKQAFLERFSYEKQFWQKDELVAGVDEVGRGPLAGPVVTAAVIIDHNFDLLEVNDSKKLSPEKRLQLYPKILSEAVSVGIGVKSAAVIDQINIYEADRQAMAQAVKALDVKPNALLVDAMNVPVDLPQIELIKGDAKSNSIAAASIVAKVFRDKLMDDYDKIYPQYGFPRNAGYGTKEHIDALKKYGPTPIHRKTFAPVSDFF	Prokka:Prokka_00173
contig000003	BD08_00174	rbgA	816	1667	-	Ribosome biogenesis GTPase A	ab initio prediction:Prodigal:2.50; similar to AAsequence:UniProtKB:sp|C5D8U8|RBGA_GEOSW	Prokka_00174		atggcaacaattcaatggtatccgggtcacatgaataaggctcgaaatcagctcgaagacaaattaggcttgatcgatgttttggttgaagtacttgatgctagaatccccgaatcttctagaaatccaatgatagaagatttggttggcaacaagcctcacattattattttgaataaagccgatttagctgatcctgttttaactaaaaattggtcagctaaattaagtggaccaggtaaatatgttttggcgattgattcactgcataataccaatatgcagaaattaatttcaatggttaaaaaagccgctgcagaaaaaactaagaagttagaggcaagaggtgcttcaaatcctacgattagaatagctcttgcaggtatccctaactgcggg…	MATIQWYPGHMNKARNQLEDKLGLIDVLVEVLDARIPESSRNPMIEDLVGNKPHIIILNKADLADPVLTKNWSAKLSGPGKYVLAIDSLHNTNMQKLISMVKKAAAEKTKKLEARGASNPTIRIALAGIPNCGKSTIINRLVGRNVAEVGNKPGVTKGQRWLRTSSNIQVLDTPGILWPKFSDQEVGYKLAAFGAIKDSVFHADDVALYVLENLRQHYLKDLTKFSKLNSADIENLSDPDILLAMTEKYGMRDDYDRFSLFMLQRLRKGAIGRITLDRPSNDD	Prokka:Prokka_00174
contig000003	BD08_00175	nhaK	1691	3271	-	Sodium, potassium, lithium and rubidium/H(+)antiporter	ab initio prediction:Prodigal:2.50; similar to AAsequence:UniProtKB:sp|A7Z8R4|NHAK_BACVZ	Prokka_00175		atgaaggtaatgatttttattggacttatcgtttttgccgttgctttggcaacgataatccagcaacgatttttacaaaaaatatcagttaattatatagctctggtgattggaatagcgattgccttggtcccgcagacaaatattttaattgaaaattttaattcagcagtctttttagacttaattgtggcaccgctcttattttttgagggtcaaagaaccagattatatagcattttacgtagctggcgtgcaattgtaggcttaacggtagtaatgatcgtaatagcgacaattgtagcaggattaggagttcatgcttttagactatcattgctgttatcttttattttggcagctgtttctacgccaaccgatgctacggcaactgagtct…	MKVMIFIGLIVFAVALATIIQQRFLQKISVNYIALVIGIAIALVPQTNILIENFNSAVFLDLIVAPLLFFEGQRTRLYSILRSWRAIVGLTVVMIVIATIVAGLGVHAFRLSLLLSFILAAVSTPTDATATESVIHGLKLPKKISFYLKDESLFNDASGIILLNMAVEWYIHKQLHVVEAIVDFLYSAGGGILIAAILVFLRQASFRSKYHLASDLRMPIEVLFFLTPFIIYFIAEEIHVSGIIAVVATGLLHNVESERSRLTNASIFYSSHQFSQLIIDILNGVVFLLLGIIIVRSMREAVFNQQTIEAILIGIILYVANLAVRLPYCRFSPSIKGKVSSKGALIFSLGGIHGAVTFALAYTLSEMSVNIADFHLILVSEIVLILLSLIVPTIAFRFI…	Prokka:Prokka_00175
contig000003	BD08_00176		3319	3549	-	hypothetical protein	ab initio prediction:Prodigal:2.50; protein motif:CLUSTERS:PRK13672	Prokka_00176		atggcttatcgagaaagtttttatcgttatttgatgacgcagcgtgatgcagattcttcagatgaaatagcacaatttgcgaataacgcacagcatgatctgacttttcctaaacaagaacaagattatgaaaaattgtcagattatttagaattaaatgctagttatttaccaagtatgtatatttttgatcgtgcttatagaatgtacgaagacaaaatgatgtattaa	MAYRESFYRYLMTQRDADSSDEIAQFANNAQHDLTFPKQEQDYEKLSDYLELNASYLPSMYIFDRAYRMYEDKMMY	Prokka:Prokka_00176
contig000003	BD08_00177	spr1019	3552	4382	-	DegV domain-containing protein	ab initio prediction:Prodigal:2.50; similar to AAsequence:UniProtKB:sp|Q8DPT4|Y1019_STRR6	Prokka_00177		atgacagattcttcagttcaattgactgaagaagaaattaaaaaatatgatattactgttgtacctttgtcagtaactattgatggtaagacatatgttgacggtgtagatattactagacgcgactttattgaaagaatggatgaagacagtgatgtgcctaaaaccagtcaacctccaattggtcgctttgtagaaacaattaaaaagttgactgctgatggtagtgaagtattgggcatctttttggctaaatcacttagtggaacaattgatgccgctaaacaagcagcacagatggttcctgacgccaaggtggtatgtcatgattcaggctatacggatcgaagcgaaggctatgaagtaattgctgcagctcaagatgctcaagcaggaaaa…	MTDSSVQLTEEEIKKYDITVVPLSVTIDGKTYVDGVDITRRDFIERMDEDSDVPKTSQPPIGRFVETIKKLTADGSEVLGIFLAKSLSGTIDAAKQAAQMVPDAKVVCHDSGYTDRSEGYEVIAAAQDAQAGKSIDEILDHLKKMEDNMYLEMMIPDLTNIVKGGRLGKLASRVVSMLNIRISLQMKNGKVLVPKKGRGKKFTEKFNDMLVEQLKELGDQVKQVGISYVDTLDDMEKLAARFKEVNPNVDILIRKTSPIIITHAGHGAYAVMFYTE	Prokka:Prokka_00177
contig000003	BD08_00178		4499	5191	+	Hemolysin-3	ab initio prediction:Prodigal:2.50; similar to AAsequence:UniProtKB:sp|P54176|HLY3_BACCE	Prokka_00178		atgattggattgttagattggtgcattacaaaaattaaaaaactttggcaagaatcaagtgtaagatcagaaagatactatttacttgataatatctttagcgcgattacacacggaattggctttggcttagcagttgcaggattagtagttttaattgttagagctgctcatacaggcagtcccatgcgcatagtaacttttactatttatggttcatgccttgtcttgttatatttgttttctactttatatcatagtttagtttttactcgtgctaaaaaagttttccagatctttgaccattcctcaatttttctgctgattgcaggttcgtatacgccatattcattagttgcaattggcggcgcatggggctggacattatttggattgatc…	MIGLLDWCITKIKKLWQESSVRSERYYLLDNIFSAITHGIGFGLAVAGLVVLIVRAAHTGSPMRIVTFTIYGSCLVLLYLFSTLYHSLVFTRAKKVFQIFDHSSIFLLIAGSYTPYSLVAIGGAWGWTLFGLIWGLTIFGIIYYIFNRGKHVILDTVLYVAMGWLVILSGSYLYVRLSPTGFWLLVSGGIAYTVGAILFSMRNVPFIHTVWHLFVMLGSILMYFSVLLYV	Prokka:Prokka_00178
contig000003	BD08_00179	cca	5229	6428	-	CCA-adding enzyme	ab initio prediction:Prodigal:2.50; similar to AAsequence:UniProtKB:sp|A8YV39|CCA_LACH4	Prokka_00179	2.7.7.72	atgatcaaagtagataaattaccagatgtatttattaaagcaatgccagtcttgcaaactttagaagatgctggatttgaagcatattttgtcggtggttctgtaagagatcttttattagatagacacgtacatgatgttgatatcactactagtgcttaccctgaagaggttaaggagctttttgcaaagtctattgatactggaattagacacgggacggtaactgtactatatggtggcgaaagttatgaaatcaccacttttagaacagagtctggttatcaagattatagaaggccagatcacgttactttcgtgcagaatcttgatgaagatttaaaacgcagagacttcacaatcaatgctttggcaatggatcttcatggtcaaattgtt…	MIKVDKLPDVFIKAMPVLQTLEDAGFEAYFVGGSVRDLLLDRHVHDVDITTSAYPEEVKELFAKSIDTGIRHGTVTVLYGGESYEITTFRTESGYQDYRRPDHVTFVQNLDEDLKRRDFTINALAMDLHGQIVDLFNGVEDLKNHIIRAVGDPEKRFHEDALRMMRAVRFTSQLEFNLEEKTEQAIKDNHELLKKISVERIREEFVKMGIGPHSRQAFQIFLDTQLSEDVPDFAGKKELLQIYPQLQFSPTLETSLWSLIIILLKLPDEDISKFMRDWKNSNAMTEQVERIIKFFDLISDHTPNDYELFQAGERTIINTIDVAHILGQPVASEALVDRYLALPIKKPAELAIDGRFLIKHGMRPGAELGHTLNKIRELVVSSRLENSPDAIEKYLEDLD	Prokka:Prokka_00179
contig000003	BD08_00180		6513	7400	+	putative BCR, YitT family	ab initio prediction:Prodigal:2.50; protein motif:Pfam:PF02588.9	Prokka_00180		atgcttaaactcaacaaatctactgttatcgatatctttatgattgcattgggatgtgccatctacggtttaagtttggaaatcatttcagctccaaataaattagccgatggcggaataagcggtatttcacttatcttgcgccatttttggaatattaacatgggtctttctaccctagtacttaatataccattaattatattaggttatcgttttatgggcaaacgcttattaacctatacaatctggggaactctctgcctttccttctttctttggttttggcgttcaatacctattataaaacaattagatttagaacacgacctcttcctttccgcaatttcggcaggggtcctctcaggtataggattaggactagtttttagatataac…	MLKLNKSTVIDIFMIALGCAIYGLSLEIISAPNKLADGGISGISLILRHFWNINMGLSTLVLNIPLIILGYRFMGKRLLTYTIWGTLCLSFFLWFWRSIPIIKQLDLEHDLFLSAISAGVLSGIGLGLVFRYNGTSGGTDIIARICQIKFGISSGKMLLFCDAVVLFASLSYLDLKHMMYTLLASFVLSRVMDTIQQGAYSARGLLIISDKYEQIGKMIDLKLDRGFTYFKALGGYKQDNKRVIYVVVSPREIAAIKQLIRQEDPNAFVSIIEVHEALGEGFTYKQKRHHLLIRK	Prokka:Prokka_00180
contig000003	BD08_00181	ypiA	7441	8688	-	TPR repeat-containing protein YpiA	ab initio prediction:Prodigal:2.50; similar to AAsequence:UniProtKB:sp|P54389|YPIA_BACSU	Prokka_00181		atgagttattcagaacaattacttgattcaattcaaaaccatgatttttcacaaagcaaacatcttttaaaagaagctttagataaagatgaccctgaaattttatcttctttagcggaaaatctgaccgatttagggtttactaatttagctaaagaagtttatcgcgctttaattgctaaattcccccaagaagacttatttaaagtatatttggcagaaattatgctcaatgatggagatgaagatgatggcttatcgcttctttacggcgtctctaaggagtcttcagcctatctagatggtttgcttgtacaagcagattactatcaaactaacggcctaattgagacagctaaggataaattattgcaagctcttaaacttgccccgaaagaa…	MSYSEQLLDSIQNHDFSQSKHLLKEALDKDDPEILSSLAENLTDLGFTNLAKEVYRALIAKFPQEDLFKVYLAEIMLNDGDEDDGLSLLYGVSKESSAYLDGLLVQADYYQTNGLIETAKDKLLQALKLAPKEDAIKFGLAELDYLSGNYEQALALYEDLIQRQKTFGEVNLNQRLIATNAKLGNYEAAAKIIREHSSSLLDIDSKYEAGLVMLAVGDDDQAIKLLDEVIDQSPDYVNAYPLLAQAYEHKHDNEQVLRTVQAGLAYNELDETLYSMGARAAANLNQLDTAADLLEKGLKKAPDNSELRMQLSNLYLHRHQDKQNIVLFKDFDNENIDAQAHWNMALSYERLDDTEKAQSEFLLAYPDFKENPDFLHQMIMFFSVQNNPDITKQLLQKYL…	Prokka:Prokka_00181
contig000003	BD08_00182	hup	8772	9047	-	DNA-binding protein HU	ab initio prediction:Prodigal:2.50; similar to AAsequence:UniProtKB:sp|Q7A0U9|DBH_STAAW	Prokka_00182		atggcaaataaagctgaattagtttctgaagttgcttcaaagactaagttgaccaagaaggaagttgctgctgctgttgatgctatctttggctcaattcaagacaaccttgctaagggtgaaaaggtacaattaatcggttttggtacttttgaagtacgtcaccgtgcagcgcgtaagggtcgtaacccacaaactggtgatgaaatcgaaatcccagctagtgaagtacctgcatttaagccaggtaaggctcttaaagaagctgttaggtaa	MANKAELVSEVASKTKLTKKEVAAAVDAIFGSIQDNLAKGEKVQLIGFGTFEVRHRAARKGRNPQTGDEIEIPASEVPAFKPGKALKEAVR	Prokka:Prokka_00182
contig000003	BD08_00183	der	9223	10530	-	GTPase Der	ab initio prediction:Prodigal:2.50; similar to AAsequence:UniProtKB:sp|A8YV35|DER_LACH4	Prokka_00183		atggctttaccagttgttgcaatcgttggacaaccaaatgtaggaaaatctacactttttaatagaattattaatcaacgcttagcaatcgtagaagataaacccggtgttactcgtgatcgtaattatgctcaagctgaatggatgggccataaattcgatttaattgatacaggtggtattacctgggaaggtggaaaaatcgaagaagagatccgtgcacaggctgaaattgcgattgaagaagcagatgtcattgtgatgcttacaaatgtagtaaatcatgtgacagatcttgatgaaagaattgcacatcttctttatcgcaccaaaaaaccagttattttggcggttaataaagcagataatcctgaacagagaaatgatatttatgatttc…	MALPVVAIVGQPNVGKSTLFNRIINQRLAIVEDKPGVTRDRNYAQAEWMGHKFDLIDTGGITWEGGKIEEEIRAQAEIAIEEADVIVMLTNVVNHVTDLDERIAHLLYRTKKPVILAVNKADNPEQRNDIYDFYSLGLGDPIPVSSSHGTGIGDLLDEIVSDFPAEKDSQANDVISFSVIGRPNVGKSSIVNKLLGEDRVIVANEEGTTRDAVDTPFTKDGVKFKVVDTAGIRRRGKVYEKTEKYSVLRAVAAIERSDVALLVLDASTGIREQDKHVAGYAHEAGRGIIIVVNKWDLPKKNSTSAKEFEREIRAEFQYLDYAPILFVSAKTGQRLDQIPSMVKEVYDNQNQRIQSSVLNDLLLEASKLVPTPMIKGKRLRVYYMTQVSTNPPTFVVFVN…	Prokka:Prokka_00183
contig000003	BD08_00184	rps1	10599	11810	-	30S ribosomal protein S1	ab initio prediction:Prodigal:2.50; similar to AAsequence:UniProtKB:sp|P50889|RS1_LEULA	Prokka_00184		atgtcagaaaacagtaatcaatttttagacgcattaaagcaaatgcaaggagttgaggtcggagatattgtcgatgtcgaagtattagacgttgaagacggccaaatcaatgttggtgttgtaaacgctggtgttgaaggtgttattactcgtcgtgaatacacttcagatcgtaacgcagacttacgcgatttagttaagcccggcgacaagttcaaggccttagtattaagaagagccggtggcgataaggaaaatggtgaattcttcttctcagttacccgcttgaaggaaagagaagcttacgacaagttacaaaaggacttcgaagaaggtaatgctatcgaaggcactgtaacttcatcagttcgtggtggtttacttgtagatgttggtaca…	MSENSNQFLDALKQMQGVEVGDIVDVEVLDVEDGQINVGVVNAGVEGVITRREYTSDRNADLRDLVKPGDKFKALVLRRAGGDKENGEFFFSVTRLKEREAYDKLQKDFEEGNAIEGTVTSSVRGGLLVDVGTRGFLPASLISNRYVSDLKPYIGKTMKLKITEIDPNKNRLILSHKDLIEEEREEAFDKVASQLVVGDVIEGKVSRLTNFGGFIDVGGVDGLVHISEISYKHVDKPSDVLKAGQDVKVKVIGIDDDRHRISLSIKQTEPSPFEQATADLNEGDVFEGEVKSLTNFGAFVEVADGIQGLVHVSEISNKHVDKPSDVLKVGQDVKVKVLNIAPSDRRISLSIKAADSNASSSDNHSSRPRRSRNENSVNNKYMGDNDNGFALGDIIGDQL…	Prokka:Prokka_00184
contig000003	BD08_00185	cmk	11882	12556	-	Cytidylate kinase	ab initio prediction:Prodigal:2.50; similar to AAsequence:UniProtKB:sp|Q74JL8|KCY_LACJO	Prokka_00185	2.7.4.25	atgcaagtagcagtagatggacctgcatcagcaggtaaaagcacggttgctaagatcattgctaaaaagctgtcttacgtttatatagacactggtgcaatgtaccgtgcatgtacggttattgctcgtaatcatcagttagattacggggatgaagcaggaattttgcaagctattgatgaagatggaattgaattgaagtctgaacatggtgagcaaaaggtttatgtagcaggaaaagatgtatctaaagaaattagaacaccagaaatttctgctaacgtgtcacaagtttctgcattgcctaaagtacgagaaaaaatggttagtttgcaacgccaaatggctggcaaaactaatgtaattatggatggtcgcgacatcggtacgactgtttta…	MQVAVDGPASAGKSTVAKIIAKKLSYVYIDTGAMYRACTVIARNHQLDYGDEAGILQAIDEDGIELKSEHGEQKVYVAGKDVSKEIRTPEISANVSQVSALPKVREKMVSLQRQMAGKTNVIMDGRDIGTTVLPNAEVKIFLVASARSRAERRLLDFKERGIESKQTVDEIEQDIAARDYKDSHRKISPLKKADDAIEIDTTNMSIEQVVDAILAEIKKTQKIF	Prokka:Prokka_00185
contig000003	BD08_00186	xlyA	12609	13076	-	N-acetylmuramoyl-L-alanine amidase XlyA	ab initio prediction:Prodigal:2.50; similar to AAsequence:UniProtKB:sp|P39800|XLYA_BACSU	Prokka_00186	3.5.1.28	atggataaaaaatcaacagggccatatcaacactatgaacggccgactgagaagcgaagttcacaggataagcagcccggtggatctgctagatggattgcagttattgtaattttggtagttatcttaattgcattgattccagttgttcatcgtttatcatcaggcaattctgaaaaagctgaagaagttcaaacagttaagaaggtttcttctaaaaagtcatctaaggcaattaaatcatctaataaagctaaaaagacttcatcttcagctaagaagaattctgttaagactagttcaagttcatctcaagaaagtaagcctaagacttatttagttaaagaaggtgatactttaactaatattgcagaaaaaaatggtatgactgttgatcaa…	MDKKSTGPYQHYERPTEKRSSQDKQPGGSARWIAVIVILVVILIALIPVVHRLSSGNSEKAEEVQTVKKVSSKKSSKAIKSSNKAKKTSSSAKKNSVKTSSSSSQESKPKTYLVKEGDTLTNIAEKNGMTVDQLSRLNDLEDTSNVNVGQTLKLR	Prokka:Prokka_00186
contig000003	BD08_00187	ribU	13182	13871	-	Riboflavin transporter RibU	ab initio prediction:Prodigal:2.50; similar to AAsequence:UniProtKB:sp|E5QVT2|RIBU_STAAH	Prokka_00187		atgaataaatcgaaagcaaatgctacaggattagcaaatattattgcatatgcattaattgggtgtattgcctttgtggtaatgaaatttgaattttcaattattcctggcgtaggttttttaaagtttgatttttcagatgtaattattacaatcggaatgttcatttttggagctgttccaggtataatcattgcattgattagaatgattttgagtttgatttttgctggttttgctctgctaagtgtagtaggtgaggttgcggcctttcttgcttcaatatcgtttgctttgccattttatttcttcagtaaaaatataactgttgagaatagaaagacaaaaatggggataattaaaccaatattcggtttaattattggcattattgcaatg…	MNKSKANATGLANIIAYALIGCIAFVVMKFEFSIIPGVGFLKFDFSDVIITIGMFIFGAVPGIIIALIRMILSLIFAGFALLSVVGEVAAFLASISFALPFYFFSKNITVENRKTKMGIIKPIFGLIIGIIAMTCVMSLTNAFILTPLYAITSVPNLPAINSYGALYHFTEKVYLGQLLHLPSMQAYIFTIIVPFNLLKGVINSVVVYLLFEATIKTIKPFVRKRFNLK	Prokka:Prokka_00187
contig000003	BD08_00188	rluB	14094	14810	-	Ribosomal large subunit pseudouridine synthaseB	ab initio prediction:Prodigal:2.50; similar to AAsequence:UniProtKB:sp|P35159|RLUB_BACSU	Prokka_00188	5.4.99.22	atggaagaaagactacaaaaagtaattgcagaagctggaatcgcttcaagaagaaaagcagaaaaaatgattgtagctggccgtgtgaaggtagacggcaaggtagttactaagttagggactaaagttgaaacctttagtaatattacagttgatgatgaaccgattgaaagagaaagtttacacacatatcttttttataagccacgtggtgttgtctctaccgcagatgatgataaggggagaaaaacagtcgtagattattttgaagatgtgccatatcgcttatatccagtaggtcgtcttgattatgatacttcaggcctgcttttaatgaccaatgatggcaaattggctaatttattgatgcacccaagaaatgaagtttctaaagtttat…	MEERLQKVIAEAGIASRRKAEKMIVAGRVKVDGKVVTKLGTKVETFSNITVDDEPIERESLHTYLFYKPRGVVSTADDDKGRKTVVDYFEDVPYRLYPVGRLDYDTSGLLLMTNDGKLANLLMHPRNEVSKVYVAKIKGILTPDEIKTLTTGVKLDRFKAAPAKVKILKTDKRKDTQIIQLTIHEGHYHQVKRMFKAVGHLVEKLSREKYAFLTLDSLTSGQYRELSKHEVDKLMRLD	Prokka:Prokka_00188
contig000003	BD08_00189	scpB	14811	15404	-	Segregation and condensation protein B	ab initio prediction:Prodigal:2.50; similar to AAsequence:UniProtKB:sp|Q74JM2|SCPB_LACJO	Prokka_00189		atggcaagtaaagaggcaaatttagaagcacttttatatgcagcaggtgataatggactagaagaacacaatttgactgaaatgctggaaattgacggagagtctttagataaagtagctcaaaacttgcaacaaaaattaacgcaagatgcagattctggcttgcaattgattcatattgctcatacatataagctaaccactagtccacaaacagctaaaataattgaaaaatattttcaaaaggatttaactaaaaatttaagtcagtcagccttagagattttggcaattgttgcttatcgtcaacctattacaagagtggaaattgatgacattcgcggggttaattcatccggcgccttgcagaccttggtttggcgtgggctgattaaagct…	MASKEANLEALLYAAGDNGLEEHNLTEMLEIDGESLDKVAQNLQQKLTQDADSGLQLIHIAHTYKLTTSPQTAKIIEKYFQKDLTKNLSQSALEILAIVAYRQPITRVEIDDIRGVNSSGALQTLVWRGLIKADGKKDAPGHPKLYVTTDYFLQYFNYHSLADLPLIEDFADNDSNGEIDLFEAKGTADKQMQKEEE	Prokka:Prokka_00189
contig000003	BD08_00190	scpA	15394	16134	-	Segregation and condensation protein A	ab initio prediction:Prodigal:2.50; similar to AAsequence:UniProtKB:sp|Q74JM3|SCPA_LACJO	Prokka_00190		atgaataaaagtaatttaacgttagaattgcctaattttgaggggccattagatttattattgcatctaattcaatcacaaaaaatagatatatatgatattccgattgctcagattactagccaatatttggagtatttaagacaaatgcaaagcctgaatttgcaaattgtaggtgagtattttatgatgtcttcaactttattaagaataaaatcacaatatttgttgccgcaaaacgattttgtagatgaaattgaacctgaagatgatcctcgtgaggaattagtgcagcaattagtacaatattcaatttttaaaaagatttctgcatatttcaaagaacgaaatgaagaagtgccgattgttgtttctaaggaagccagtgtttcaacgtct…	MNKSNLTLELPNFEGPLDLLLHLIQSQKIDIYDIPIAQITSQYLEYLRQMQSLNLQIVGEYFMMSSTLLRIKSQYLLPQNDFVDEIEPEDDPREELVQQLVQYSIFKKISAYFKERNEEVPIVVSKEASVSTSVKVQPLPKGQITSNELATTFSMVLRRLKMRQPDTASIKVAETPINEMIDYLHRRLASKRQVSFFSCADKMHSISDVIGLFLAMLELSKKHEIRVLQAREFGDLNLERNDVNGK	Prokka:Prokka_00190
contig000003	BD08_00191	ribT	16127	16483	-	Protein RibT	ab initio prediction:Prodigal:2.50; similar to AAsequence:UniProtKB:sp|P17622|RIBT_BACSU	Prokka_00191	2.3.1.-	atgctaatacagtataaaaaagactatgaaaaaacggctatgggattgctctcatacttgccgaattttaaaaatattgaaaatctaaaagaagaaatagggcttaatcaagaagataatgattttctgctttatttgtatcgtaataaacagaacaatattgtaggggtgttgggtacacaagtgactgatcaatttatcgtgatcagatatctttctttagctcccggttttcgtgaaattagctacgaaaaagaaatcgtagatgagctaaaaaatgaatatcctgataaaagagttactgctgtgcctgagtatacgaatttattaaaaaccgtcgaagaagataatgaataa	MLIQYKKDYEKTAMGLLSYLPNFKNIENLKEEIGLNQEDNDFLLYLYRNKQNNIVGVLGTQVTDQFIVIRYLSLAPGFREISYEKEIVDELKNEYPDKRVTAVPEYTNLLKTVEEDNE	Prokka:Prokka_00191
contig000003	BD08_00192	xerD	16494	17399	-	Tyrosine recombinase XerD	ab initio prediction:Prodigal:2.50; similar to AAsequence:UniProtKB:sp|Q93C64|XERD_LACCA	Prokka_00192		atggagaagaataagttacaagatcaaattgatgattatttacgatatagccaaattgaacgtggtttaagcagcaatacgattactgcctaccgtcaagatttggaagaatacttagcttttgtaaaaaaagaaggcatggattcgtggcccactgaagctagtgatgtagatgcttttttggcaagacagtacgatttaaataaagccacaagttcaatcagtcgtcttatttctagcatgcgtaaattttatcaatggcttgcgcgtcaaaatattcaaaaattaaatccaatgcttgagattgatttgcctaaaaaagaacgccgtcttcctgtagctttgaatcaaaaagaaattaatgatttgcttgctcaacctgatattaaacggaaatta…	MEKNKLQDQIDDYLRYSQIERGLSSNTITAYRQDLEEYLAFVKKEGMDSWPTEASDVDAFLARQYDLNKATSSISRLISSMRKFYQWLARQNIQKLNPMLEIDLPKKERRLPVALNQKEINDLLAQPDIKRKLGLRDRAILETLYATGMRVSELINLELQDLHEDLGLVRVLGKGSKERLIPISSVALHWIKQYQKEVRDPLILKAGQNDEHIFLNSRAKQLTRQAIWQMIKKYCQSAGITKDVTPHTLRHTFATHLLENGADLRVVQEILGHSDISTTQIYTNLSQKHILQVYQKTHPRL	Prokka:Prokka_00192
contig000003	BD08_00193	yitL	17386	18279	-	putative protein YitL	ab initio prediction:Prodigal:2.50; similar to AAsequence:UniProtKB:sp|O06747|YITL_BACSU	Prokka_00193		atgcttggaactattgcaaaaggaaaaataattgatgaaaatgacaacgcctattatgtacaaattgatggcgttacttatgaactaaaaaagcaagagcttacccaagacgaaattcctaaagttggcgatgaaatcgagggctttatttatgataataagtcacatgatcgagaaatgacgcagttcttaccttttgctcaacctgatcaatatggttggagtaaggtaacagaagttcgaccaggtttaggtgtgtttgttgatgtcggattacctgataaagatgtggtaatatcaatggatgatttgccacgagaaaaggaaagatggcctcgtcgcgatgatcgtattttggtaagactagaaaccgactataaggatcgaatttgggctaaa…	MLGTIAKGKIIDENDNAYYVQIDGVTYELKKQELTQDEIPKVGDEIEGFIYDNKSHDREMTQFLPFAQPDQYGWSKVTEVRPGLGVFVDVGLPDKDVVISMDDLPREKERWPRRDDRILVRLETDYKDRIWAKLADENIFDQLAANFPNGMNNENVFGTVYATREIGAFVLTNDYYLGFVHESQMPRPMRLGEQFKGRVIGISQYGRLNLSALPRAFEEIDDDAQMILMSLRRRETKTLPFYDKSDAQEIKRYFGISKSAFKRALGHLLKAGLIEEDKTAETITLIKDPEENTDGEE	Prokka:Prokka_00193
contig000003	BD08_00194	pyk	18407	20176	-	Pyruvate kinase	ab initio prediction:Prodigal:2.50; similar to AAsequence:UniProtKB:sp|P34038|KPYK_LACDE	Prokka_00194	2.7.1.40	atgaagaaaactaagattgttagtactttaggaccagcttcaaacgatattgaaactattactgctttagctaaagctggtgcaaacgtattccgtttcaacttctcacacggtagtcacccagaacaccttgctcgtatgaagatggttcgtcaagtggaaaaggatactggtatacttcttggcatcgaccttgacactaagggtgctgaaatcagaaccactgaacaagaaggcggtaagtttactattaataccggtgatatgatccgtgtatcaatggacgacaccaagaagggtaacaaggacatgatccacgttacctacgaaggtttgtacgatgatactcacgttggtggtcacgtattaatcgacgatggtttggttgaccttttgatt…	MKKTKIVSTLGPASNDIETITALAKAGANVFRFNFSHGSHPEHLARMKMVRQVEKDTGILLGIDLDTKGAEIRTTEQEGGKFTINTGDMIRVSMDDTKKGNKDMIHVTYEGLYDDTHVGGHVLIDDGLVDLLIKEKDDAKRELVCEAQNTGVIGSKKGVNAPGVEIRLPGITEKDTDDIKFGLQYGINFITASFARKAQDILDIRKLCEEAGADYVKIFPKIESQEGIDNADEILQVSDGLMVARGDMGVEIPFMEVPFVQKSLIRKANALGKPVITATQMLDSMQENPRPTRAEVSDVANAVLDGTDATMLSGESANGLYPVKAVKAMAEIDERTEKQMLKRNTLALQRFEAYKGSNVTEAIGESVVRTAQELGVKTIITATNSGYTARMISKYRPNA…	Prokka:Prokka_00194
contig000003	BD08_00195	pfkA	20210	21172	-	ATP-dependent 6-phosphofructokinase	ab initio prediction:Prodigal:2.50; similar to AAsequence:UniProtKB:sp|A8YV22|PFKA_LACH4	Prokka_00195	2.7.1.11	atgaaacggattggtattttaactagtggcggagacgcccctggtatgaatgcagcaattagagctgtcaccaagactgctatccatcatggacttgaagtctttggaattcgttatggtttcgctggtttggttgcaggtgactttgttccgcttactacggaaaatgttgaccacaagataagtgaaggcggtacatttttgtacagtgcccgcttccctgaatttgcacaagaagaagtgcaacaaaagggtgttgagcaattgaagaaacatggtattgatgctgttatcgttattggcggtgacggatcttaccacggtgctttagccttgactcgccacggcgtaaactcagttggtttaccagggactatcgataatgatattccttatacc…	MKRIGILTSGGDAPGMNAAIRAVTKTAIHHGLEVFGIRYGFAGLVAGDFVPLTTENVDHKISEGGTFLYSARFPEFAQEEVQQKGVEQLKKHGIDAVIVIGGDGSYHGALALTRHGVNSVGLPGTIDNDIPYTDYTIGFDSACRTAMDAIDKIRDTASSHHRVFVVNVMGRECGDIAMRVGVASGADAIVIPERPYDVKEIAETITRGFADGKDHGIIILAEGVMTADKFKDELLKYGDFDARANVLAHMQRGGSPTVTDRVNATKMGNYAVKLLLDGKGGLAVGMENGQLSTHDILDLFDGKHHGDYALLDVNEEMTKY	Prokka:Prokka_00195
contig000003	BD08_00196	dnaE	21340	24447	-	DNA polymerase III subunit alpha	ab initio prediction:Prodigal:2.50; similar to AAsequence:UniProtKB:sp|O34623|DPO3A_BACSU	Prokka_00196	2.7.7.7	atgcaagtagcaacacttcaaaacctaagttcatttactttgctagatagtcctacaaaagtttcagatttaattgaaacagccaagaaaaggggctatcaagctgtaggactagctgatgtaaatgtgacatatggtttggtcaatttttatgaattagctaaaaaagcgggaattaagccacttttagggatgcagttgcgattaaatggtttggttgatagcacgcaaaaatacgacttaattgcttttgccaaaacaaatgcaggttatcataatttgttgcgcttatcgagtgcgattaattttctaactgataatggacaaaataataatgttttaacgttaaaagatctaagtaaatacctggcggatttattactgattgttcctgccaat…	MQVATLQNLSSFTLLDSPTKVSDLIETAKKRGYQAVGLADVNVTYGLVNFYELAKKAGIKPLLGMQLRLNGLVDSTQKYDLIAFAKTNAGYHNLLRLSSAINFLTDNGQNNNVLTLKDLSKYLADLLLIVPANTKSELLSLFETNKQLGSDLIRDLKELTSDLYLGVYTNPSMQNYIDYVRSLSKQFDLPLLATEDSEYLNPHDQFLQKTLRAIATGDKIQDALPLAKQEGSHYLVEAEQLLQRYHEFDLDDAVNNTWQVAEKCNAEVVFQKPVLPKYHQKKFVTSEEYLHYLAQTGLQQRFGQNKIPAEYQKRLNYELRVINQMGFDDYFLIVWDVINYCHRVQITTGPGRGSACGSLVSYSLRITEVDPIEYNLLFERFLNPSRHEMPDIDLDIPDV…	Prokka:Prokka_00196
contig000003	BD08_00197		24564	24782	+	hypothetical protein	ab initio prediction:Prodigal:2.50	Prokka_00197		atgggtcgatatctagtcacaattgtatggagcataatctacatgtttgttgtaggctttattgctggacctttaactcaaagtgcctcattcaacgctaacgatgttaagacttgcttaatcgttggccttatcttcggcattcttttctcagcaatcattgcaactattactgctcattcacataaggacaacagtaaatacagtaagttaaaataa	MGRYLVTIVWSIIYMFVVGFIAGPLTQSASFNANDVKTCLIVGLIFGILFSAIIATITAHSHKDNSKYSKLK	Prokka:Prokka_00197
contig000003	BD08_00198	cpdB	24841	26403	-	2',3'-cyclic-nucleotide2'-phosphodiesterase/3'-nucleotidase	ab initio prediction:Prodigal:2.50; similar to AAsequence:UniProtKB:sp|P08331|CPDB_ECOLI	Prokka_00198	3.1.4.16	atgaaattagtatttttgcattcaagtgatactcatggctttttattgccaactgattatcaaaacaaaactgattataatgcaccttttagtttaagtagagttagctcagtaattaaggctgagaagaagaaatacggtgataataatgtcgtcgtcactgatgcgggagactgccttcaaggttcttcactagcttcatatgcccattctacgggtgattatagtgacttgcgcaagttcaccgaagcatataatgcagtaggttatgatgcacgttgcttgggtaatcatgactttaattttggattagactacttaagctattacgttgataataacaaggctccaattattaacgacaatgttttggatgctgaaactgaagtgccatttttt…	MKLVFLHSSDTHGFLLPTDYQNKTDYNAPFSLSRVSSVIKAEKKKYGDNNVVVTDAGDCLQGSSLASYAHSTGDYSDLRKFTEAYNAVGYDARCLGNHDFNFGLDYLSYYVDNNKAPIINDNVLDAETEVPFFGREYVIIKRNGLKIGILGITTQYIPHWEPKENVAGLKFASAYEKIKHYAKILRPQVDILAVMYHGGFESNPETGKATEPHRGENEGYKILTEIPEVDVFLTGHQHRRLNLVTKNTAIVQPGYRGEAVAEVIVEVDDNTKKITNMTTKLIDTKDYAPDPAVVEKIADLDKRTQEWLDKPIAHLNKPARIENAMKGRIEGAPFINLIQQMQLWFTKADVSATAVMSETAKGFNETVTMRDVLLNYPYANAYQLCRVKLTGKELRHIIE…	Prokka:Prokka_00198
contig000003	BD08_00199	rpmF	26462	26650	-	50S ribosomal protein L32	ab initio prediction:Prodigal:2.50; similar to AAsequence:UniProtKB:sp|A8YV19|RL32_LACH4	Prokka_00199		atggcagttcctgcaagacatacttctaaacaaaagaaacgttcacgtcgtggtcatattaagttgagtgttccagcaatgcactatgatgcaactactggtgaataccgcttaagccaccgtgtttcaccaaagggttattacaagggtcgtcaagttgtaaacaacaacgataacggcaataactaa	MAVPARHTSKQKKRSRRGHIKLSVPAMHYDATTGEYRLSHRVSPKGYYKGRQVVNNNDNGNN	Prokka:Prokka_00199
contig000003	BD08_00200		26752	27003	-	putative integral membrane protein	ab initio prediction:Prodigal:2.50; protein motif:Cdd:COG5416	Prokka_00200		atggaaaaagaaaaaaatctaattataggttcaattatcactttaattgcggtgatttttgttgttttaaatacctcaccggtagcaattaatttcggcttttttaaggttaaattaccgttaattgttattttggtagtaatggtaattatcggtatgattattgcttggtttttcggccgtgataaaaaagaaaaagataagcaacattttggtttaattttgaataaaaacaagaagaaccaagaatag	MEKEKNLIIGSIITLIAVIFVVLNTSPVAINFGFFKVKLPLIVILVVMVIIGMIIAWFFGRDKKEKDKQHFGLILNKNKKNQE	Prokka:Prokka_00200
contig000003	BD08_00201	yqjQ	27010	27804	-	putative oxidoreductase YqjQ	ab initio prediction:Prodigal:2.50; similar to AAsequence:UniProtKB:sp|P54554|YQJQ_BACSU	Prokka_00201	1.-.-.-	atgaaatattcattaagaaataaagttgttattattactggtgcttctagtggtattggtcgctcaattgtacttgaaagtgcgggccgtggtgctactgtgattttaatcgcaagaagaaaagatcgactagatgaaattgttgctgaagccagagaattatctggagctgaagcatatgtattcccaactgatatgggcaagccagaagaaattgaaaatacttttgatgaaattactaaacaagtaaagcatattgacttcttggttaactgtgccggttttggtaaatttgaggaattcatgcatcaaaagatgcaagacgttactaacatgttccaagttaatgttttaggtttgatgtatttcactagactagttggccgagtaatgatggaa…	MKYSLRNKVVIITGASSGIGRSIVLESAGRGATVILIARRKDRLDEIVAEARELSGAEAYVFPTDMGKPEEIENTFDEITKQVKHIDFLVNCAGFGKFEEFMHQKMQDVTNMFQVNVLGLMYFTRLVGRVMMEQKNGQIINFGSIAGKVPTTKSAAYSASKAAVIQFSNVLRLELMPFGVKVMTVNLGPVYTNFFNVADKTGNYVENVQEFMLDPDDVAWQVVHFFGSDKRELNLPLSLAVLAKLYNLFPSIGDKLSLKFASRK	Prokka:Prokka_00201
contig000003	BD08_00202	rnz	27801	28739	-	Ribonuclease Z	ab initio prediction:Prodigal:2.50; similar to AAsequence:UniProtKB:sp|A8YV16|RNZ_LACH4	Prokka_00202	3.1.26.11	atggaattacaatttttaggcacgggagcaggacagccttccaagcagcgtaatgtttcaagtgtcgcgcttaagttactagatgaactaaatgaaatttggctatttgatgtcggagaagctacacagcaccaaattctgagaacaaatattagattgcgaaaagttactaaaatttttatttcacacaatcatggcgatcatatttttggcttgccgggacttctttcaactagatcttttcaaggggatgtaggtccattaacaatttatggccctcctggtattgaacaatttgtcaaagtttcattaaaagtatccagaactaaagtgtcatatccaattaaatttgtggagttgactaagccaggtttgatttgtgaagacaagggctttcgc…	MELQFLGTGAGQPSKQRNVSSVALKLLDELNEIWLFDVGEATQHQILRTNIRLRKVTKIFISHNHGDHIFGLPGLLSTRSFQGDVGPLTIYGPPGIEQFVKVSLKVSRTKVSYPIKFVELTKPGLICEDKGFRVYTDRLDHRIPSFGFRVVEDSHPGELLIDKLAKYNIPNGPLLGQLKRGEQVTLADGTVLNGKDFLGAEKPGRIVTIIYDTRSTPSIARLAKDADVLVHESTFAGDEAKMAHNYYHSTSVQAAKIAKQENVKKLCLSHISARYMGNKAKKLESQAKKVFPNTILVNDFDQINIPMEGSEK	Prokka:Prokka_00202
contig000003	BD08_00203	yrhL	28758	30686	-	Putative peptidoglycan O-acetyltransferase YrhL	ab initio prediction:Prodigal:2.50; similar to AAsequence:UniProtKB:sp|O05402|YRHL_BACSU	Prokka_00203	2.3.1.-	atgagaagaaatcggtttattacaggatattctggacttagagcattagcagttataggagtaatactttatcacttcgatcctaattcttttatcggcgggtatctgggagtgccgatttttttcgttctatcaggctatttggtaacggatcatatgctgaattcatatgatcagacgggtacttataacaatcgtcgattttatttaaacagaattaagagactttatccgcaattgattgcagttttatggataagtgcgacttatattttcctttttcaaaggaatttgcttgccaaattaaatcagattgtttttgctaatttgctcaatgtatttaatttttggcagattaataatggtcaaagctattttgaacgttttgccaataatgaa…	MRRNRFITGYSGLRALAVIGVILYHFDPNSFIGGYLGVPIFFVLSGYLVTDHMLNSYDQTGTYNNRRFYLNRIKRLYPQLIAVLWISATYIFLFQRNLLAKLNQIVFANLLNVFNFWQINNGQSYFERFANNESPFTNLWTMSIEGQFYIVWPLVIFLLVKLVKKKKRIFYFLIAVSLLSAIEMAILYLTKADINRIYYGTDTRFFSLGLGAALAVIWPVEELNPKVPKQDRILLDVIGLVSFILLLVMYFAKAMNPQQAFAYCGGMLLFSLIVCIFTGVIAHPGSHWNQIMTNKLFDWICSRSYGIYLYQFPIMIFFESKINNLGDHPILYRVIELVLILVISEVTYRLIERPMSKITWKKTKQYFGHVFDMQAKNYVKKIQAVLAAFVLIFGSVAIA…	Prokka:Prokka_00203
contig000003	BD08_00204	obg	30701	32005	-	GTPase Obg	ab initio prediction:Prodigal:2.50; similar to AAsequence:UniProtKB:sp|A8YV14|OBG_LACH4	Prokka_00204	3.6.5.-	atgcctacatttgttgatcagactaaaattgaagtccaagccggaaaaggcggcgatggcatggtggctttccgccatgaaaaatatgttccaaatggcggaccagcaggcggtgatggtggccgcggcggcagcattatttttgtcgcagatagtggtttgcgtactttaatggattttcgttatcggcgcaagtttaaagctgatagtggtgaaaacggccgaataaagtcccaatatggtcgtgcagctaaggatttatatttaaaggtaccagtaggtacaacagtatatgattttaatactggtgaattgattggcgacctagttgaaaaaggccaagaattagtagttgctaaaggtggtcgcggtggccgtggcaatatccactttgctacc…	MPTFVDQTKIEVQAGKGGDGMVAFRHEKYVPNGGPAGGDGGRGGSIIFVADSGLRTLMDFRYRRKFKADSGENGRIKSQYGRAAKDLYLKVPVGTTVYDFNTGELIGDLVEKGQELVVAKGGRGGRGNIHFATSVNTAPEIAENGEPGEDRVLRLELKLLADVGLVGFPSVGKSTLLSVTTKAKPKIAAYEFTTLTPNLGMVILPDGRDFSMADLPGLIEGASQGVGLGIQFLRHVERTKVILHLVSMDPNNGREAIEDYHTIKNELKNYETDLSKKRELIVASQMDISGAEEKLAAFKKALKEEGNNEPVYEISSVTHKGVSKLMNDTATLVEEVEKERAEEEPKVVQKTKEYKYKAPQKNEFTVEKVGEHEFVVKGEQLERLVQMTNLDHQDGIMRL…	Prokka:Prokka_00204
contig000003	BD08_00205	uvrC	32085	33887	-	UvrABC system protein C	ab initio prediction:Prodigal:2.50; similar to AAsequence:UniProtKB:sp|A8YV13|UVRC_LACH4	Prokka_00205		atggcaacacaattaattgaaaataaattaaaacttttgccagaaaaaccgggctgttatttgatgaaagatattaatggtacggttatttatgtgggcaaatccaagaatttaaaaaatagagtacgttcttattttaagagtatgcaagtaggacgcagagcagaacttgttcgtgaaatcagagattacgatatcattactgtttctacagacaaggaagcctttctattagaaattactttaatcaagaaatatcaaccatattataatgtacaattaaagcagggaactggttatccatatattgaaattacgcgtgaacatgatccacagacacgattaactagtattgtgtgcaaagacggaggctattattttggcccttatcccaatgtc…	MATQLIENKLKLLPEKPGCYLMKDINGTVIYVGKSKNLKNRVRSYFKSMQVGRRAELVREIRDYDIITVSTDKEAFLLEITLIKKYQPYYNVQLKQGTGYPYIEITREHDPQTRLTSIVCKDGGYYFGPYPNVYAAQATLKFIQKVFPLRRCHGYQGRPCLYYHMGQCLGACSKKVPQKEYDEQIKKIKRFLNGDIGAVKQDLTQKMEQASEQLEFERAAEIRDQLKYIEETVEKQKIISNDNTQRDIFNYYVDKSWISIQIFFLRQAKLLRRETRMFPLTDTTDPEDAFTSFIVQFYGQKNRVLPKEVLIPAGFDNDTLAEVLTVPVRTPQRGQKKSLLDMAKDNAKLKLDDKFRLLELGNRKTKGAQKEIFDALGLPYGHIIESFDHSHIQGADPVS…	Prokka:Prokka_00205
contig000003	BD08_00206	apl_1	34033	34401	+	Alkaline phosphatase-like protein	ab initio prediction:Prodigal:2.50; similar to AAsequence:UniProtKB:sp|Q48630|APL_LACLM	Prokka_00206		atgactaattttgtttttgacttaattaaccaatttagctacatggccatcagtttttttattgccatcaaaaatgtctttccacctatcccttcagaagtcattttatcttttgcagggtttgccacacaccactcccaaatgacggttgtaggaacggttattgcttctactattggggcagtccttggagctttaattttatacggtatcggctggttcttaaatgaagaacgcttagaacgcatcttagatcataaagcttttaaaatacttggctttaaaagaggcgatgtacaaaaggcaatcaattggtttgataagtacggcacaggcgcctgctggaactgcaaaagtaaatatgtctaa	MTNFVFDLINQFSYMAISFFIAIKNVFPPIPSEVILSFAGFATHHSQMTVVGTVIASTIGAVLGALILYGIGWFLNEERLERILDHKAFKILGFKRGDVQKAINWFDKYGTGACWNCKSKYV	Prokka:Prokka_00206
contig000003	BD08_00207	apl_2	34349	34594	+	Alkaline phosphatase-like protein	ab initio prediction:Prodigal:2.50; similar to AAsequence:UniProtKB:sp|Q48630|APL_LACLM	Prokka_00207		ttgataagtacggcacaggcgcctgctggaactgcaaaagtaaatatgtctaagttcttaatttacactactttagggagcttagtttggaacacaattctagtagcgttaggttcttacatgagagaaaaatggcatgtaatagttactatttttgaagaatactctttgattattgctggcctaattctaattgcaatgatcttcttctccttcagatggtacaaacaaaaaattaaaaactaa	MISTAQAPAGTAKVNMSKFLIYTTLGSLVWNTILVALGSYMREKWHVIVTIFEEYSLIIAGLILIAMIFFSFRWYKQKIKN	Prokka:Prokka_00207
contig000003	BD08_00208	yfnA_1	34695	36080	+	putative amino acid permease YfnA	ab initio prediction:Prodigal:2.50; similar to AAsequence:UniProtKB:sp|Q797A7|YFNA_BACSU	Prokka_00208		atgggatttaacatttttaggaaacaaagcattcaaaattatcttggcaaagatatcaaatttgctaagacaattaatgcggtagatttaatgtccctcggtgttggtgctgtaattggtactgggatcttcattttaccagggacagtagctgctactcttgcaggacccggggtaagtctatcatttatagtagccgccatagtttgtgcgctggctggaatgtgctatgccgaatttgcttcagctattccagtagctgggagtgcttattcatacggtaatattgtgtacggcgaattcactggctggattatcggctgggccttaattctagaatacatgctttcggtagcaacggtagctgctggctggtcctcttatttcagctccttcata…	MGFNIFRKQSIQNYLGKDIKFAKTINAVDLMSLGVGAVIGTGIFILPGTVAATLAGPGVSLSFIVAAIVCALAGMCYAEFASAIPVAGSAYSYGNIVYGEFTGWIIGWALILEYMLSVATVAAGWSSYFSSFISPFGLKIPHAVSGPMNLSHGVYFDLVSVLIILLISILLSRGMKNSIKINIVAVFIKIAIILIFIFAGLHFINPANYHPFLPYHFSGVIKGATTVFFAFLGFDVVSSSAAEVKNPKKNMPLGIIGTLAIAALLYFGVSIVLTGMVNYTKLNVSNPVAFALQYVHQNWVAELLSFGAMLGMATMMLTMLYSSSRLIYAMARDGLLPTAFSKLDKKHNSPQNALIVVTIIIASGAAFFSVDQLANLVNFGTLFAFTLVSFGILKLRKRT…	Prokka:Prokka_00208
contig000003	BD08_00209	gyaR_1	36141	36422	-	Glyoxylate reductase	ab initio prediction:Prodigal:2.50; similar to AAsequence:UniProtKB:sp|Q8U3Y2|GYAR_PYRFU	Prokka_00209	1.1.1.26	atgaaggatactgcatttttaattaatgtagctcgtggttctttagttgatagcaatgcattgatttcagctttaaagaatgatgagattgctggtgtagcgttagacgtgtttgaaaatgaacttcatcctagacatgaattagtggagatggataatgtgattatgactccacatgtaggctcagctacacatgttgctagatataatttatctaaagaagcagctaacaatgttttgtccttcttcaaggatggtaaggctattaatcaaattaattag	MKDTAFLINVARGSLVDSNALISALKNDEIAGVALDVFENELHPRHELVEMDNVIMTPHVGSATHVARYNLSKEAANNVLSFFKDGKAINQIN	Prokka:Prokka_00209
contig000003	BD08_00210	gyaR_2	36468	36695	-	Glyoxylate reductase	ab initio prediction:Prodigal:2.50; similar to AAsequence:UniProtKB:sp|Q9C4M5|GYAR_THELN	Prokka_00210	1.1.1.26	atgctgatgaatataggctattcaattgaaggcaaaactttaggtattttaggcatgggcagaattggtcaacaagttgcacgttttgctaaagctttaggaatgaagattatctatcataatcgccatcaacttgatgaaaaacttgaagcagaacttgatgctaagtatgttgattttgctgatttgatcaagaatgcagatttcttaagtttgctgctcctttaa	MLMNIGYSIEGKTLGILGMGRIGQQVARFAKALGMKIIYHNRHQLDEKLEAELDAKYVDFADLIKNADFLSLLLL	Prokka:Prokka_00210
contig000003	BD08_00211	SSP0606	36667	36978	-	Putative 2-hydroxyacid dehydrogenase	ab initio prediction:Prodigal:2.50; similar to AAsequence:UniProtKB:sp|Q49ZM5|Y606_STAS1	Prokka_00211	1.1.1.-	atgggtttagatcatattgctgcatatgatggcgtaattgtggctaagatgatctttgataagcaaatgattgatgttgccaagaatttgaaaattatttctacttatggtgttggctttgatcatgttgatacagaatatgctaaggaaaagggaattgtagttttaaattgtcctgaaagcgttttgcgtccaacagccgaattggctttaacaatgatcttagcttcggcacgtcgtcttcgttattatgaccatactttgcgtgaaggcgtatttttgaatgctgatgaatataggctattcaattga	MGLDHIAAYDGVIVAKMIFDKQMIDVAKNLKIISTYGVGFDHVDTEYAKEKGIVVLNCPESVLRPTAELALTMILASARRLRYYDHTLREGVFLNADEYRLFN	Prokka:Prokka_00211
contig000003	BD08_00212		36969	37097	-	hypothetical protein	ab initio prediction:Prodigal:2.50	Prokka_00212		atgagtaaagcaaaagttttagttttaggcggtttgagagacgacgccttaacagaattaaaagaagtatgtgatataactgttggacctgttggacatcgcccagatgatgatcgtcaatgggtttag	MSKAKVLVLGGLRDDALTELKEVCDITVGPVGHRPDDDRQWV	Prokka:Prokka_00212
contig000003	BD08_00213	yidA_1	37161	37451	-	Sugar phosphatase YidA	ab initio prediction:Prodigal:2.50; similar to AAsequence:UniProtKB:sp|P0A8Y7|YIDA_SHIFL	Prokka_00213	3.1.3.23	atgaaagacagagtagttttttctaaaactgaacctttttattatgaagctactgcagctggagttgataaaggaactggattagaaagactgtgcaattatttgaaaatcgctccagaaaatgttatggctttaggtgatcaagcaaatgatgcaccgatgctggaatatgctggaataggtgtggcaatggggaatgctgtagattacactaagaagcatgccgatgcagtaacagcagattgtgatcatgatggcgtcgctgtagctattaataaatttgcaaaatag	MKDRVVFSKTEPFYYEATAAGVDKGTGLERLCNYLKIAPENVMALGDQANDAPMLEYAGIGVAMGNAVDYTKKHADAVTADCDHDGVAVAINKFAK	Prokka:Prokka_00213
contig000003	BD08_00214	yidA_2	37602	37973	-	Sugar phosphatase YidA	ab initio prediction:Prodigal:2.50; similar to AAsequence:UniProtKB:sp|P0A8Y7|YIDA_SHIFL	Prokka_00214	3.1.3.23	atgagcaaaataaaattaatagcaattgatattgatggcaccttagtaaattctaaaaaagaaataacaccagcagtaaaagaggcagttttggctgcaagagagcgcggaatacagatagttatttgtacaggtcgtcctctatctggtgtgcagtgttatcttgatgagttaggtttaaattgtcaggataatgagtacgtagtaagcttcaatggagcggtagttgaatcgacaaatggtcaagttattttcaagcaaggtttgaaatatgaagactatattgatcttgaagcgattgctcgcaaattgaatttgcattttcatagcgtgagtctagatcgaatttatacagctaatcgcgatctatga	MSKIKLIAIDIDGTLVNSKKEITPAVKEAVLAARERGIQIVICTGRPLSGVQCYLDELGLNCQDNEYVVSFNGAVVESTNGQVIFKQGLKYEDYIDLEAIARKLNLHFHSVSLDRIYTANRDL	Prokka:Prokka_00214
contig000003	BD08_00215	Tc00.1047053511287.49_1	38020	38856	-	Prostaglandin F synthase	ab initio prediction:Prodigal:2.50; similar to AAsequence:UniProtKB:sp|Q4DJ07|PGFS_TRYCC	Prokka_00215	1.1.1.188	gtgaaattcgcaaaaactttgacgcttaataacagagtagaaattccccagattcaattaggaacttggctaatcaataatgatgatgttagaaaagtagtccgccaagcaattggcgttggctaccgttcctttgatactgccaaagactacggcaatgaaaagggagtcggtaaaggtatttggaactccgatattgaacgtagtgatatatttttaacaaccaaattgccaaccgcagttaaagactatgaaggtactaaagaggcaattgatgatgccttagaccgttttagtctagagtatattgatttattgttgattcattcaccgcaaccttggattgaagtgaaccggactgatgatcgccattttgaaggaaatctggagaattggagt…	MKFAKTLTLNNRVEIPQIQLGTWLINNDDVRKVVRQAIGVGYRSFDTAKDYGNEKGVGKGIWNSDIERSDIFLTTKLPTAVKDYEGTKEAIDDALDRFSLEYIDLLLIHSPQPWIEVNRTDDRHFEGNLENWSAMEEAVKAGKVRAIGVSNFLQEDVANIVDNGTIKPAVNQIEVHIDKVPMDLMNYCKSLGIQIEAYSPLAHGRLLKDPKINEYANKYNVSPAQLMLAFDLQLGCIVLPKSDNIAEMKENLHIDFRINDEDMEKLIKLKERDQNVAV	Prokka:Prokka_00215
contig000003	BD08_00216	coaBC	39028	40221	-	Phosphopantothenate--cysteine ligase	ab initio prediction:Prodigal:2.50; similar to AAsequence:UniProtKB:sp|Q5E8M6|COABC_VIBF1	Prokka_00216	6.3.2.5	atgacacgaataacggtttatttaacaggtggaattgcagcttataaggctgttcaagtcgttcgcaatttagaaaaacaaggacatgaagttcgaatagtaatgaccaaaaatgcggagcattttgtaacgactaatactttagccgctttaacaaaatatccagttttagatgatttatgggagaaagcaaatgaagcaagcatccctcatgttcatttagcacgctggagtcaattggctttaattgtacctgctactgcaaactttattagcaaaatggctaatggaattgcagatgatacagccagtacgactattttggcaacaaaagcgcccaaattagtcgtgccagctatgaatgatcaaatgtggaataatcctgcaacccagcgtaat…	MTRITVYLTGGIAAYKAVQVVRNLEKQGHEVRIVMTKNAEHFVTTNTLAALTKYPVLDDLWEKANEASIPHVHLARWSQLALIVPATANFISKMANGIADDTASTTILATKAPKLVVPAMNDQMWNNPATQRNIALLKGDGVHVMEPATGMLAEGYAAKGRMLEPEDITAWVQDILDENKILKNKTIVVTAGGTQEAIDPVRFIGNRSSGKMGIAIAQKAAEAGAQVKLIYGNVTIPLPKANNIELIHASSSEAMLKAVEDKFQHADVLIMAAAVADWRMEKVADHKLKKNPEQDTLSLTLVKTKDILHEVSSHKKANQVVVGFAAETNDLLKNAEKKLKNKGADMIVANDVSNNVFGNDQDQVVILQNNTKIEKWPLMTKQEIAVALIKKIANKLK	Prokka:Prokka_00216
contig000003	BD08_00217	patA_2	40654	41838	+	Putative N-acetyl-LL-diaminopimelateaminotransferase	ab initio prediction:Prodigal:2.50; similar to AAsequence:UniProtKB:sp|P16524|PATA_BACSU	Prokka_00217	2.6.1.-	atgccaaatttatctaatgatttaaattcaattattaacaaaagacttaataatttatctgcttcaaaaattcgggcatttgatcaaaaggtttcaggtatccctggtattattaaattaactatcggtgagcctgaccttgctacgcctgaacatgtcaagcaagcggccattgccgatattcaagctgacgattcacactatgctcctcaagccgggaagccagaacttcttgatgctatcagcaattatcttgatcgttcaattggcgtccactatgatccaaaaagtgaaatttgtgtcactgtcggagctacgggtgcgttaaatgatgtgtttatggccttgctaaatcctggtgataaaatcttagtccctactcctgtatgggcactatat…	MPNLSNDLNSIINKRLNNLSASKIRAFDQKVSGIPGIIKLTIGEPDLATPEHVKQAAIADIQADDSHYAPQAGKPELLDAISNYLDRSIGVHYDPKSEICVTVGATGALNDVFMALLNPGDKILVPTPVWALYFQLIKMTGAIPVQIDTKKDGFILTPEHLRHVLEGCGKGAKAIILTDPSNPTGRVYPAETLKALAEVIKEYKIFSVTDEIYAELVYGNAEHHSLSEYISDHNILISGLSKAYAMTGWRLGYIAGPKQIMQNIRKINAFLVTSVTDNVQMAAVEALNNGQNDPLQSRKIYESRLQFMQTSLEKLGFEMATPQGAFYIFAKIPEKYGTDDETFAYELAQKAKVGVTPGRYFGKGGEGYVRLSYASSTEQLRESLRRITDFVNNL	Prokka:Prokka_00217
contig000003	BD08_00218	aspS	41928	43781	-	Aspartate--tRNA ligase	ab initio prediction:Prodigal:2.50; similar to AAsequence:UniProtKB:sp|Q5FKI4|SYD_LACAC	Prokka_00218	6.1.1.12	atggaaaagatcgaaaaaagaacagattattgtggcaatattactgaaaaatatattggtgaaaatgtaaacctttatggttgggtacaacgtgtacgtaaccttggtaacttggtatttatcgatttgcgtgaccgtgcaggtatcgttcaaattgttgttaacaaggattctggtaagaagttaatggacattgccgactcacttggtaacgaatacgttttgcaagttaagggtaaggttgttaagcgttcagaagtaaaccctgacatgaagactggtcaagttgaagttgatgcaactgatattattgttttgaacaaggctaagaaccctccatttgaaattaagaatggtgttgaaatttcagaacaaactagattgaagtaccgttacctt…	MEKIEKRTDYCGNITEKYIGENVNLYGWVQRVRNLGNLVFIDLRDRAGIVQIVVNKDSGKKLMDIADSLGNEYVLQVKGKVVKRSEVNPDMKTGQVEVDATDIIVLNKAKNPPFEIKNGVEISEQTRLKYRYLDLRRPEVQQAIILRSKILRATHEFFDENGFIDIETPILGKSSPEGARDYLVPSRIYPGSFYALPQSPQLFKQLLMGAGFDKYYQLARCFRDEDLRGDRQPEFTQIDMEMSFADEKTIQDYTEGLLKKIMKDVKGIDLKTPIKRISWTDSMNKYGCDKPDTRYGMLIHDLSPIFKDSDFKVFSGAIADGGFVKGIAVKNGAEVYSRKKIDQKAEFIKRFHAKGLAWVKFEDGEFSGPVARFLTDENKEALKKEFDLEGGELVVFIAD…	Prokka:Prokka_00218
contig000003	BD08_00219	hisS	43787	45073	-	Histidine--tRNA ligase	ab initio prediction:Prodigal:2.50; similar to AAsequence:UniProtKB:sp|A8YUZ9|SYH_LACH4	Prokka_00219	6.1.1.21	atgagagttcaaaaacctaaaggtacagttgacattttgcctgaacaatctggctcatggcaaaaagtcgaagaaactgctagaaactttttcaatcgtgcaaattatcgcgaaattcgcacaccaagttttgaaaactacgagattttttctcgttcaagtggtgatagttccgaaatcgtagaaaagcaaatgtacgattttaaggataagggtggtcgtcatattgcacttcgccctgagggaacagctggcgtagttcgtgcatacgttgaagataagatgtatgctcctgaagttgttaagccatttaatgttttctacatggaatcaactttcagatatgaaagaccacaagctggtcgtcaacgtgaattccaccaaattggtgttgaaagc…	MRVQKPKGTVDILPEQSGSWQKVEETARNFFNRANYREIRTPSFENYEIFSRSSGDSSEIVEKQMYDFKDKGGRHIALRPEGTAGVVRAYVEDKMYAPEVVKPFNVFYMESTFRYERPQAGRQREFHQIGVESFGSSNPLADVQTIMMGHDLLGELGVKNYQLHINTLGDEQVRKGYHDALVNYFTPVKDKLSEDSQRRLRDNPLRILDSKDDRDKKFLPDAPKIRDFLDDNSKANFESILKMLDQLGIDYVIDDDLVRGLDYYTGVIFEFMVEDKSLWESATTILGGGRYDHLVEEFNGPETPAVGFGIGEERLMLVLEKQNPELFKNEGIDFFITNIGEGTAQKAIEIARSLRKQGFEADFDVNQKKLKGQFKKADREGAKYVITLGEKELANGVLN…	Prokka:Prokka_00219
contig000003	BD08_00220	dtd	45364	45801	-	D-aminoacyl-tRNA deacylase	ab initio prediction:Prodigal:2.50; similar to AAsequence:UniProtKB:sp|A8YUZ8|DTD_LACH4	Prokka_00220	3.1.1.96	atgcgagttgtaattcagagagttaaccatgctcaagtaaatattaacggtaaaaccgttggtaagattggcaagggggttatgctattagtcggtatcaaaaatggggatgaactatcagttgtaaagaaggcagctgataagattgcaaagatgcgaatttttgaagatgaggagggcaagactaacttatctttgaaagatgttggtggtgaaatcttgagtgtcagtcaatttactttgatggctaatactaagaagggaaatcgtccaagttttgtggatgctatgcgtccgcctaagtctaaggaattatgggaagattttaataaagagcttgaagcaaatagctttcatgttgaaaccggtgaatttggagcagacatgcaagttgaactt…	MRVVIQRVNHAQVNINGKTVGKIGKGVMLLVGIKNGDELSVVKKAADKIAKMRIFEDEEGKTNLSLKDVGGEILSVSQFTLMANTKKGNRPSFVDAMRPPKSKELWEDFNKELEANSFHVETGEFGADMQVELENDGPFTIVLDL	Prokka:Prokka_00220
contig000003	BD08_00221	relA	45801	48041	-	GTP pyrophosphokinase	ab initio prediction:Prodigal:2.50; similar to AAsequence:UniProtKB:sp|O54408|RELA_BACSU	Prokka_00221	2.7.6.5	atgtctaaatacattgaaatgacacatgatcaagtgattgatacttgtaaaaagtatatgaatgatgatcaggttgcttttgtagaaaaggcatatgaatttgcaaataaagcacatgctggccaaaaacgggcatccgggcaaccttatattattcacccaacgcaagttgctgggactttagctacattgggcttggatccagatacgatcgttgcagggtttttgcatgatactgttgaggatacgccagttactaatgacgaattaaaggaaaagttcggtgaagacgttgcttttattgttgatggcgtaaccaagttaaacaagtatgagtacaagtctcaccaagaatttttggcagaaaatcaccgtaagatgttaattgcgatggctaaa…	MSKYIEMTHDQVIDTCKKYMNDDQVAFVEKAYEFANKAHAGQKRASGQPYIIHPTQVAGTLATLGLDPDTIVAGFLHDTVEDTPVTNDELKEKFGEDVAFIVDGVTKLNKYEYKSHQEFLAENHRKMLIAMAKDLRVIMVKLADRLHNMHTLQHLRPDKQRWISSETMDIYAPLADRLGIGTIKWELEDMSFHYLNPEAYYRIVNLMDVKRSQREKYIADTIKTLKKTLDELGIKYEIYGRPKHIYSIYKKMVNKHKDFDEIYDLLAVRVIVKNVRDCYAVLGAVHTEWKPMPGRFKDYIAMPKVNGYQSLHTTIIGPGGRPLEIQIRTEQMHEVAEYGVAAHWAYKRGNFTGVQESSSGEKLDMVREILELKDETKDAGEFMKSVKSDIFSDRVYVFT…	Prokka:Prokka_00221
contig000003	BD08_00222		48056	48418	-	hypothetical protein	ab initio prediction:Prodigal:2.50	Prokka_00222		atgaaaaaaataggggataaaattaagaacattccgataattagaaaattaaacacctatcgatggatgccgcttgtctggtggagtattttagtggtgatcttgccttacgtttcaagtcttttacatgtgcccattgtttggcgcgaaggcctactatttatgataattgatagcataattgcttatcatgtaggtaatctaatcttaaaactaaagctgaaaagatggtggctgctattgttgccgattgttttttgcttggcaatgttgcctaaatttgctttgtataatttaatgtttggcttgatttatttaataattgaagcctttggattaatgaataaaaatatttaccgttag	MKKIGDKIKNIPIIRKLNTYRWMPLVWWSILVVILPYVSSLLHVPIVWREGLLFMIIDSIIAYHVGNLILKLKLKRWWLLLLPIVFCLAMLPKFALYNLMFGLIYLIIEAFGLMNKNIYR	Prokka:Prokka_00222
contig000003	BD08_00223	prmA	48474	49421	-	Ribosomal protein L11 methyltransferase	ab initio prediction:Prodigal:2.50; similar to AAsequence:UniProtKB:sp|A8YUZ6|PRMA_LACH4	Prokka_00223	2.1.1.-	atgaaattattaattattaaaatcgatactagtcaagaagtagaagatgctttaagcatttatgctatggataatttgaatgccttaggcgttgaatctagaaaccgcagcgattttgaacaagcgggttggcttcatgattcaaccgttgttgatatggaagatatcaaagatttgcctaaagatacatatttctacgcttactttgacgaagaagcagatagagatgaattagttaaaaagttccaagacaagatgcaggaacttaagggatatggtcttaatattggggatgcaaaaattactacttcctatattgaggatcaggattggaacactgcttggcaaaagtattaccatgtgatcaacttctctcgccacttggctattgtgcctaag…	MKLLIIKIDTSQEVEDALSIYAMDNLNALGVESRNRSDFEQAGWLHDSTVVDMEDIKDLPKDTYFYAYFDEEADRDELVKKFQDKMQELKGYGLNIGDAKITTSYIEDQDWNTAWQKYYHVINFSRHLAIVPKWEDYKPAFKDQQLIKLDPGLAFGTGNHKTTQLAMMGLERAIVKKPISVVDVGTGSGILAIAASKLGATDILATDISDESMTATEQNSALNDIKNIRVQKTSLLADVDGKFDIIVANILAEILLELIPQMDAHLNEGGQVIFSGIDYLQLPKIEKSLDENGFKIDLTMKQGRWVGLAITRKEK	Prokka:Prokka_00223
contig000003	BD08_00224	EF_1730	49482	49991	+	Putative Cys-tRNA(Pro)/Cys-tRNA(Cys) deacylaseEbsC	ab initio prediction:Prodigal:2.50; similar to AAsequence:UniProtKB:sp|P36922|EBSC_ENTFA	Prokka_00224	4.2.-.-	atgtcaaagaaaaagaataaaaaaaacaaacttgaaaaaactttagttgaaaagatcttagatcaaaataagatcaaatatcgtcaagcttcatttgcagtcaccaaagataaaggtggcgttgcacagatggacacttctattctagaagacaaagagcatttagtctataaaacgttagtctgtgaaggaaataaaactggtccattagtcggggttgttccaattacagagcatttaagcatgaaaaaattagccaaagtttccggcaataaaaaatgtgaaatgcttcctttgaagaaattggctaaaactaccggttatgttcatggagctaatacgccaattggtatttacttcaaagaaaaactacctatttatttagatgattctatgaaa…	MSKKKNKKNKLEKTLVEKILDQNKIKYRQASFAVTKDKGGVAQMDTSILEDKEHLVYKTLVCEGNKTGPLVGVVPITEHLSMKKLAKVSGNKKCEMLPLKKLAKTTGYVHGANTPIGIYFKEKLPIYLDDSMKDNEEIAVSSGELGRSVFLNPEDLAKFCHAPFVDLKE	Prokka:Prokka_00224
contig000004	BD08_00225		14	775	+	Putative transposase in snaA-snaB intergenicregion	ab initio prediction:Prodigal:2.50; similar to AAsequence:UniProtKB:sp|P54992|YSNA_STRPR	Prokka_00225		ttgcaaaacactaagattaagcgttatacggtcgtacttgaaccaacaggaaaatattatttgtctctacaggtagaaatacctgaaccagagaagtatagcttaactgacaaacaggttggaattgatgttggcatagctgatttaacaattttgtctaatgggctaaaatatcctagttttaatagctcttattttgaaaagaaagctaaaatttggcagaaaaagtattctcgacgtagacatttagctaaattactagttttacaaaataagaataaaagggtgctttgtcctagaagtttagaaagctttactaattggcaaaaagcgcaaaagtcaaaagctaagtgccaagctaaagcggctaatcagcgcagagattacctgcataaacta…	MQNTKIKRYTVVLEPTGKYYLSLQVEIPEPEKYSLTDKQVGIDVGIADLTILSNGLKYPSFNSSYFEKKAKIWQKKYSRRRHLAKLLVLQNKNKRVLCPRSLESFTNWQKAQKSKAKCQAKAANQRRDYLHKLTTHLVKQYDVIAIEDLKTKNLQKNHHLAKSIANASWRIFRQMLEYKCEWYGKKLIAVDPKNTSRICSKCGYNSGAKPLEIREWTCSKCQTKHDRDINAAVNILHKGSTKLSGQGLAMVTS	Prokka:Prokka_00225
contig000004	BD08_00226	deoC_1	913	1101	+	Deoxyribose-phosphate aldolase	ab initio prediction:Prodigal:2.50; similar to AAsequence:UniProtKB:sp|Q5FLZ2|DEOC_LACAC	Prokka_00226	4.1.2.4	atgaactcagtagtaggcgatgatgtcaaagttaaagctgctggtggtatttgcaacagcgatgactttttagctatggttcgtgttggtgctgatcgtatcggttgttctgctggtgtgaagacttatgaagctttgaagcgccggatggaagacgatcatgttgatagtattgaaattaatcgttag	MNSVVGDDVKVKAAGGICNSDDFLAMVRVGADRIGCSAGVKTYEALKRRMEDDHVDSIEINR	Prokka:Prokka_00226
contig000004	BD08_00227	yulF_1	1111	2082	+	putative oxidoreductase YulF	ab initio prediction:Prodigal:2.50; similar to AAsequence:UniProtKB:sp|O05265|YULF_BACSU	Prokka_00227	1.-.-.-	atgaaattaggaatcgttggtagtggccaaattgtgcatgactttttgtcagcctctgatcaaatgcaagatgtagaattagtggcaatttccactttagctagatcaaagtcagtcgcagaagaattagccgaaaaatatcaaataaataaagtctacacagataatgaggcaatgtttgcagataacgatattgatactgtttatattggtgtgcctaattcattgcattttccaatcgcaagacaagctttaactgcagataaaaatgtcatctgtgaaaagccactggttgaaactagtgagcaggtaagagaacttaaaaagactgcggacaaacaccacgttttgcttttcgaagcaatgaccgttctttaccttgagaactacttccactta…	MKLGIVGSGQIVHDFLSASDQMQDVELVAISTLARSKSVAEELAEKYQINKVYTDNEAMFADNDIDTVYIGVPNSLHFPIARQALTADKNVICEKPLVETSEQVRELKKTADKHHVLLFEAMTVLYLENYFHLKEDLKKIGKVHVVALNLTQISSHYAEFLAGVHIPKFDRKMGGGALMDMNIYNINFCVSLFGQPKQISYLPTIQRDTDTSGILNLTYDDKQASLIAAKDAVGPTRSYIEGEKGLIYFDGPLNVLPDYYVQIEKEEPKHYNFNKYGHRMISEFNYFAKKIKEHDQQAADEAYEHSLNAISVLEKAQEFLPHD	Prokka:Prokka_00227
contig000004	BD08_00228	yvoA_1	2075	2785	+	HTH-type transcriptional repressor YvoA	ab initio prediction:Prodigal:2.50; similar to AAsequence:UniProtKB:sp|O34817|YVOA_BACSU	Prokka_00228		atgactaaggcaaagtatcaagaaatcgaagaaatcttacgcaagcggataactgatggtcattatcaaactggtgacttgattcctaaggaaatagagcttgcggctaaatatcaggtatcgcgcccaacgattagtcatgcggtccaggatttggttaatcagggctacttagaacgtcgcaaacatgtggggacaattgttaagcaaactaagattgctcaagaatttattcatgtcattcaaagctatgattgcgaaatggagcaaaagggattaactgctcaaacccaggttctgtattttaaaaaggctgaaccaacggaagaggtaagacaggctttagagttaaaagacggcgatgaggtttataagttaacgcgtttacgtttggctgat…	MTKAKYQEIEEILRKRITDGHYQTGDLIPKEIELAAKYQVSRPTISHAVQDLVNQGYLERRKHVGTIVKQTKIAQEFIHVIQSYDCEMEQKGLTAQTQVLYFKKAEPTEEVRQALELKDGDEVYKLTRLRLADGSPNVVVTTYLPVKHLADLEQVDFAKQSLYQELDKRNLPVVHVKRKLEVKAANEMTADLLDITEKDTVFYFHTYGYTKNEVPIEYSIATYRGDENYFLIDLKK	Prokka:Prokka_00228
contig000004	BD08_00229	toxN	2958	3350	-	Endoribonuclease ToxN	ab initio prediction:Prodigal:2.50; similar to AAsequence:UniProtKB:sp|Q3YN09|TOXN_BACTK	Prokka_00229	3.1.-.-	atgaacgagcaattaaagctgtacaacataaatccatcttacgttgatcaacttcataatttggactatcgagttgaaaaacaccacggtaaacacagcaaaccttaccttggtattattttgaagattaacaatattcattattttgttcccttatcttctcccaaacccaaacataagcatatgtatgaaagtttgacctttgtaaaaatcacaaacaggtcacaacttttatcagtactcaatattaataatatgattcctgtgcccattggtttttatcataaaatcgatattaataaaatatccgatttaaaatatagagatctattgaatgcagaacaaattgcttgcagaaaaaggcacgacgaattatcaaaaatgcaaaattaa	MNEQLKLYNINPSYVDQLHNLDYRVEKHHGKHSKPYLGIILKINNIHYFVPLSSPKPKHKHMYESLTFVKITNRSQLLSVLNINNMIPVPIGFYHKIDINKISDLKYRDLLNAEQIACRKRHDELSKMQN	Prokka:Prokka_00229
contig000004	BD08_00230	uctC	3518	4705	-	Acetyl-CoA:oxalate CoA-transferase	ab initio prediction:Prodigal:2.50; similar to AAsequence:UniProtKB:sp|A9X6P9|ACOCT_ACEAC	Prokka_00230	2.8.3.19	atgacagaacctaaatacgacgaattagaggaaaacaatcctcatctagataaagataagccctaccctttaagcggattgctagtagtagacttcacccacgttttatccggtcctacctgtaccagaatgttagcagatgctggtgcacgtgtgattcatattgaaagaaaaactggggatgatacccgtcacatggggccatacatcgaagatggctccagtgaatactttagaatttgtaatgtcggtaaggaatcaattgccctagatttaaaagatcctaaagatcatgccttggttgaaaagatgattgctaaagctgacgtggtagttgaaaacttccgtccagatctaatgaagcgcttaggatttagtacagatgaaatggttaagaag…	MTEPKYDELEENNPHLDKDKPYPLSGLLVVDFTHVLSGPTCTRMLADAGARVIHIERKTGDDTRHMGPYIEDGSSEYFRICNVGKESIALDLKDPKDHALVEKMIAKADVVVENFRPDLMKRLGFSTDEMVKKYPKLIFASISGFGQYGPWSKQAAYDTIVQAVSGLMDATGIPDGKPTRVGTSVSDVVASIMGYSAIMTALVASERTGKGTTVDVSMLDSTFSLMVQDLMLALGPHEVPHRIGNRHPDMYPFDTFDCKDQPIAICCGNDHLWSLLTNALGHPEWIDQANFNTNDLREKNWQDVKNAMQSVLETKDAAKWNQILHDAGVPAGLVLNVDKTRRLDQIIDRGMVKTLPDGNEVLGSPMKYGTWNSYGLQKDSPKLDEDGAKIRKEFE	Prokka:Prokka_00230
contig000004	BD08_00231	frc_1	4779	5240	-	Formyl-CoA:oxalate CoA-transferase	ab initio prediction:Prodigal:2.50; similar to AAsequence:UniProtKB:sp|P69903|FCTA_SHIFL	Prokka_00231	2.8.3.16	atgggtcacccagaatggattactgatcctcgctttgatggctggcaaaaccgccaattacacaaggaagaaatttatccattaattgaaagctacactaagcaatacgacaagtatgaattaactaagaagcttggtgctgctggtgttccagtaggtcctgttcttgactggcacgaaattaaaaacgacccagacttgaacaaagatggtactatcgtaactatcgaccaaggtggcaaccgtggtaaatttaagaccattggcttaacatttaaccttgctaactacaagcctgattacaagcgtgcaccagaccttggtgaaaacaacaaagaaatcttagcttcacttggttatgatccagatcaaattgagaaattgactgaagaaggcgta…	MGHPEWITDPRFDGWQNRQLHKEEIYPLIESYTKQYDKYELTKKLGAAGVPVGPVLDWHEIKNDPDLNKDGTIVTIDQGGNRGKFKTIGLTFNLANYKPDYKRAPDLGENNKEILASLGYDPDQIEKLTEEGVISKAQGPKNPRVQVIKGNEE	Prokka:Prokka_00231
contig000004	BD08_00232	frc_2	5255	5806	-	Formyl-CoA:oxalate CoA-transferase	ab initio prediction:Prodigal:2.50; similar to AAsequence:UniProtKB:sp|A5EGD7|FCTA_BRASB	Prokka_00232	2.8.3.16	ttgcaattaaatgccaacaagaagtctttgactttaaacatcaagactgatgaaggtaaaaaaattatgtacgacttaatcaagaaagccgctgtcttcgttgaaaacatcgctcctggttctgccgaacgtaatggctttggttgggaaaaattgcacgcaatgaatcctaagttgatttatgcttcattaaagggattcaacgaaggttcacgttttgaagatgttaaggcctttgaaccagttgctcaatctgctggtggtgctgcttctgctactggttggaacaaaggccaagctaacgctcctactcaatcaactgctttaggtgattcaaactcaggtatacaccttactatcggtattttagctgctctcttgcaacgtgaacacactggt…	MQLNANKKSLTLNIKTDEGKKIMYDLIKKAAVFVENIAPGSAERNGFGWEKLHAMNPKLIYASLKGFNEGSRFEDVKAFEPVAQSAGGAASATGWNKGQANAPTQSTALGDSNSGIHLTIGILAALLQREHTGEGAFVYQSMQDAVLNLCRIKLSVGLTRLKVGKLILTLMFTSLFKTATRAG	Prokka:Prokka_00232
contig000004	BD08_00233	frc_3	5819	6001	-	Formyl-CoA:oxalate CoA-transferase	ab initio prediction:Prodigal:2.50; similar to AAsequence:UniProtKB:sp|Q8FFE8|FCTA_ECOL6	Prokka_00233	2.8.3.16	atgactgaagaaaataattacgcacctttaaaaggtattaaggttgttgaatggacacaaattcaatcaggtccatcatgtactcaacttttagcatggcttggtgccgatgttattaagattgaacgtactaacactggtgacccaactagaaatgaattgcttgatattcaagactcatag	MTEENNYAPLKGIKVVEWTQIQSGPSCTQLLAWLGADVIKIERTNTGDPTRNELLDIQDS	Prokka:Prokka_00233
contig000004	BD08_00234	oxc_1	6001	6261	-	Oxalyl-CoA decarboxylase	ab initio prediction:Prodigal:2.50; similar to AAsequence:UniProtKB:sp|P0AFI0|OXC_ECOLI	Prokka_00234	4.1.1.8	gtgattaaggatcaattaggtcctactgttttggatcacgatgctcactatggtgatatttctaaggcatttggtggtgatagttaccgagtaagcaactatgctgaaatgaaagacgcacttgaaaaagcttacgaatcaggcaacccaactattattgatgctcaaattcctgcttcaatgggtaaggaatctggacacattggcaacttaaatccaaaattggacttatctgctcttgaagaagaggagaataaataa	MIKDQLGPTVLDHDAHYGDISKAFGGDSYRVSNYAEMKDALEKAYESGNPTIIDAQIPASMGKESGHIGNLNPKLDLSALEEEENK	Prokka:Prokka_00234
contig000004	BD08_00235	oxc_2	6258	7571	-	Oxalyl-CoA decarboxylase	ab initio prediction:Prodigal:2.50; similar to AAsequence:UniProtKB:sp|P40149|OXC_OXAFO	Prokka_00235	4.1.1.8	atgaaatattatggttgtagccgtgaagacgctgccgttgacgcagctgctgcaggttacttaactggtaaacctggtgtagctttaactgtatcagcacctggattcttaaatggtttaacagctttagcacaagcaactaagaactgtttcccattaatcatgatttcaggatcatcagatcgttatattattgaccttgatcgtggagattatgaaggtttggatcaatataatgttgccaaaccattctgtaagacagcttaccgtgttgaccgcgctcaagatatgggcttagccattgcacgtgcagttagaactgcacttagtggccgtccaggcggtgtttacttagaccttcctgccgcaactgttactgacactgttgcacaaaagtca…	MKYYGCSREDAAVDAAAAGYLTGKPGVALTVSAPGFLNGLTALAQATKNCFPLIMISGSSDRYIIDLDRGDYEGLDQYNVAKPFCKTAYRVDRAQDMGLAIARAVRTALSGRPGGVYLDLPAATVTDTVAQKSDANIYKVVDAAPKQLPSDEAIDRAVELLKNAKHPVILLGKGAAYARSEDEVRELVDKTKIPFLPMSMAKGVVPDDSPSSADSARSFSLGQADVVLLIGARLNWMLSNGEAPLFREDAKFIQVEIDAIEFNSNRKIDAPLQGDIKSVLQKLVPAIEKAGIKAPQDWLDLIAQDSKKNNDKFAARISASEAKPTLGYYSAIEPINDLMQKHPDTYIISEGANTLDIGRNLVGMQKPRHRLDTGTWGVMGVGLGYAIATAVETGKPVIA…	Prokka:Prokka_00235
contig000004	BD08_00236		7568	7702	-	putative oxalyl-CoA decarboxylase	ab initio prediction:Prodigal:2.50; protein motif:CLUSTERS:PRK09259	Prokka_00236		gtggctgataatacatcacttactggcgcagcactattaatcgatgctttacaagcaaacggtttaaacaatatgtatggtgttgtaggtattccagttacagatcttgctagtttagctgaattaaaggcatga	MADNTSLTGAALLIDALQANGLNNMYGVVGIPVTDLASLAELKA	Prokka:Prokka_00236
contig000004	BD08_00237	ydiF	7873	9786	-	putative ABC transporter ATP-binding proteinYdiF	ab initio prediction:Prodigal:2.50; similar to AAsequence:UniProtKB:sp|O05519|YDIF_BACSU	Prokka_00237		atgattattgcacaaggacacgatttagaacaacaatttggtgccaacactctatttaaaaatgttactttttcaatcgattctaatgcccgaatcggtttagttggtcccaacggggttggtaaaactaccctattaaagattatgacaggcgagcaagaacccacacacggtgaatttactgttaataagggcatagatgtaggttatattgctcaggagaatgcattaaatgaagacaaaaccatttgggatgaaatggaatccgtttttgcacctttaataaaggaagcaaaaagtttaactcatatgcaggaacaaattgcagagcaccctgaagatcaggaactgcttaagcaatatgatcaaaaacaatttgcttttgaacaaaaaggtggt…	MIIAQGHDLEQQFGANTLFKNVTFSIDSNARIGLVGPNGVGKTTLLKIMTGEQEPTHGEFTVNKGIDVGYIAQENALNEDKTIWDEMESVFAPLIKEAKSLTHMQEQIAEHPEDQELLKQYDQKQFAFEQKGGYTYQSDIKSILNGFKFPEDTWQKKIGSLSGGEKTRLAFVKLLLRKPALLLLDEPTNYLDLDTLDWLEGFLKNYSGAILVVSHDQYFLDHLATQIFELQFGKLTPFKGNYSAYVMQCEQRDKDQEAAYEKQQAEIKKDEEFIQKNLVRATTTKRAQSRRKKLEKIERIKPPKHKSKVRIHFNSERPSGKEVLILNDLTIGYPDKTMVSDISFQINKGDRVAIIGPNGIGKSTLLKTIMKQLQPKGGSIKYGASLDIGYYDQELQRLD…	Prokka:Prokka_00237
contig000004	BD08_00238	rex	9960	10607	+	Redox-sensing transcriptional repressor Rex	ab initio prediction:Prodigal:2.50; similar to AAsequence:UniProtKB:sp|Q5FLY5|REX_LACAC	Prokka_00238		atggatagaataaaaattccaaaagcaacagcaaaaagattacctttatattatcgttatttgattattttgaatgaagaaggcaaagataaagtttcttctactgaattatctgaagcggttcaagttgatagtgcttcaattagaagagatttttcatacttcggtgctttaggtaaacgcggatatggctatgatgtaaagaatttgcttagctttttcaaaaagattttgaatcaagatacattaaccaatgttgctttagttggtgttggtaacttaggaagagcgttacttaattacaactttaaacgtagcaacaatattcgaatttcttgcgcttttgatattaataaggaaattacgggtcgcattttaagtggcgttcctgtttatgat…	MDRIKIPKATAKRLPLYYRYLIILNEEGKDKVSSTELSEAVQVDSASIRRDFSYFGALGKRGYGYDVKNLLSFFKKILNQDTLTNVALVGVGNLGRALLNYNFKRSNNIRISCAFDINKEITGRILSGVPVYDMKDLKQQLSDQQISIAILTVPSTAAQKTTDEMVDAGVKGIMNFTPIRLSAPASVRVQNVDLATELQTLIYFLDSEKQKNDEL	Prokka:Prokka_00238
contig000004	BD08_00239	SAV2363_1	10746	11204	+	putative HTH-type transcriptional regulator	ab initio prediction:Prodigal:2.50; similar to AAsequence:UniProtKB:sp|Q99RR4|Y2363_STAAM	Prokka_00239		ttgaaggtaaaattaaatattgatcctaatcaaaaagaaacagaattggtaatcaatgcatctgcactgacaccggaaattgagcaattgtatcatgctttgcaaaagcaaacgccaaatttagagcagattgaagctgtcaaagacaatgtttcttattatttgaatttaagcgacatccttttctttgaaactgacagtaaaatcgttatggctcatactgctaagaatgcttatcaggttaagtataaattgtatgagttagaagatatattaggcggtaatttcatgagagtagctaaatctactattttgaatttagataaaatatatgctattactcgttcaatttctaactgtcagattaaatttaaagaatcatacaaaacggtttacatc…	MKVKLNIDPNQKETELVINASALTPEIEQLYHALQKQTPNLEQIEAVKDNVSYYLNLSDILFFETDSKIVMAHTAKNAYQVKYKLYELEDILGGNFMRVAKSTILNLDKIYAITRSISNCQIKFKESYKTVYISRHYYRDLRNRLEERRNFS	Prokka:Prokka_00239
contig000004	BD08_00240		11201	11947	+	putative membrane protein	ab initio prediction:Prodigal:2.50; protein motif:Cdd:COG4758	Prokka_00240		atgagaggtaaattaggacgagctttttggggtatcttctttattgcatgtgcattgtttgtggttttgaatcaaatggggatttggacttacaagcttggcttttgggctgcagttggtacggtgatttttgcaattagtttattagatggtttaattaatcgccgaatcactgaaagtgtcttttctattgctttcattttaatgatttttgctgagccactgcatattaccaggttagtgccttggactattttgctggcagccgtactgatttcaattggattggggattatctttcgcaatcgatttcatacggtggtttatacaaataagaaaattaaaaactttaggaacaaaagagaagctattacagatcatatctttactgatacggta…	MRGKLGRAFWGIFFIACALFVVLNQMGIWTYKLGFWAAVGTVIFAISLLDGLINRRITESVFSIAFILMIFAEPLHITRLVPWTILLAAVLISIGLGIIFRNRFHTVVYTNKKIKNFRNKREAITDHIFTDTVSKEQGAHVVIDQTMSDTSRYIHSKELETIDVNAKMSDVNLYLDDAQVANETVTMNVNLTMTDLTIYLPLSWQVESNMASTFISGDFEIDGTSNGGGPTLIIQGRSNMSDIKIEYV	Prokka:Prokka_00240
contig000004	BD08_00241	scrR_1	11982	12554	-	Sucrose operon repressor	ab initio prediction:Prodigal:2.50; similar to AAsequence:UniProtKB:sp|P43472|SCRR_PEDPE	Prokka_00241		ttgtttcttttgaccgtaaattatcagaaaacgtacctattcgttagttgtgataattatcaaggaattaaattagcagtacatgatttaattcaaagcggttgtcataaaattttctttttaggaaacaagcaattaaaaggcaaccctacagatcaacgattaaaagcttatttaaatgaagctgaaaatttggatttcactcctcacatttgttcagtagcattttctgattctacattgttgaaaaatatcactattcacgagatgctacaaaatgatcatcctgatggcgttgtctgcaccgatgatttgactgcgatcttggttttgcaagaagcacgaaagttaggattaaaagtacctgaagatttaaaagtaattggttttgatggtact…	MFLLTVNYQKTYLFVSCDNYQGIKLAVHDLIQSGCHKIFFLGNKQLKGNPTDQRLKAYLNEAENLDFTPHICSVAFSDSTLLKNITIHEMLQNDHPDGVVCTDDLTAILVLQEARKLGLKVPEDLKVIGFDGTKQIQTYHSELSTIAQPINDMAILLVKLLLQRISDPNKELNKKQYILPVKLIKSLTTA	Prokka:Prokka_00241
contig000004	BD08_00242	scrR_2	12508	12969	-	Sucrose operon repressor	ab initio prediction:Prodigal:2.50; similar to AAsequence:UniProtKB:sp|P43472|SCRR_PEDPE	Prokka_00242		atggcagtaaaattaacagatgttgaacaaaaagctggtgtttcagtaacaactgtctctctagtaattaacaatcatggctatctgagcgacaaaactaaacataaagtttttgcagccatgaaagaattaaattatcaacctaattccctagctcgatcacttcaaggcaaaaaaatgaaattaattggattgattttcccagaaataaccaatcttttttttgcggagctaattcaagatatcgaaagcattttattcgaaaagggatataaggtaatcctttgcaacgctcaaagagataaagaaaaagaacatgcttatctaaagatgctcttagccaaccaagttgatggtattattgctggagctcataatttaggaattgaagaataccaa…	MAVKLTDVEQKAGVSVTTVSLVINNHGYLSDKTKHKVFAAMKELNYQPNSLARSLQGKKMKLIGLIFPEITNLFFAELIQDIESILFEKGYKVILCNAQRDKEKEHAYLKMLLANQVDGIIAGAHNLGIEEYQELGSPIVSFDRKLSENVPIR	Prokka:Prokka_00242
contig000004	BD08_00243	scrA_1	13365	13796	+	Sucrose-specific phosphotransferase enzyme IIAcomponent	ab initio prediction:Prodigal:2.50; similar to AAsequence:UniProtKB:sp|P43470|PTS3B_PEDPE	Prokka_00243	2.7.1.-	gtgttaatcagtttcgcagttgccttcatcttaacttacgtttacggtaagggtcacttgaaggaagaagttgctgaacaagacgttccagtaaacgatgctgatgattacgctgaagaaaaccaaaaggcagaaaatcttggtaaagaagaattatcattaaaggatgaaattattgtttcaccagttaatggtactcctgagagtttaactaaggttaatgaccaagtattctcagctaagttaatgggtgacggtgccgctgttatccctagtgatggcacaatttactcaccagttactggtactgtaactattgcttatgaaagtaagcacgcatatggtattaagtcagataacggtgcagaagtcttgattcacatcggtcttgatactgta…	MLISFAVAFILTYVYGKGHLKEEVAEQDVPVNDADDYAEENQKAENLGKEELSLKDEIIVSPVNGTPESLTKVNDQVFSAKLMGDGAAVIPSDGTIYSPVTGTVTIAYESKHAYGIKSDNGAEVLIHIGLDTVNLKGNTLKAL	Prokka:Prokka_00243
contig000004	BD08_00244		14131	14424	+	hypothetical protein	ab initio prediction:Prodigal:2.50	Prokka_00244		atggttttacttacaggaaaagatgagaagatgctatatccatacattgaattgcctgatgaaacaataattactcatttgaaaattaaaccatataatactgttttaattaatttcgaacaaccggtagaaaatggctttagggaggctaaagttaaacttcctagttataagtggctttataatgaggagtttagcaatgagcaaattgcttcttttgaagattttgcacataaaaattctgcggtcatatataaatatgctagattaggtggaattgataataataactag	MVLLTGKDEKMLYPYIELPDETIITHLKIKPYNTVLINFEQPVENGFREAKVKLPSYKWLYNEEFSNEQIASFEDFAHKNSAVIYKYARLGGIDNNN	Prokka:Prokka_00244
contig000004	BD08_00245		14967	15491	+	hypothetical protein	ab initio prediction:Prodigal:2.50	Prokka_00245		atgaaaaagaagaaaaaggaaacattaaaaattacttggatcatgaccgctgtctattgggtagtcggtttattgtgcatgttttggggcaaattagaccatgtattttctggtcaattaaaagatattaacaatgtgtatgcactgactttattaatcgttctgattttgccgctgcttttttcaatcttattatccatgaaagtaaagccgccacgtctaatttgcaatccactagttaccgtaatctatctgttagtcgtaattgcagcagggatggcatattattttcaaaatatcattggttacttcttcccgattattctctttgttttgatggcatttttggcaatcttttatgccttgtttaaaactttcagaaataagaaaaagggtaaa…	MKKKKKETLKITWIMTAVYWVVGLLCMFWGKLDHVFSGQLKDINNVYALTLLIVLILPLLFSILLSMKVKPPRLICNPLVTVIYLLVVIAAGMAYYFQNIIGYFFPIILFVLMAFLAIFYALFKTFRNKKKGKYYFIDGKDREECRNFWDAYKQYYAMGLTSGIIEGLLSAVFK	Prokka:Prokka_00245
contig000004	BD08_00246		17033	17713	+	hypothetical protein	ab initio prediction:Prodigal:2.50	Prokka_00246		atgcaatgtcagaatgaaaaaatgaataaacatgaactagcgaaaaatattaataggtttcttgaatatgatcttgataattatatttattcaacagggatgcaacgtgaatggatacttactttaaaagaagatagccttgcaagctacttgaataagggatcaatttcaagcgatacaagaaacatgattagaattgtctatagcgtagcaaaggcatttcaaggcttgtcagatactaagaagcatccatttaagaaaatactagcgcttaaatattttgacggctttttgccaagtcagcagatagcggataaagtgggctattgcttgcacacttattatttaaaaaagaatgatgcactactagaattttataaagcattcctaccagctcaa…	MQCQNEKMNKHELAKNINRFLEYDLDNYIYSTGMQREWILTLKEDSLASYLNKGSISSDTRNMIRIVYSVAKAFQGLSDTKKHPFKKILALKYFDGFLPSQQIADKVGYCLHTYYLKKNDALLEFYKAFLPAQSYYGVFPVIYLDNGVVDAESAKKALDTPKMDNLASFLSSLTYWQTINLYITLLQARSNISFNDAKKQAIVNYSNASNLKKMLNESLNSPSPKE	Prokka:Prokka_00246
contig000004	BD08_00247		17764	19230	-	CRISPR locus-related DNA-binding protein	ab initio prediction:Prodigal:2.50; protein motif:TIGRFAMs:TIGR01884	Prokka_00247		atgaataatgttaagagcgaaaaaactaatatcaatcctaacttgcatatcccgaccgccttaataaaaaattataggctatctactcttgcattgctagtatacggggaacttaacggcttgtactccaaacacaaacaatgttttattactgataaagcattatcagaacggcttaataggtctgttgcatcaattcaaaaggcaatacgtgatttaaagaatttaggactgattacgagcaagcaaaagcctaactttaaaggtcgaaatattacagtaccaccgctaaacgctaagaagttcctgttaattccagtcgtagttgtgcggaatcatgatcttaatattggagctaagcttctatatggttcactgtattctagacaaaagaaaaaa…	MNNVKSEKTNINPNLHIPTALIKNYRLSTLALLVYGELNGLYSKHKQCFITDKALSERLNRSVASIQKAIRDLKNLGLITSKQKPNFKGRNITVPPLNAKKFLLIPVVVVRNHDLNIGAKLLYGSLYSRQKKKEKENTDKHQEDAPLIICVTKSELADELQKSPRTIRYQLKELEKNKYINLISNKGINVEITLVPLKMTSILSGSDKKSKNDIHTAIKFGQKVRSSTGTTDDCSPDNLCKKRVSTYAKNVVLPMQKMSIDLCKKLATNRTLIKINKGENYSFSSSNKDQRGAVDPFDPFEVGEPLKEPVYYDSIPNANDAPPIQQENESLEDIAKLEADLNELDQRSAQRVKATKTGKGGSEVGTKDKQQDQPSTQQAKATGTGNTTSRNASNAPKPK…	Prokka:Prokka_00247
contig000004	BD08_00248		19348	19668	-	hypothetical protein	ab initio prediction:Prodigal:2.50	Prokka_00248		atgcaagtaattttagacgacaaccaagtaaaagaaattaagtcgcttatttattccactatcaaagacgggctaaaacaagcagctaatacccgtccctacttgaaccgcaaagaaatagccaaatattttggcgttgctgaatctacgattactttctgggcttctttaggaatgccagtagcggttatagacgggcgcaagctctacggcaagcaaagcataaccgcatggttaaaagctcacgagatgccgtctcagaaagcaatggaacaaacaaaaaagcccctaactattggagtagttaaggacgttcagtaa	MQVILDDNQVKEIKSLIYSTIKDGLKQAANTRPYLNRKEIAKYFGVAESTITFWASLGMPVAVIDGRKLYGKQSITAWLKAHEMPSQKAMEQTKKPLTIGVVKDVQ	Prokka:Prokka_00248
contig000004	BD08_00249		19684	20259	-	hypothetical protein	ab initio prediction:Prodigal:2.50	Prokka_00249		atgacgaaatatcttatcaataatgacgatgttattagaattggacaaaagctctatcaactcagctctaatagtcccgaaactgatttcttgaaatgcaaggacgcttcaaaagactatgaagagcgacttattgaaaatgacataaatgctgaaatattccatgacggcaacgatcaaaacactacggctctaatgcaaggcgacttagtgcaaagtaaacaagaatctgatcttaaattcattcttatttctactcggttaatgcccttgcaagaagcaaaatacgctttggacgcatacagcaagaaccaacgcccgaacgttgtcaaaatacctaatcctaagcctactctaaaagcatcaaagcaatacgataagcgagatcatcgcatgact…	MTKYLINNDDVIRIGQKLYQLSSNSPETDFLKCKDASKDYEERLIENDINAEIFHDGNDQNTTALMQGDLVQSKQESDLKFILISTRLMPLQEAKYALDAYSKNQRPNVVKIPNPKPTLKASKQYDKRDHRMTKDIDTLKALVDNAENQGWETIDGVNYGASHTWREVAQLALDLADQQEWFDRYDNKYFN	Prokka:Prokka_00249
contig000004	BD08_00250		20279	20581	-	hypothetical protein	ab initio prediction:Prodigal:2.50	Prokka_00250		atgaaacaatcaaaagacaaagagataacaatcaatgatgcaattattggattaaagcaactagacgaccccgtttttggctctattagctaccgcaatccttgtactactgtaactatcagaactcacgatagagttattaagacgacactagaacaaataagaatagcggtttttaaattcaatgctgagacgttcggcttcattttcaaaaatcaatggttctgtaatcaaaaagaatttgataaatggaacgctaaaaccaaacggcttgcatctcacgaactcaaagcaaatttttaa	MKQSKDKEITINDAIIGLKQLDDPVFGSISYRNPCTTVTIRTHDRVIKTTLEQIRIAVFKFNAETFGFIFKNQWFCNQKEFDKWNAKTKRLASHELKANF	Prokka:Prokka_00250
contig000004	BD08_00251		20584	21006	-	hypothetical protein	ab initio prediction:Prodigal:2.50	Prokka_00251		atgagtgagactatgcaaagcaacaagtcgaaagtaagcgcacaaatgacccttaatcttgacggattaacgttccctagcggggatgcaaagcttaacagcaaagaaaaaagagtttatgacttgctgccaactggcaaggaaaacgcccgacctagcagttactttactgaaatattaggtatcagtagaagaaacttatcagacgttgttaagagattgaaatcaaagtccctagacgttggtagtacacgggatgacgggtattacaagtttaaagacgttcaagagtatctagactttatgagccgagacgctcacgaactcgcagaaagaaacaaggttcatgatgcaatgagaacaacgccactaggacgcaaactctttgcagacatgaac…	MSETMQSNKSKVSAQMTLNLDGLTFPSGDAKLNSKEKRVYDLLPTGKENARPSSYFTEILGISRRNLSDVVKRLKSKSLDVGSTRDDGYYKFKDVQEYLDFMSRDAHELAERNKVHDAMRTTPLGRKLFADMNQESKEEN	Prokka:Prokka_00251
contig000004	BD08_00252		21007	21225	-	hypothetical protein	ab initio prediction:Prodigal:2.50	Prokka_00252		atgaaactaacagatcaacaagttacagctatcaaacgcaaacggggcgaacttgatttatcaattactagccttgcaaatgctactggcgtgagcaaatggacattaatttacatcttcaagcacgaccaccgcaatgttaattcagcaacttttaagaagctgaatgattggttggttaaccaatataaccatgatcttgtaaaggaggtgaactaa	MKLTDQQVTAIKRKRGELDLSITSLANATGVSKWTLIYIFKHDHRNVNSATFKKLNDWLVNQYNHDLVKEVN	Prokka:Prokka_00252
contig000004	BD08_00253	xre	21364	22080	+	HTH-type transcriptional regulator Xre	ab initio prediction:Prodigal:2.50; similar to AAsequence:UniProtKB:sp|P23789|XRE_BACSU	Prokka_00253		atgaatagaattaaagaactacgccaaaaaaataacctaactcttagagaattaggtaaaaaggtagatatgagtagtagcagaataagtcaatatgaaacgggaaaacgtgagcctaaacttgaaacatggaagaaattagcaaacttttttggcgtttctgttccatatttacaaggaatagaagcatattctgaaaatgatatttttaagatcatgcaagatagttataaacatggaacaaaaggaaaaacctacactgtaaacggtgttatcaatttagactttttggatgtgcttataagatgtgcaatagatcaattaatgcttgttaggtctgttagtagctacttagagaacaaaaaaagaggggctaagccctcaaaaatagaaatatcc…	MNRIKELRQKNNLTLRELGKKVDMSSSRISQYETGKREPKLETWKKLANFFGVSVPYLQGIEAYSENDIFKIMQDSYKHGTKGKTYTVNGVINLDFLDVLIRCAIDQLMLVRSVSSYLENKKRGAKPSKIEISQNDASNLDFWKKNFSFMLNDPSIKLLLKTGKEQKLEVKRIIANVINLEVNQEINQYSHEEFFKGMSDFIKAKQIATPEDQNNLANAGVLTMLDVLGKMDKQDSNE	Prokka:Prokka_00253
contig000004	BD08_00254	TTE2127	22544	23695	+	Tyrosine recombinase XerC-like protein	ab initio prediction:Prodigal:2.50; similar to AAsequence:UniProtKB:sp|Q8R890|XERCL_CALS4	Prokka_00254		atgaataatgatattaaggaatacaccacgcccagtggcaagaaacgttataagtttgctatctatgttggtaaaagcgaggttacggggaaatcaatacaagcccgcaaacgtggctttaagagctatgaagatgctttaaaatgctacgctttgattagtagcaagatagcagataacacttatacagggctagaaatcaaaaatcataaagtatccgatgtttatcgtgtttggctagaatcgtacaaggatacggtaaagacgtctactttggtaaatgtaaagcaattctttaagaaccatatcttaaaagatttaggtagctactatatcgaacgactaacgccttttaaatgtcagagggtcgctcaaaagtgggcgcttgaattgccaaaa…	MNNDIKEYTTPSGKKRYKFAIYVGKSEVTGKSIQARKRGFKSYEDALKCYALISSKIADNTYTGLEIKNHKVSDVYRVWLESYKDTVKTSTLVNVKQFFKNHILKDLGSYYIERLTPFKCQRVAQKWALELPKTFNALIIYSNKLLDYAVRFDYIRKNPMRMIIKPKKQAEHKEFTDFYTKQELNAFLKASKNENIKIYTFFRLLAYSGMRKGEALALKWSDIDFTSNTISINKTVSIGNKHRVVVNNTTKTKRNRAISMDARTMQLLKEWRFQQRQDLLRLGFNPFDKEQVVFQNFDNEVVRPNLVAVWNKRICDKNGLRRIKIHGFRHTHASLLFDAGVPMEDVKQRLGHASIQTTMDIYTHVTKDKQDKTALSFAQYMEN	Prokka:Prokka_00254
contig000004	BD08_00255	groS	23932	24216	+	10 kDa chaperonin	ab initio prediction:Prodigal:2.50; similar to AAsequence:UniProtKB:sp|O68323|CH10_LACHE	Prokka_00255		ttgttacaaccaatcggtgatcgtgtgatcgtaaaagttaaagatgaagaagaaaagactgttggtggtattgttttagcatctaacgctaagaagaagccaactgaaggtgaagttgtagccgtaggtgaaggtgcttacgcatcaaacggtgaaaagattcctatgtcagttaagaaaggcgacgtagttctctacgatagatactctggcaccaacgttgaatacgaaggtgaaaagtacttagtccttcatgaaaaagacattttagcaattgcaaaataa	MLQPIGDRVIVKVKDEEEKTVGGIVLASNAKKKPTEGEVVAVGEGAYASNGEKIPMSVKKGDVVLYDRYSGTNVEYEGEKYLVLHEKDILAIAK	Prokka:Prokka_00255
contig000004	BD08_00256	groL	24270	25892	+	60 kDa chaperonin	ab initio prediction:Prodigal:2.50; similar to AAsequence:UniProtKB:sp|O68324|CH60_LACHE	Prokka_00256		atggcaaaagatattaaattctcagaaaacgcaagacgttcacttttaaagggtgttgataagttagctgatactgttaagactactattggtcctaagggtagaaacgttgttttggaacaaagttacggtaacccagacatcactaacgatggtgttactattgctaagtcaattgaattaaaagaccgctacgaaaacatgggtgctaagttagttgccgaagcagctcaaaagactaacgacatcgcaggtgacggtactactactgctactgttttgactcaagctatcgctcgtgaaggtatgaagaacgttactgctggtgctaacccagttggtattcgtcgcggtattgaaaaggcaactaaggctgctgttgatgaacttcacaagatc…	MAKDIKFSENARRSLLKGVDKLADTVKTTIGPKGRNVVLEQSYGNPDITNDGVTIAKSIELKDRYENMGAKLVAEAAQKTNDIAGDGTTTATVLTQAIAREGMKNVTAGANPVGIRRGIEKATKAAVDELHKISHKVESKDQIANVAAVSSASKEIGALIADAMEKVGHDGVITIEDSRGINTELSVVEGMQFDRGYLSQYMVTDNDKMEADLDNPYILITDKKISNIQDILPLLQEIVQQGKSLLIIADDITGEALPTLVLNKIRGTFNVVAVKAPGFGDRRKAQLQDIAALTGGTVITEDLGLELKDTKIDQLGQARRITVTKDSTTIVGGAGSKEAIDERVDTIRKQIEDSTSDFDKKKLQERLAKLTGGVAVIHVGAATETELKERRYRIEDALN…	Prokka:Prokka_00256
contig000004	BD08_00257	mutS	26053	28650	+	DNA mismatch repair protein MutS	ab initio prediction:Prodigal:2.50; similar to AAsequence:UniProtKB:sp|A8YTH9|MUTS_LACH4	Prokka_00257		atggctgagaaaacaactcctatgatggagcagtattatgaaatcaagaaacaatatcctgacgcctttcttttttatcgcgtcggagatttttatgaattatttgaagatgatgcggttaaaggggcacagattctggaattaactctgactcatcgatcaaataagaccaagaaccctattccaatggcaggcgttccacacatggctgtggatacttatgtgaatactttggttgaaaaagggtataaagtcgctctttgtgaacaacttgaagatcctaaaaaagctaaaggcatggtaaagcgaggcgtcattcagttagtaactccaggtaccatgatgaatgaaggacctaatgatgctaaggattctaattatttaacttctgtggttact…	MAEKTTPMMEQYYEIKKQYPDAFLFYRVGDFYELFEDDAVKGAQILELTLTHRSNKTKNPIPMAGVPHMAVDTYVNTLVEKGYKVALCEQLEDPKKAKGMVKRGVIQLVTPGTMMNEGPNDAKDSNYLTSVVTTKSGFGLAYSDLSTGEIYSTHLKSFAAVSNELLSLRTREVVYNGPLTEQNKDFMHKANITVSAPTPIEGEHAEISYVEQNLTNGAEKSATRQLVGYLLSTQKRSLAHLQIAKSYEVNQYLQMSHTVQNNLELVASAKTGKKMGSLFWVLDKTHTAMGGRLLKQWLARPLLNVDIINHREKMVQALLDGYFTRENIIDALKGVYDLERLTGRIAFGNVNARELLQLSRSLQAVPVILDALNQSDSDVLTDFAKKIDPLKGVAELIST…	Prokka:Prokka_00257
contig000004	BD08_00258	mutL	28650	30560	+	DNA mismatch repair protein MutL	ab initio prediction:Prodigal:2.50; similar to AAsequence:UniProtKB:sp|A8YTI0|MUTL_LACH4	Prokka_00258		atggctaaaattcacgagctatctgaaaatttaactaatcagattgcagcaggtgaagtaatagagcgtcctgctagtgtagttaaagaacttgtggaaaactcattagatgcgggtgcaactagaattcgagtcgattttattgatgccggattaaagcaaatcgtagttcaagataatgggactggtattgcacgtgaccaagtagatttagcctttactaggcatgctacaagcaagattagcaatgagcatgatctgtttaaagtttctactttaggattccgcggtgaagctttagcctcaatttccgctgttagccatgttgaaattgtaacggctacagaaaatgcaattggaattaaggcggactttagtggcggcagtaaaaagggccaa…	MAKIHELSENLTNQIAAGEVIERPASVVKELVENSLDAGATRIRVDFIDAGLKQIVVQDNGTGIARDQVDLAFTRHATSKISNEHDLFKVSTLGFRGEALASISAVSHVEIVTATENAIGIKADFSGGSKKGQEDAASQKGTKITVRDLFFNTPARLKYLRSPRTEIMKIVDIINRLSLGYPHVSFTLSNTGKFLFRTTGNGNLKQTVANVYGRHIAEKMESFEAKDSDFKITGLMSKPELTRSTRNFISILLNGRYIKNFQLNNAIMDGYGSKLAARHYPIVVIAIHVDPMLVDVNVHPTKQEVRLSKEKELSRLITGAISDALLDKTEQSSGFANLENKRETLVDQLEFNLNQDVVNTTRKTPEVHEEAEKPEFLVKQEAKNSEEPKNETEHNYVDI…	Prokka:Prokka_00258
contig000004	BD08_00259	ruvA	30561	31151	+	Holliday junction ATP-dependent DNA helicaseRuvA	ab initio prediction:Prodigal:2.50; similar to AAsequence:UniProtKB:sp|A8YTI1|RUVA_LACH4	Prokka_00259	3.6.4.12	atgtacgaatattttgaaggaatagttacagtcattacgcctagttatatcgtagttgatgtaaatggtgtaggttataaggtatatagtccaactcctttcgcctatcaaaagggagataaagctaaaatctttattgaacaagttgtaagagatacgggaattaccttgtatggttttcaaagcgaagatgacaaggagctctttcttaagctgttaagcgttagtgggatcggccctaaaagcgcattggctatcatggcagctgaagatgccaattctttggccgaagcaattgagcagggagaagttaagtatcttactcgtttccctggtgtgggtaaaaaaacggcttctcagattgtgcttgatttgaagggcaagctacgcgattatgtt…	MYEYFEGIVTVITPSYIVVDVNGVGYKVYSPTPFAYQKGDKAKIFIEQVVRDTGITLYGFQSEDDKELFLKLLSVSGIGPKSALAIMAAEDANSLAEAIEQGEVKYLTRFPGVGKKTASQIVLDLKGKLRDYVARLDRQDEEQGNIPPALNDALLALIALGYTQKELDRITPKLEEVNADTADQYIKKGLALLLKK	Prokka:Prokka_00259
contig000004	BD08_00260	ruvB	31200	32216	+	Holliday junction ATP-dependent DNA helicaseRuvB	ab initio prediction:Prodigal:2.50; similar to AAsequence:UniProtKB:sp|A8YTI2|RUVB_LACH4	Prokka_00260	3.6.4.12	atggtagaaaatgaagatgcagtaacttcaggtgaagtagaaaactctgaagaagaggcaatggaattatctttgagaccccaaactttagatcaatatttaggtcaaaaacgggttaaaaaggaaatgtccatttatattaaagccgcaaaacagcgtgatgaggctttggaccatgtcttgctttatggaccaccaggcttaggtaagacgactttagcttttgtaattgcaaatgaactgggtgtgcatttaaagagtacaagtggtccagcaattgaaaaagcaggcgatttagtagctctgctttcagaccttgatccaggggatgtgctgtttattgatgaaatccatcgtcttgctaagcctgttgaagaagttttgtattctgcaatggaa…	MVENEDAVTSGEVENSEEEAMELSLRPQTLDQYLGQKRVKKEMSIYIKAAKQRDEALDHVLLYGPPGLGKTTLAFVIANELGVHLKSTSGPAIEKAGDLVALLSDLDPGDVLFIDEIHRLAKPVEEVLYSAMEDYYIDIVIGEGQTTHAVHVPLPPFTLIGATTLAGQLSAPLRDRFGIVEHMQYYTIDELEKIVQRSSDVFHTSIAPEAAHELARRSRGTPRVANRFLKRVRDFAEVKGEKTISLATTEGALKQLQVDDEGLDQTDRRLLRTMIEGYNGGPVGIRTLAANVGEDMETIESLYEPYLLQHGFILLGPRGRMVTDKAYLQLGLPVPGDK	Prokka:Prokka_00260
contig000004	BD08_00261	yajC	32275	32700	+	Immunogenic membrane protein YajC	ab initio prediction:Prodigal:2.50; similar to AAsequence:UniProtKB:sp|P0A4Q2|YAJC_BRUSU	Prokka_00261		ttgaatactttatttttagcaaatgctggcgctgctggtggcagcaacatgatgatgatcatcttattcatcgttttgatcggttttacttactttggtatgattcgtccacaaaagaagcaacaacaacaaagattgcaaatgatggacaagttgaagaagggtgacggcgttgtccttgttgatggtttgcacgctaaggttgataagatcaacagcgacaagaccattgtggtagatgcagatggtatttacttaactttcgaaagaatggccgttcgtcgcgttatccctgccgtagcaccagttgaagaaaatgatgctcctgcagcagataagactgaagatacagcttctaaggaagatactagtgcaactgacactaagactactgatgct…	MNTLFLANAGAAGGSNMMMIILFIVLIGFTYFGMIRPQKKQQQQRLQMMDKLKKGDGVVLVDGLHAKVDKINSDKTIVVDADGIYLTFERMAVRRVIPAVAPVEENDAPAADKTEDTASKEDTSATDTKTTDASDETKEDK	Prokka:Prokka_00261
contig000004	BD08_00262	zwf	32834	34285	+	Glucose-6-phosphate 1-dehydrogenase	ab initio prediction:Prodigal:2.50; similar to AAsequence:UniProtKB:sp|O54537|G6PD_STRPN	Prokka_00262	1.1.1.49	atgagaaatattcctgtagttatgattatttttggtggtagtggtgatttagctcaccgtaagctctacccagctttgtttaatttgtatcaacgaggcttaattcatgataattttgctgtgattggaacagctcgtagaccttggtcacacgaatatttacgcgaacaagttagtgacgctgttcatgagactcatgatgaggttgatgaaaatagtttaaagcattttgccagccatttttactatcaatcacatgatgtcactaatgttgaacattatgagacactgaaaaaattagctcaagaattagatgatcgttactgcgcacatggcaaccgtctcttttacatggcaatggctccaagattcttcggtacaattgctacacatatcaat…	MRNIPVVMIIFGGSGDLAHRKLYPALFNLYQRGLIHDNFAVIGTARRPWSHEYLREQVSDAVHETHDEVDENSLKHFASHFYYQSHDVTNVEHYETLKKLAQELDDRYCAHGNRLFYMAMAPRFFGTIATHINDQCLTGSGFNRIVLEKPFGHDLASAEKLNKEITASFNEEDIFRIDHYLGKEMVQNIMPMRFTNPLIKNIWSADYIKNIQVTLAERLGVEARGGYYDTSGALRDMVQNHIFQIITLLAMPEPKDLTSAGVHKAKQALLESMIIPSPEEVKKDFVRGQYLGSDTTLAYRQEPNVDENSTTETFVAGKVKFKEGPVAGVPIYFRTGKEFKEKKNRIDIVLKHINNPYGQAYSNKITIEIDPTSKIYITINGKKIDQPGIRRENLTYEFS…	Prokka:Prokka_00262
contig000004	BD08_00263	dinB	34278	35399	+	DNA polymerase IV	ab initio prediction:Prodigal:2.50; similar to AAsequence:UniProtKB:sp|A8AUV7|DPO4_STRGC	Prokka_00263	2.7.7.7	atgaataagcaaaatttattgccacaaaatgatatccatcgccggattattcatctggatatggatgctttttacgcttcagttgaaactcagagaaaccctgaattaaaaaataaggcattggtcattgggcaggatccccgtaataatggtgggcatggcgtagttgcaacttgtaattatgtggcacgtaaatacggcgttcattcggcaatgcccgcaattaaggcagttaagttgattcctaagtcagagctagtttttgtaagacctgattttaagaaatatcgaagcgtctcagctaaaattcattcctttatgcatgagattacagataaggtggaatctatcgccttagatgaagcttatctcgatgtcactcataataagttaggacaa…	MNKQNLLPQNDIHRRIIHLDMDAFYASVETQRNPELKNKALVIGQDPRNNGGHGVVATCNYVARKYGVHSAMPAIKAVKLIPKSELVFVRPDFKKYRSVSAKIHSFMHEITDKVESIALDEAYLDVTHNKLGQNLAVQLAIGLQRRIRTELGLNSSFGVSYNKFLAKMGSEYAKPFGRTVILPYEAKQFLGMQKIEKFPGVGPKTQEQLHEMGIYTGADLQKVADFVLIKKFKKMGYFLAQHAHGIDLRPVIADSDTNRKSIGMERTYEPAIYTRDEALTHIRHYCKHLEDELKKRNFFAQTVVIKVRDNDFDTVTKRRKLTKPSNSQYDYYDSARELFDKTSNFLEKGIRLIGVTVTDFKKDEYQTINLFDY	Prokka:Prokka_00263
contig000004	BD08_00264	nrnA	35459	36415	+	putative bifunctional oligoribonuclease and PAPphosphatase NrnA	ab initio prediction:Prodigal:2.50; similar to AAsequence:UniProtKB:sp|Q8DTN6|NRNA_STRMU	Prokka_00264	3.1.3.7	atgagtagttttgacgacatttacgaaaaaatcttacaatatccaactattattttgcaccgtcataccagtcctgacccagacgcaattggttcacaagctggtcttgcacgtgcaattatggaaaaattccctgacaagcgtgttttatgtgccggtgaaaatgacgaaggtgatttggcttggattaaccatatggaccaagttaaggcaaccgattatgaaggtgcattagtaattactactgatactgctaataccccaagaatttcaaacaagttgtatgaaaaaggcgactttttaattaagattgaccatcacccagatgtagatccatacgctgacatgagttatgtagatcctgatgctccagcagcttgtcaaatcatcgttgacttc…	MSSFDDIYEKILQYPTIILHRHTSPDPDAIGSQAGLARAIMEKFPDKRVLCAGENDEGDLAWINHMDQVKATDYEGALVITTDTANTPRISNKLYEKGDFLIKIDHHPDVDPYADMSYVDPDAPAACQIIVDFLNEEGFKITKEVAYPLYAGIVGDTGRFMYPETSEHTFKVAAQLASTGIDITEIARNIADVTFDEAKLQALAMDKMEIDPVGAAYTILMQDDLKKLGLTDDQANVAVSTPGRIKDVLAWNVFVEKPDGTFRVHYRSKGPVINELAAKHDGGGHALASGANAKDIDEVKQVFAEVVEVTKKYKEDHE	Prokka:Prokka_00264
contig000004	BD08_00265	cshB	36408	37769	+	DEAD-box ATP-dependent RNA helicase CshB	ab initio prediction:Prodigal:2.50; similar to AAsequence:UniProtKB:sp|Q8Y755|CSHB_LISMO	Prokka_00265	3.6.4.13	atgaataatattttcgcagattccagaattagaccagctattcaagagggtttaaagaagatccattttgaaaagccaactaaggtgcaggaaaaagttattccagcaatgctttctgatttaagtgttgtggtgcaagctgcaaccgggtcaggtaagacgcatgcttatttggtgcctatctttaatgaaattgatgaagatgctcactatgtgcaagcaattgtgactttgcctagtcgagagcttgctgatcaactttatcaagtagcacgtcaattaagagatgcggcagggatgcacttttctattgcccaccttgctggtggaacggaccgtgaacgtcagttagaaaagtaccaaaataatacgccacagttggtaattgccactccggga…	MNNIFADSRIRPAIQEGLKKIHFEKPTKVQEKVIPAMLSDLSVVVQAATGSGKTHAYLVPIFNEIDEDAHYVQAIVTLPSRELADQLYQVARQLRDAAGMHFSIAHLAGGTDRERQLEKYQNNTPQLVIATPGRLLDFVQKKVFVVDQVKTFVIDEADMTLDMDFLADIDQVASKMPKDVQIAAFSATIPVKLSNFLRKYMAHPDQIVIDNPSVIAPTIKNDLLDIGSKNRKSVLYKLLTMGQPYLALVFANTKQTVDELTRYLQDQGLKVAKIHGGVTERERKRTLRQVEQGQFQYVVASDLAARGLDIDGVSLVINYEIPRDIEFVIHRIGRTGRNGLSGHAITLIREEEMNRIEDLEKMGVHFDFVEIKNGELVPRKHYRSRENRQVKNHKFDTKL…	Prokka:Prokka_00265
contig000004	BD08_00266		38031	38294	+	hypothetical protein	ab initio prediction:Prodigal:2.50	Prokka_00266		atgttactcatgtcttggtattcagtagaaattgcttttcatgcagatgataaagaatctgaattatacaagtatagtgataaagagtttactgcagaggatgtaaatattttaatcaaattaatttcaggcagtatgcatcataaaggatacattcattttctatttaaagatgatgaaggagaagaattcttgatgtatatctatgatgattctacaattggattttgtaatatgacggaaaaaactaaaaaaatacgttga	MLLMSWYSVEIAFHADDKESELYKYSDKEFTAEDVNILIKLISGSMHHKGYIHFLFKDDEGEEFLMYIYDDSTIGFCNMTEKTKKIR	Prokka:Prokka_00266
contig000004	BD08_00267		38385	38642	+	hypothetical protein	ab initio prediction:Prodigal:2.50	Prokka_00267		gtggaaaagaaatgttattatgttgactttgtgccatttacttttccagatagaaattatgctgaacttgatgattatttagaaacacattataaagaaacatacgcgaaaaaaataatcttcattgctttttcgctgatgtattactatgattgtcacgtttacttggatgaagaaatgagtgaatctttttctaattttaagaaaaaggatttaagaaatattggtttagatatcttagatgccattcattcataa	MEKKCYYVDFVPFTFPDRNYAELDDYLETHYKETYAKKIIFIAFSLMYYYDCHVYLDEEMSESFSNFKKKDLRNIGLDILDAIHS	Prokka:Prokka_00267
contig000004	BD08_00268		38626	38832	+	hypothetical protein	ab initio prediction:Prodigal:2.50	Prokka_00268		atgccattcattcataaattagttgttgaaaatcgctctggacttaacattattattactcatgctgataatacccattcattaatgcgaatagaagatggctatcaaacattgtttttcaatattaatggtgaatgtctaaatataataaaacagctggtagatcaccaagggctgttcttaaaaaagaacaatatttcaagatag	MPFIHKLVVENRSGLNIIITHADNTHSLMRIEDGYQTLFFNINGECLNIIKQLVDHQGLFLKKNNISR	Prokka:Prokka_00268
contig000004	BD08_00269	alaS	39102	41741	+	Alanine--tRNA ligase	ab initio prediction:Prodigal:2.50; similar to AAsequence:UniProtKB:sp|A8YTJ0|SYA_LACH4	Prokka_00269	6.1.1.7	atgaagaaactaactagttcagagtttcgccaaatgttccttgacttcttcaaggatcatggccatatgattatgccaagtgcatcacttattccacaagatgacccaactcttctttggattaactctggtgttgctactatgaagaaatattttgatggttcagttgtaccaaagaaccacaggattacttcttctcaaaagtcaatcagaactaacgatattgaaaatgttggtaagactgctcgtcaccaaactttctttgaaatgcttggtaacttctcagtaggtgattactttagagatgaagctattccttgggcttgggaattcttaactagtcctaagtggcttggcttaccaaaggaaaagctttactgtactgtttatccaaaagac…	MKKLTSSEFRQMFLDFFKDHGHMIMPSASLIPQDDPTLLWINSGVATMKKYFDGSVVPKNHRITSSQKSIRTNDIENVGKTARHQTFFEMLGNFSVGDYFRDEAIPWAWEFLTSPKWLGLPKEKLYCTVYPKDVDSQRVWEKAGMPADHIVKLEDNFWDIGEGPCGPDTEIFYDRGQENNDVAEDDPENFPGGENARYLEIWNIVFSQYNHLPNGKYVDQPHKNIDTGMGLERVLSILQDAPTNFETDLFLPIIHATEEMTDGKKYGENKEDTTAFKIIADHVRAVSFAIADGALPSNSGRGYVLRRLIRRADLHGQRLGIKGAFLYKLVPVVGKIMQSHYPEVMDQRGFIEKVIQNEEERFQAALDTGLTLLDDLIDKAKKSDDKTISGKDAFKMFDT…	Prokka:Prokka_00269
contig000004	BD08_00270		41802	42059	+	hypothetical protein	ab initio prediction:Prodigal:2.50; protein motif:CLUSTERS:PRK05473	Prokka_00270		atgagttcgctagataagactatgcattttgactttaatcaaaataaaggaaagaatgtttatgacactctgcaagatgtttacaatgcgcttgaagaaaagggctataatcctgtcaaccagattgtaggttacttactttctggcgatcctgcttatattccacggcataatgatgcccgtaacttaattcttaagcacgaacgtgatgaaattattgaggaactcgttaagagctatcttggtaagaataaataa	MSSLDKTMHFDFNQNKGKNVYDTLQDVYNALEEKGYNPVNQIVGYLLSGDPAYIPRHNDARNLILKHERDEIIEELVKSYLGKNK	Prokka:Prokka_00270
contig000004	BD08_00271	lhv_0440	42059	42487	+	Putative pre-16S rRNA nuclease	ab initio prediction:Prodigal:2.50; similar to AAsequence:UniProtKB:sp|A8YTJ2|YQGF_LACH4	Prokka_00271	3.1.-.-	atgcgattattaggtttagatataggctctaaaactgtgggtgttgcggtcagtgatgagttaggaattactgcacagaagttagaaactattaagattgatgaaaccaaatataattttggcatgcgtccattgaagaagttggttagacaatatgaagtagatggctttgtattaggtctacctaagaatatggatggcacttcgggagcttcagtagcccgcagtaaggcttatggcaaaagactcgaagaaaagtttggcttgcccgtgcattattctgatgaaagattaacaactatcgaatcacgccgagtacttgtagaagatgcaggtattcatgatcgtaagaaacgtaaacaagtgattgatcagatggcagcggtgctcatattgcaa…	MRLLGLDIGSKTVGVAVSDELGITAQKLETIKIDETKYNFGMRPLKKLVRQYEVDGFVLGLPKNMDGTSGASVARSKAYGKRLEEKFGLPVHYSDERLTTIESRRVLVEDAGIHDRKKRKQVIDQMAAVLILQNYLDLHRKD	Prokka:Prokka_00271
contig000004	BD08_00272		42489	42800	+	hypothetical protein	ab initio prediction:Prodigal:2.50; protein motif:CLUSTERS:PRK13678	Prokka_00272		atggcagcacaagttaatggtgacgataaagatcgtcaaattactttgatcgatgatcaaggtaatgaagaattgtatgaagtattatttacttttcattcagatgattatgataagtcatatgtgcttctttacccagccgctgttggggacgacgaagatattgaagtacaggctttcagttatgatgcagatgacgcaggtgatgtcacaagcagtgatttgcacgaaattgaatctgatgatgaatgggacatggtacaaggagttttaaatactttcttggatgatgatcgcctaagtggtaaataa	MAAQVNGDDKDRQITLIDDQGNEELYEVLFTFHSDDYDKSYVLLYPAAVGDDEDIEVQAFSYDADDAGDVTSSDLHEIESDDEWDMVQGVLNTFLDDDRLSGK	Prokka:Prokka_00272
contig000004	BD08_00273	mutS2	42863	45220	+	Endonuclease MutS2	ab initio prediction:Prodigal:2.50; similar to AAsequence:UniProtKB:sp|A8YTJ4|MUTS2_LACH4	Prokka_00273	3.1.-.-	atgaatgataaaattttaaaaatcttagagtttggcgaaattactaaaagattaagcaaattagcaattaccgctccagctaaagaggcagcactaaaattgcgaccaagcagtaattttgaccaagtacaaaatgaattaaagcaaacgttggcattggctgacttattgcgagttaaaggacggcttccgttaactgactttcaagatgttcatcctagtactaaaagattgggcgttaaggcaaatttaaatgcacaagagctagggaatttgcttcttgttttaagtttagctaatgaaatcaacgaatttctggaagatgttgatgatgaaaagcttaacttatcagctattgattcagttttggatcagctagatgttccagatcttttattt…	MNDKILKILEFGEITKRLSKLAITAPAKEAALKLRPSSNFDQVQNELKQTLALADLLRVKGRLPLTDFQDVHPSTKRLGVKANLNAQELGNLLLVLSLANEINEFLEDVDDEKLNLSAIDSVLDQLDVPDLLFRELKKSVDYDGEVLDTASNALARLRHDMRSNEEDIKNRMDAYTKGNSSKYLSEQIVTIRDDRYVIPVKQEYRGKFGGVVHDQSASGQTLFIEPEAVLNLNNRQQNLIAQEKQEIRNILKHLSSLAREEINSINNIANSLTRLDFLQAKAKLAKEMKASEPKLTQDHSLELRNARHPLIDPEKVVPNDIRLGGDYDTMLITGPNTGGKTITLKTAGLLQLMAQSGLFIPAEEGSKVGVFKEVYADIGDEQSIEQSLSTFSSHINDII…	Prokka:Prokka_00273
contig000004	BD08_00274	trxA_1	45321	45632	+	Thioredoxin	ab initio prediction:Prodigal:2.50; similar to AAsequence:UniProtKB:sp|P0A4L3|THIO_LISMO	Prokka_00274		atggttgatgcaattactgatcaaaactttgaagaagaaactaaagatggcgttgttttaatagacttttgggcaacttggtgtggtccatgtaagatgcaatcacctgtaattgaccaattagcagaagaacgtcaagacgttaagtttactaagatggatgtagatcacaatcaagaaactgctaagaatcttggtattatggctattccaactttgattattaagaagaatggtcaaattgttgatcgtttgactggctacactccaaaggaaaagttgaaccaaattttggatcaatatgctggctaa	MVDAITDQNFEEETKDGVVLIDFWATWCGPCKMQSPVIDQLAEERQDVKFTKMDVDHNQETAKNLGIMAIPTLIIKKNGQIVDRLTGYTPKEKLNQILDQYAG	Prokka:Prokka_00274
contig000004	BD08_00275	mscL	45678	46049	-	Large-conductance mechanosensitive channel	ab initio prediction:Prodigal:2.50; similar to AAsequence:UniProtKB:sp|A8YTR2|MSCL_LACH4	Prokka_00275		atgcttaaggaattcaaacaatttattgcacgcggaaacgttattgatttagcaatcggtgtgattaccggtgcagcttttacagcaatcgtacaatcacttgttaaaaacttaatcaatccgctaatcggtctttttatcggtagaattgacttgtctaacttaactcttaaagtaggagaagctaattttagatacggaagtttcctaaattccatcatcaatttccttattatttccttcatcgtcttcttaatcgtaaaagccgttaataaatttacgaaaaaggaagaagaagaaactccagctgctccaaccgaaacggattacttaaaagaaatccgtgatcttcttaaagaaaaagaagcataa	MLKEFKQFIARGNVIDLAIGVITGAAFTAIVQSLVKNLINPLIGLFIGRIDLSNLTLKVGEANFRYGSFLNSIINFLIISFIVFLIVKAVNKFTKKEEEETPAAPTETDYLKEIRDLLKEKEA	Prokka:Prokka_00275
contig000005	BD08_00276		452	1225	+	MucBP domain protein	ab initio prediction:Prodigal:2.50; protein motif:Pfam:PF06458.6	Prokka_00276		gtgcgtgcgcttgatagccgtaccgaagacgacaatgatggtggtaaggtagtagatcataaagactctgatccaactaaggatggtgcagatgtaaatgtttactacttccacgatcaagaagatgtaactactgataagccaggctttgatattgatgtgaaggaattaaagaagacctttattagaactattatctaccgtggcactagagatgaaggtaagacttaccaagatgtaaatggttcaccagacagtactcacgtatacaaacaaagcgtaacctttactcgtaaggcaattatcgatagtgtaactaagaaggtagtaagatatactgattggacttcagacaagccagaaatggacgaagctccttcaaagaagccaagtgaagtt…	MRALDSRTEDDNDGGKVVDHKDSDPTKDGADVNVYYFHDQEDVTTDKPGFDIDVKELKKTFIRTIIYRGTRDEGKTYQDVNGSPDSTHVYKQSVTFTRKAIIDSVTKKVVRYTDWTSDKPEMDEAPSKKPSEVGYDKVDKAKVAGISVNPDSDKTDLGLIVVTYTAVVPDGGGSTGGDNGGKEQQPPKDEDKTPNLDKKPEKSQGSRKKPRTQKSIKFLASKKKRRSQKKLRRLQRRNNTRLLRRATSQKPRLLLKN	Prokka:Prokka_00276
contig000005	BD08_00277		1411	1563	+	LPXTG cell wall anchor domain protein	ab initio prediction:Prodigal:2.50; protein motif:TIGRFAMs:TIGR01167	Prokka_00277		atgagtaattcatcttcagtaactgaagataaaactaatactttgccacaaactggtgaaaaggatagcaataattcagtaatgggattaattgcactttcatttgcaagtttgctttcaatctttggtttgaatcgtaagaagaaaaactaa	MSNSSSVTEDKTNTLPQTGEKDSNNSVMGLIALSFASLLSIFGLNRKKKN	Prokka:Prokka_00277
contig000005	BD08_00278	LJ_0170	1741	2604	+	Putative sugar uptake protein	ab initio prediction:Prodigal:2.50; similar to AAsequence:UniProtKB:sp|P60951|Y170_LACJO	Prokka_00278		atgaattatttatttctattcattccagcaatcggttggggacttatgccgatgttcgttgctggggtcaagaagagtaacatttaccaccaaattttaggtactgtacttggtgcatttatctttggtgtggtaatgactttgattaaacgtccaacttttgatggtacaacttttatgttggcaatgcttgccggagctgcctgggtaataggtcaggtcggacagtactacagttattctaaagttggcgtttctgaaacaatgccaatttcaaccggtttgcaattaatcggtgtgccacttgtcggagtattaatctttggcgaatgggcaagtacacaagctaagatctttggtttcttaggtatcttggtattgattatcggtgttgcatgt…	MNYLFLFIPAIGWGLMPMFVAGVKKSNIYHQILGTVLGAFIFGVVMTLIKRPTFDGTTFMLAMLAGAAWVIGQVGQYYSYSKVGVSETMPISTGLQLIGVPLVGVLIFGEWASTQAKIFGFLGILVLIIGVACASLTDKGTAEGGKKNQTTTMIVLVLTTLGYITSSSIPKALKGDNTMIFFGETIGMLIATVIYLLATKKIGVVKEKESYQVIPAGLIYAVAALAYIVSVKMNGVNLAFVMSQLCVVISTLGGSIFLHEQKTKKGYIYTAIGLVLIVAGAVLTSVF	Prokka:Prokka_00278
contig000005	BD08_00279		2720	3001	+	hypothetical protein	ab initio prediction:Prodigal:2.50	Prokka_00279		atgaatgacaacgttgtatatgtgatctgtgcacagcgatatgctaaaaatggtgaagtaattgaacaaaatgtgcatgtttacagttcataccaaaatgtgattgctgcctttaaaccatttttggatatgcctcataaagaaatgcatatgaacgacaaaaatgagatgctgcaggtaagaatttatgatccagccaatgaatttttgaccaaatatcgttttgatatctatgaaaagaaaatcgataatttcttcccaggaggaaccgaacatgtttaa	MNDNVVYVICAQRYAKNGEVIEQNVHVYSSYQNVIAAFKPFLDMPHKEMHMNDKNEMLQVRIYDPANEFLTKYRFDIYEKKIDNFFPGGTEHV	Prokka:Prokka_00279
contig000005	BD08_00280	msrB	2994	3419	+	Peptide methionine sulfoxide reductase MsrB	ab initio prediction:Prodigal:2.50; similar to AAsequence:UniProtKB:sp|Q1WVT3|MSRB_LACS1	Prokka_00280	1.8.4.12	atgtttaataaagaagaagctctgaagaagttaagcgaagaagaatacaacgttacacagaaagccgcaactgaatatccttttactggaaaatatgatgatttctatgaaaaaggtatctatgttgatgtggtatcaggtgaaccgcttttttctagtcaggataagtatgatgcgggatgcggctggcctagttttgctaaaccaataaagaagttgacctaccatcgtgatcaatctcatggaatggaacgtactgaggtgaaaagtcccgaagctgattcacatttgggtcatgtatttactgatggaccagtagacaaaggcggcttgcgttattgcattaattcggctgctttgaaatttattccatatgataagcttgatcaaacgggttat…	MFNKEEALKKLSEEEYNVTQKAATEYPFTGKYDDFYEKGIYVDVVSGEPLFSSQDKYDAGCGWPSFAKPIKKLTYHRDQSHGMERTEVKSPEADSHLGHVFTDGPVDKGGLRYCINSAALKFIPYDKLDQTGYGEYKKLFE	Prokka:Prokka_00280
contig000005	BD08_00281	pepX	3471	5852	-	Xaa-Pro dipeptidyl-peptidase	ab initio prediction:Prodigal:2.50; similar to AAsequence:UniProtKB:sp|A8YVY9|PEPX_LACH4	Prokka_00281	3.4.14.11	atgaaatataaccaatatgcttacgttgaaaccgactttcaacaacaagttaaagaattaatcgatatcaacttcttacctaaaaattatcaagtctgggacttcagcagtcttttagctaaattagttaaaaatgcaatcgctgaggctaaaacagatgccgctaaaaatgccaaacttgcggaatttgcagtttctgatcaccagaccttggctgattttcttaaggaaaagccaacagaaattggtaccgaacaattctacaacgtagctctgcaacttcttggctaccacgtccactacgactatgattttgctgatccaaccggtttcatgcaaagaaatgctttgccatttgtgcaagacatcagcgacaatcaaaaattaatctctgccttt…	MKYNQYAYVETDFQQQVKELIDINFLPKNYQVWDFSSLLAKLVKNAIAEAKTDAAKNAKLAEFAVSDHQTLADFLKEKPTEIGTEQFYNVALQLLGYHVHYDYDFADPTGFMQRNALPFVQDISDNQKLISAFYRLLNTRAKNGQILLDVMAGKGYFTQFWGQNKFKFFNGKSIPVFDTNKVIREVVYVETDLDTDHDGKSDLIQVTVFRPEETNKGLKVPALYTASPYFGGIIANEKRNHNVDENLSDSTEWNDPQYVHSPIVKAEKPDGSSRPATEEAVHKSSYPLNEYMLARGFASVFAGAIGTRGSDGVRITGAPEETESAAAVIEWLHGDRVAYTDRTRTVQTTADWCNGNIGMTGRSYLGTLQIAIATTGVKGLKTVVSEAAISSWYDYYREH…	Prokka:Prokka_00281
contig000005	BD08_00282		6256	6480	+	hypothetical protein	ab initio prediction:Prodigal:2.50	Prokka_00282		atgaagtttattaaagtaaaaatcctaacagtcttgtgtggcttgctaaccttaaacggcttagccatgttgttttcaggactgattattcaaatgaatgaagcagcagatttcaacgctgcacatgaattagttgtagctaattccactaatgcaattattttcttaggcattttgatggttcttggttttggagcattatttttcaatagttggccaaaatga	MKFIKVKILTVLCGLLTLNGLAMLFSGLIIQMNEAADFNAAHELVVANSTNAIIFLGILMVLGFGALFFNSWPK	Prokka:Prokka_00282
contig000005	BD08_00283	yusI	6567	6923	-	putative protein YusI	ab initio prediction:Prodigal:2.50; similar to AAsequence:UniProtKB:sp|O32175|YUSI_BACSU	Prokka_00283		atgattaaattctatggttataaaagatgctcaacttctagaaaagcacgcaaatggatggacgaccatcatgttcaatatgaatttcaagatttagttgaagagccacctaaaaaagaagatctgattaaatggatgactaagtatcaagatcgcggtttgaaatatttctttaatacacacggtcaacgctatcgtgcagacaatttaaaagaaaaaataccaacgatgacgattaaagaagcagcagaaatgatgtcacaagatggtaagttaattaaacgcccacttgtcgtagatgaccagcatttaacctgcggctttaaagaagatatatttgaaaatacttggctgtaa	MIKFYGYKRCSTSRKARKWMDDHHVQYEFQDLVEEPPKKEDLIKWMTKYQDRGLKYFFNTHGQRYRADNLKEKIPTMTIKEAAEMMSQDGKLIKRPLVVDDQHLTCGFKEDIFENTWL	Prokka:Prokka_00283
contig000005	BD08_00284	nlhH	6932	7828	-	Carboxylesterase NlhH	ab initio prediction:Prodigal:2.50; similar to AAsequence:UniProtKB:sp|P9WK87|NLHH_MYCTU	Prokka_00284	3.1.1.1	atggaacttacagaaaaaataaagaatttcctcaatgaatatcgtagtggctgcaagagaagtaacgatcatcgtgatagtgatcttcctcatgacatcccagaagttgaaagaatcgacaatttaccttatggtccagacaaaaaatggcacacattagatgtttatcttcctaaaaaagaaagtgcacccttccctgtcattattaatatccacggtggtggctgggtttacggtacaaaagaaacttaccaatattatggcatgagtttagctaaacgtggttttgccttcatcaatcctaattaccgtttagccccagaacatgcagaatttccagatgaattagatgatgtcgatcgctacatgcattgggttgatgatcacgctgaagaatac…	MELTEKIKNFLNEYRSGCKRSNDHRDSDLPHDIPEVERIDNLPYGPDKKWHTLDVYLPKKESAPFPVIINIHGGGWVYGTKETYQYYGMSLAKRGFAFINPNYRLAPEHAEFPDELDDVDRYMHWVDDHAEEYRLDRNNVFIIGDNAGGQMAEQYVTILTNPDYAKLFSYKPLNLKFRAVGLNCAVSFVLTPDSLAGVESLYFTKNAVNKYHEQLDVEKYIDHNFLPTFLITANNDFLHDIQFTLFGFLLGRGVHAICKSYGDEDNPRGHIFFVNQKDRIADIANDEEIDFFRQHMNK	Prokka:Prokka_00284
contig000005	BD08_00286	lysA_3	8288	9508	+	Lysozyme	ab initio prediction:Prodigal:2.50; similar to AAsequence:UniProtKB:sp|P33486|LYS_BPMV1	Prokka_00286	3.2.1.17	ttgacgactaccaaaaagattattatgaaattggcatgtgcaaccgctcttggtacagcaggagtagcattaactcaagtaaatagaccacaaattactgttaatgctgcaactacttctgtagctgctcgcgctcttggcgtggatgttgctagttaccaaagcgctgacttatcaagtcacgctcaagctggttcacaatttgccattgttaaggtaagtgaagggactacttaccgcaatcctaaggcatctagccaaatttcaacggctatttctaataatatgatgccaatggcataccatttcgctacatttagttcaaatagtagtgcagcagttgatgaagcaaattatgctattaaggcagctcaaacatttggtttgcctaaggattca…	MTTTKKIIMKLACATALGTAGVALTQVNRPQITVNAATTSVAARALGVDVASYQSADLSSHAQAGSQFAIVKVSEGTTYRNPKASSQISTAISNNMMPMAYHFATFSSNSSAAVDEANYAIKAAQTFGLPKDSYIACDYETGQGNNIYCGKTPTANAIIAFMDQIKAAGYKPLLYASSSVLRNNIDTNSVIVKYPNSLWVASYAISGRIDNPNFNYFPSMEGVSIWQFTDNWRGLNVDGNVAVLPLSIDGNTTSNDGAISQAPSSTPSKPATSSKQTNNEPTNNEPATSGYVMKKSYVYNKKGERISGSYASYTNINYYGGATKLDNGKTALKVGEDRYIMASNVLGNSRVLKHNAYVYKNNGYSRANWRVLRKGTPIKTYGSRSHINGKSYYRIGKNM…	Prokka:Prokka_00286
contig000005	BD08_00287		9631	11427	+	hypothetical protein	ab initio prediction:Prodigal:2.50	Prokka_00287		atgaaaaggaaacttttaagtttaattgggatatttagtttaataagtatttttgcaatgtgggctcaacctgtaaaagccaatgttgattatgatattactgacatgaatgttaccgcaaaagttaatcgtaatggttcagtaatgattcaccggaagatttattatgattttgatagtgatgcgcgcggtgtatactatcggcaaaatttgacgcgaaaacaaaaaattaaggatattcaagtaaaagtaaatgatcaaccagttattgccgcaaataataagaaaaataacacttatcagctaactaaagaaaataattcttatcgttttaaggtttttcatcgaatttctgaagataatcggattaaagttgaatattcctacaaaattttagat…	MKRKLLSLIGIFSLISIFAMWAQPVKANVDYDITDMNVTAKVNRNGSVMIHRKIYYDFDSDARGVYYRQNLTRKQKIKDIQVKVNDQPVIAANNKKNNTYQLTKENNSYRFKVFHRISEDNRIKVEYSYKILDLITNYKDTAELNFKIIGNGWDTDIDHAQATVVFPESVEGLKAWAHGSLDGYTQVLPHKGKIIMKADDVAGDVGIEVHAIFPTAVTAANKNYVDQNKKEAIEKQEAQLAREANERRKRKSYFGWGLAFVSLITGLVVIVKGFFGKKMGFKPKKQGELAHNYEIPNVDPVTAQILDNAAWPDTKALTAYLMQLAAKKKIKIEEFKTKHLKKTNYRISLVDKSILQDDLLYFLFNQVGDRKSFTTKELRNYTSRKLGKKFDNWCKRKYK…	Prokka:Prokka_00287
contig000005	BD08_00288	EF_2859	11498	11677	+	putative tautomerase	ab initio prediction:Prodigal:2.50; similar to AAsequence:UniProtKB:sp|Q830C9|Y2859_ENTFA	Prokka_00288	5.3.2.-	atgccatttgtacatattgaattaattaaaggtcgttctgacgaacaaattactaacttaatgaaggatgttactgaagctgtacataagaatactggtgcacctaaggaacatatccatgtgatcattaatgaattaggcaagcattcatacggccaaggcggcgaatggagagcttaa	MPFVHIELIKGRSDEQITNLMKDVTEAVHKNTGAPKEHIHVIINELGKHSYGQGGEWRA	Prokka:Prokka_00288
contig000005	BD08_00289	HI_0552	11743	12420	+	hypothetical protein	ab initio prediction:Prodigal:2.50; similar to AAsequence:UniProtKB:sp|P44013|Y552_HAEIN	Prokka_00289		atgacgcaattaactgaagaaatgtttcagatttttgatcaaccagaattctcttttaagaaaattaagatgcaacattctgaagcagaggtagcagaattaaaggatgaatttaaaggcgtttggcaaacgtggaaggctgttaatcaggctgttgcacaaaacttgccgacaggaaaatttgctaaagttcatgtagagagctggactaatggctggaatctgcgcgatcattactgggcatcatatcgtttgcaagatttagcagatgccaatccgtgtgttggggtaatgctagataaaaagcaattgcaagtatatttaatgttccagcattatcggagtgaaaacagaaaaattacgcctgaacaatataacgaattattggctgacattcct…	MTQLTEEMFQIFDQPEFSFKKIKMQHSEAEVAELKDEFKGVWQTWKAVNQAVAQNLPTGKFAKVHVESWTNGWNLRDHYWASYRLQDLADANPCVGVMLDKKQLQVYLMFQHYRSENRKITPEQYNELLADIPSWSKQIDLQNWYIWNGEMSSEFDDHTKLSDYLKQTDIQKQFKSELSDATFLVGKFVFRDQQHDVNMEDFITNAIVDLLPLYEKSVKNKGLLR	Prokka:Prokka_00289
contig000005	BD08_00290	ilvE	12464	13489	-	Branched-chain-amino-acid aminotransferase	ab initio prediction:Prodigal:2.50; similar to AAsequence:UniProtKB:sp|P54689|ILVE_HAEIN	Prokka_00290	2.6.1.42	atggctaaaactcatcctgaagacttagactggaataaacttggatttaaataccacgatttgccctatcgctgggttgatgaatttaaagatggcaaatggcaaggcggccacttaactcaagattcatctatcacctttaacgaagcagctgaggaattgcactacggacaagaagtttttgaagggctaaaagcttatcgcagaaaagacggcggcattaatttatttagaccggagcaaaacgccaaaagaatggctaattctgctaaacgacttttaatggagccttatccagaagaagaatttgttaaagctgttaaggaggttgttaaggcaaatcaagactttgtccctccttatggttctggtggtacgctatatcttcgtccattcatg…	MAKTHPEDLDWNKLGFKYHDLPYRWVDEFKDGKWQGGHLTQDSSITFNEAAEELHYGQEVFEGLKAYRRKDGGINLFRPEQNAKRMANSAKRLLMEPYPEEEFVKAVKEVVKANQDFVPPYGSGGTLYLRPFMMGMQPIVGVSPSETYQFRIYATPVGAYIKGLKPMPYEVSDYDRAAPAGTGQAKTAGNYASSLMPSLIAKKNGFADALYLDPKEHKYIDEFGGANFFGITKDGQFQTPKSDSILPSITKRSILKIAKDLGLDPIETKIPIDDVDRFVEAGAMGTAAVISPVGSLTYKGKKHVFGDETKVGPITQKLYDTLFGIQVGDLDDKYNWTVRLS	Prokka:Prokka_00290
contig000005	BD08_00291		13628	14995	+	hypothetical protein	ab initio prediction:Prodigal:2.50	Prokka_00291		atgtacgattatcgtaataatatcaaagtaattttaaataaaactgaagcagacgataagagtctagctaacagcttgaatgctattaaagcaattatcgctatggctgatggtggaagtgcagataagcctaaagctaaaactgctccaaagaaacaagccaatacgcagtcaatggcccagcgtaatgcagatttaaaacaatttaagcagttgctaataggattaactagcttgattgaaacaccaggggatgaaaaagctaagaagacatcactggaagcattgcataaattaacctttgttcctggagtaggtaagcggtatggcaatgttttgggaaagcttgatcaagcaatccagaaatcgaaaacaactaaagaagcagtcaacaagaag…	MYDYRNNIKVILNKTEADDKSLANSLNAIKAIIAMADGGSADKPKAKTAPKKQANTQSMAQRNADLKQFKQLLIGLTSLIETPGDEKAKKTSLEALHKLTFVPGVGKRYGNVLGKLDQAIQKSKTTKEAVNKKIFEDAMKPKEQPKRDYRKGKRYTVIRALSGCNLINDDGQIVYRIKESQIHSLNLKSGDIVEALEDRDNPNYEAEILRVVGYRKLRTRDYDPIEEFRYAVVQGRTGQLAITRNIKGEKLRIRGKAITIPADSSYYQGENIHLEDGSIVDLAWYTGDVRIKKNPADAVQIRWIYQVDPPKQSDLSYKKKDKNKDKAAEELTKLDMNLHYQRVGIAIGDNQNEGILEGIVNRYNGIPIPINAFEGKKKVMERQIKDLDIVILMTAYAAH…	Prokka:Prokka_00291
contig000005	BD08_00292	rplU	15162	15473	+	50S ribosomal protein L21	ab initio prediction:Prodigal:2.50; similar to AAsequence:UniProtKB:sp|A8YVX7|RL21_LACH4	Prokka_00292		atgtacgcaattattaagaccggtggtaagcaatacaaagttgcagaaggcgacagtgtatttgtagaaaagcttgatgctgaagaaggcagctcagtaacttttgacgaagttatccttgttgctaatggtgacgacgttaaggttggtactccattagtagatggtgctaaggtaactgctaaagttgaaaagcaaggcaaggaaaagaaggttgtaactttcaagtacaagcctaagaagcactcacacagcaagtatggtcaccgtcaaccttacactaaggttacagttgaaaagattgaagcttaa	MYAIIKTGGKQYKVAEGDSVFVEKLDAEEGSSVTFDEVILVANGDDVKVGTPLVDGAKVTAKVEKQGKEKKVVTFKYKPKKHSHSKYGHRQPYTKVTVEKIEA	Prokka:Prokka_00292
contig000005	BD08_00293	rpmA	15492	15782	+	50S ribosomal protein L27	ab initio prediction:Prodigal:2.50; similar to AAsequence:UniProtKB:sp|A8YVX6|RL27_LACH4	Prokka_00293		atgaatattttaggtatgaaattatttgcccaccacaagggtggcggttctagtgccaacggtcgtaactcagctggtcgtcgtttaggggctaaggctggtgacggtcaaactatccacgcaggtactatcatttaccgtcaacgtggtactaagattcacccaggcaagaacgtaggtcaaggtggagacgacactttatttgcacttgttaacggcgttgttaagtttgaacgtcttggcaagtacaagaagcaagtttctgtatacccagctgaagaagctaagtaa	MNILGMKLFAHHKGGGSSANGRNSAGRRLGAKAGDGQTIHAGTIIYRQRGTKIHPGKNVGQGGDDTLFALVNGVVKFERLGKYKKQVSVYPAEEAK	Prokka:Prokka_00293
contig000005	BD08_00294	yqhT	15892	17001	+	putative peptidase YqhT	ab initio prediction:Prodigal:2.50; similar to AAsequence:UniProtKB:sp|P54518|YQHT_BACSU	Prokka_00294	3.4.-.-	atggaaaataaacaagaattactaacattaattaataatcgtattaatcaggttactgctctgattaaggaacataatgcagatgctatgattatctttaatcaggctaattatcgttatcttactaattttaccggtgaagaagcacaattaatattgactgctaatggtgaaagaacgcttttatcagattcgcgttttgcaggtcaaattaaagcacaagttccaggcgagatggatgtagtaatgaaacattcaagcgactatgaagaattgactaatgcctttaaaaagatgaatgtcaagaaagtcttagtagaaggtgaattcgtttcagctagtgaattttcaaaattaaaagaattaaatccagatattgattttgaaatggttgaagaa…	MENKQELLTLINNRINQVTALIKEHNADAMIIFNQANYRYLTNFTGEEAQLILTANGERTLLSDSRFAGQIKAQVPGEMDVVMKHSSDYEELTNAFKKMNVKKVLVEGEFVSASEFSKLKELNPDIDFEMVEELVERVRNVKDELEIAALRKAIDISMESFKGILPMIKPGVKERAIGAKLDYLFKVNGGDGPDFETIVASGVRSAWAHGVASDKELEEGDMIVIDFGSFYHGYAADITRTIALGEVDEEMHKIYDIVHEAQRRGIEAAVVGNTGYDVDKAARDYITQQGYGKYFGHGIGHGIGLEIHELCQPALPFKTTKLVNNMVHTVEPGIYLPDKGGVRIEDDILIHDQTPETLSTLPKDELISL	Prokka:Prokka_00294
contig000005	BD08_00295	efp2	17085	17654	+	Elongation factor P 2	ab initio prediction:Prodigal:2.50; similar to AAsequence:UniProtKB:sp|Q5FJG2|EFP2_LACAC	Prokka_00295		atgacaatgatttcagtaaacgaattcaagaatggcttaactattcaatacaataacgatttatggcgtattgttgaattccaacacgtaaaaccaggtaagggtggtgcatttgtacgttcaaagcttaagagcttgagaactggcgctgttcaagaatatactttccgttcaactgcaaaggttgaaactgcagatattcaaactaagtcaatgcaatacttgtacaatgatggttcaagttacgtattcatggatacttcaacttacgatcaattagctattccaaatgaacaaatcaaggatgaagctaactacttgttagaaaacatggtagttaacgtaatcatgcacgatggtgaaactttaggtattcaattgcctaatactgttgatttg…	MTMISVNEFKNGLTIQYNNDLWRIVEFQHVKPGKGGAFVRSKLKSLRTGAVQEYTFRSTAKVETADIQTKSMQYLYNDGSSYVFMDTSTYDQLAIPNEQIKDEANYLLENMVVNVIMHDGETLGIQLPNTVDLKVAKTEPNIKGDTSSGGGKPATMETGLVVNVPFFINEGDVLTINTSDGKYVSRANK	Prokka:Prokka_00295
contig000005	BD08_00296	yqhY	17672	18097	+	putative protein YqhY	ab initio prediction:Prodigal:2.50; similar to AAsequence:UniProtKB:sp|P54519|YQHY_BACSU	Prokka_00296		atggcagatagttcaaaaattcgcttaagtggtgaagaaaacagcgaacaaattaaaattgatccaagtgttctagaagttattttgggtattgctgctgaaaaaattgatggcgttgctggaatgcgcggtagcttaaagtcaggcattaattgggttcttggtcgtgaagatcatggcaaaggcgttaatgtaaaagttgacgaagacaacaaattaattgctgatgtttatgtctaccttgaaagtggcgtaaatgttcctaaagtagggatggaaattcaaaaggaattaaaggctcaattgttacaaatgactgaccttgaacttaagtcaatcaatgttcacgtggtaggtttagctttcccagaagatgaaaaagaagctgaagaaactgcc…	MADSSKIRLSGEENSEQIKIDPSVLEVILGIAAEKIDGVAGMRGSLKSGINWVLGREDHGKGVNVKVDEDNKLIADVYVYLESGVNVPKVGMEIQKELKAQLLQMTDLELKSINVHVVGLAFPEDEKEAEETASELFPEDE	Prokka:Prokka_00296
contig000005	BD08_00297		18105	18497	+	transcription antitermination protein NusB	ab initio prediction:Prodigal:2.50; protein motif:CLUSTERS:PRK00202	Prokka_00297		atgaaccaacacgaaagtcgaaaagttgctatgcaagcagtatatttggctaatcaagaaccagatttatctgctgaagatgtggaagcaaaagtcgtcgcaacacttaatttaaaacagctttctgcctattcaaagaaactaattgaaggcgtacttgaaaatcgtgaagatttacagtctgaattaactaatcatttgaaaaaaagctggcgtcttgaacgtgtaagtcaaatagttgttgctattatggaagttgcactttttgaaattaagaatagtgatgaaattgatcctaaagcagcagttaatgaagctttaaatttatgtgacgaatttgctgagccaaaagaaaaaccatttattaatggtatgttagcaaactttgtttaa	MNQHESRKVAMQAVYLANQEPDLSAEDVEAKVVATLNLKQLSAYSKKLIEGVLENREDLQSELTNHLKKSWRLERVSQIVVAIMEVALFEIKNSDEIDPKAAVNEALNLCDEFAEPKEKPFINGMLANFV	Prokka:Prokka_00297
contig000005	BD08_00298	folD1	18556	19404	+	Methenyltetrahydrofolate cyclohydrolase	ab initio prediction:Prodigal:2.50; similar to AAsequence:UniProtKB:sp|A8YVX0|FOLD_LACH4	Prokka_00298	3.5.4.9	atgggaaaagttcttgatggtaagacatttgcaaatttattaggtcaaaatcttaaagaaaaggttaagaaattaaaagatgagggaataacgccacatttttgtgtaataaatattggggacgatcctgcaagcaaaatttatgttcgaactaaaaagcgtcgagctgaaaaaatgggtattattcaagacatttatcaaatgccagctgatactaagcaagaagaggctatagctttaattgataaattaaatgcggatccagcaatcaatggtttaatggtgcaattgccagctcctaaacaaatcgatacggatgccttaatagaaagaattgatcctaataaagatgcagatggattgactcctgcgaatattggtaatctttggatggacaag…	MGKVLDGKTFANLLGQNLKEKVKKLKDEGITPHFCVINIGDDPASKIYVRTKKRRAEKMGIIQDIYQMPADTKQEEAIALIDKLNADPAINGLMVQLPAPKQIDTDALIERIDPNKDADGLTPANIGNLWMDKHFVEPATAEGIIALLKHYEIPLEGKNVVIIGRSNIVGKPLAALMLEQNATVTIAHSRTKNLGEITKKADVLVSATGQAFLVKADMVKDGAVVVDVGMNHVDGKLVGDVDFDNVKEKASYITPVPGGVGPLTVQFLMEAVVKLTRRQNDR	Prokka:Prokka_00298
contig000005	BD08_00299	xseA	19394	20737	+	Exodeoxyribonuclease 7 large subunit	ab initio prediction:Prodigal:2.50; similar to AAsequence:UniProtKB:sp|A8YVW9|EX7L_LACH4	Prokka_00299	3.1.11.6	atgaccgataataaatatttaacggttacagatttaaattattatattacgcaaaagtttaaaaatgatccttacttgcataaggtatttttgcaaggtgaattatccaactttcgctatcgccgtaattcacaccagtatttttcattaaaagatgaaaaatctaagattaacgtagtcatgtttcgttcttactttgataaggtaaaattcaagcctgaagaaggaatgaaagtatatgttgttggttatgttagcgtttatggaccacaaggatcatatcagttttatgccgaaaatatggagccagctggacttggtgcgctttatgaacaattaaagcagcttcaagctaaattggccaaagaaggtctgtttaatccggagcataagaggaag…	MTDNKYLTVTDLNYYITQKFKNDPYLHKVFLQGELSNFRYRRNSHQYFSLKDEKSKINVVMFRSYFDKVKFKPEEGMKVYVVGYVSVYGPQGSYQFYAENMEPAGLGALYEQLKQLQAKLAKEGLFNPEHKRKLPRFPDKIAVVTSASGAVIHDIMVTANRRFPHAEIDLFPAQVQGDTAADSLVKAMRQIAAQGDEYDVMIIGRGGGSLEDLWSFNEEEVVRQVYAMPMPVISSVGHETDTTLCDLVADARAATPTAAAEYATPNLADELAGIHQLQSRLIAGMQNNINQKRDRLNRIKNSVIMREPTRLYDQQIQQVDLLKQRLQNSIQNKVNNSLQNYRLLKQRLLSVSPDKQIAGMKQQEKFLAKQLNDNMKHYLKNKRSDFSKIVQQLDDYSPL…	Prokka:Prokka_00299
contig000005	BD08_00300	xseB	20740	20982	+	Exodeoxyribonuclease 7 small subunit	ab initio prediction:Prodigal:2.50; similar to AAsequence:UniProtKB:sp|A8YVW8|EX7S_LACH4	Prokka_00300	3.1.11.6	atgccaacaaagaaaaataattttgaagaacaattaaatagcttagaaaaaattgtcactaatcttgaaaatggtaatgtgccacttgaggatgccttgaaggaatttcaagaaggtgtaaagattagtcgtgaattggataaaaagttgactagcgcagaagaaactgtggctaagttaattgatagcgatggcactgaacataaattagatccaaataatacagcagctccagaggattaa	MPTKKNNFEEQLNSLEKIVTNLENGNVPLEDALKEFQEGVKISRELDKKLTSAEETVAKLIDSDGTEHKLDPNNTAAPED	Prokka:Prokka_00300
contig000005	BD08_00301	GGPS1	20985	21854	+	Geranylgeranyl pyrophosphate synthase,chloroplastic	ab initio prediction:Prodigal:2.50; similar to AAsequence:UniProtKB:sp|P80042|GGPPS_CAPAN	Prokka_00301	2.5.1.10	atgacagcatttaagtgttttaaagaagattggacgccagtaattgatgattatctagcgaagcatttagcttcagaagtagataatcaaaaaattagtcagatcatggcttattcagttatggctggtggtaaaagattaagaccacttttatttttagcaacattgaatacattagggcgcaaaatagatgagcctgaaatcagaatcgtctgtggtattgaattgattcacacatattcattaattcatgatgatttgcctgcgatggataatgatgattatcgtcgcggtaagttgactagccataaaaaatggggcgaagctgaagctattttagctggggatgcactcttaccattaggcattcaatggatagcggaaggcagccaatctgct…	MTAFKCFKEDWTPVIDDYLAKHLASEVDNQKISQIMAYSVMAGGKRLRPLLFLATLNTLGRKIDEPEIRIVCGIELIHTYSLIHDDLPAMDNDDYRRGKLTSHKKWGEAEAILAGDALLPLGIQWIAEGSQSAQLVNIITQAVGPNGMVGGQYLDIDSTNNASVAGDAKFINQMEWLKTGCLIQASVEMAAVYAKASDIEQVKLIDFAKAFGRSYQIYDDLVDVVETSEEAGKATHKDKEEGKNNTLTLLGIDQSRKKLKELIDQAKDDLQGLNGEVLAGFLDLYQKVL	Prokka:Prokka_00301
contig000005	BD08_00302	yqxC	21855	22667	+	Putative rRNA methyltransferase YqxC	ab initio prediction:Prodigal:2.50; similar to AAsequence:UniProtKB:sp|P19672|YQXC_BACSU	Prokka_00302	2.1.1.-	atggcaaaacaaagagcagatgttttattagccgaacaaggaatttttcattctcgttctgctgcacaaagagcaattatggcaggtttggtttccgatcataatcatcaaagaattgataagagtgggactaaattccctgaaggcgagaagttttatgtcaaagatgatggcaaaaaatatgtttctcgaggcggattcaagcttgaaaaagcattaaaagtttttgatattgatttaaaagataaaatttgtttggatattggtgcttctactggtggatttaccgatgttgctttgcaaaatggtgccaaaatggtatatgccttagatgtaggctataaccaattggcttggcaattaagagatgatcctcgcgtggtagtaatggaaaagcag…	MAKQRADVLLAEQGIFHSRSAAQRAIMAGLVSDHNHQRIDKSGTKFPEGEKFYVKDDGKKYVSRGGFKLEKALKVFDIDLKDKICLDIGASTGGFTDVALQNGAKMVYALDVGYNQLAWQLRDDPRVVVMEKQNFRYSKPADFDQGLPDFAMTDVSFISLDLIMPPMYEILKDQCDAVCLIKPQFEAGPENVGKHGIVHDHEVHKNVIEHTMQKAMEIGFNVLDVDYSPIKGGKGNIEFLIHLQKDEANGGCNLWSSTSAEVVERAVNSL	Prokka:Prokka_00302
contig000005	BD08_00303	recN	22678	24360	+	DNA repair protein RecN	ab initio prediction:Prodigal:2.50; similar to AAsequence:UniProtKB:sp|P17894|RECN_BACSU	Prokka_00303		atgctagttgaactagatattaaaaattttgcgattattaaaagcttaaaagttcgctttcaagaaaaaatgaccgtgattatcggtgaaactggtgctggtaaatctattatcattgatgcggtttcattattaatggggagccgcagtcaaaaagagatgatccgttctggagaacaaaaagctgtaattacaggtctatttgtacttgataatcaaaaagaaaaaattgcagagctatgtgaaaaatatggcttgcctcatgatgatgatcaattggtaattagccgggaattggccatcaagggtagaaatatagtacgtattaatggtcaattgacaaccatcaatgttttgcgtgaaattggtaattatttagtcgatattcatggtcagcat…	MLVELDIKNFAIIKSLKVRFQEKMTVIIGETGAGKSIIIDAVSLLMGSRSQKEMIRSGEQKAVITGLFVLDNQKEKIAELCEKYGLPHDDDQLVISRELAIKGRNIVRINGQLTTINVLREIGNYLVDIHGQHDQQILMDQDRQIDLVDDYAPDSFKEELSAYQEDYRHWQKLTNQLRHLRQDAQELAQKQDILQFQNDELESANLEDPDEDEKLEEEYNELNNYQKIADTANYFMQLYDDDEHGIATLLGDAQNAATDLTEFGSKFKDFAKTVDDGVYALNDARSELSNLMDQMDFDEERYQYVTNRIDTLNSLKKKYGPTLADVFSFYAKVQKELSQFETGGLDEEKLQAEVAQVEEKMTKEARQLHLIREKVAHSLEEQIKQELADLYMEKARFSI…	Prokka:Prokka_00303
contig000005	BD08_00304		24353	24517	+	hypothetical protein	ab initio prediction:Prodigal:2.50	Prokka_00304		atgaataaaattaatgatttttgtatagatttttgtcaaaaacatcatgttgatccagaagaattggaagaagtttttgcctttggtagaaatagtcatgatgccgatgtcttgagtgatttggtcaatcgaggtataaaaacttgctactacaagcgtatatga	MNKINDFCIDFCQKHHVDPEELEEVFAFGRNSHDADVLSDLVNRGIKTCYYKRI	Prokka:Prokka_00304
contig000005	BD08_00305		24531	24794	+	ASCH domain protein	ab initio prediction:Prodigal:2.50; protein motif:Pfam:PF04266.8	Prokka_00305		atgcccgttgtaggaaaatatgcaattgttttaaatggtaaaaatgaaccggtgtgtgtaattcaaaacaaaaccgttgaaattatgccgtttaagaacgtttcagctgaacatgcatatttagagggcgaaggagatcgctcatatgagtattggcggaaagttcatgaaaaatttttcgcacaggaatgtgaagaagatttggatactacttttactgaaaatactgaagtagtttgcgaaactttcgaaaaggtagattaa	MPVVGKYAIVLNGKNEPVCVIQNKTVEIMPFKNVSAEHAYLEGEGDRSYEYWRKVHEKFFAQECEEDLDTTFTENTEVVCETFEKVD	Prokka:Prokka_00305
contig000005	BD08_00306	gmk_1	24965	25579	+	Guanylate kinase	ab initio prediction:Prodigal:2.50; similar to AAsequence:UniProtKB:sp|Q5FJH2|KGUA_LACAC	Prokka_00306	2.7.4.8	atggcagataaaggtttgttattagtactttctggtccttcaggtgttggtaagggaactgtgaaaagtgttattgttgaaaacaaagtctttccgtttgagtattcagtttcgatgactactcgtaagcctcgacctggagaagtcgatggtaaagattatttctttgtaagtgaagaacgttttcaagaagctattaaaaatggtgagttattagaatataacaattacgttggacattattatggtacgccattagctcccgtaaaaaagatgttgcatgatggcaaggacgttttattggagattgacgttaacggtgccgctaaggtccgtgaaaaaatgccagatggcgtgttcatctttttaactccaccagatttgcatacattgcattta…	MADKGLLLVLSGPSGVGKGTVKSVIVENKVFPFEYSVSMTTRKPRPGEVDGKDYFFVSEERFQEAIKNGELLEYNNYVGHYYGTPLAPVKKMLHDGKDVLLEIDVNGAAKVREKMPDGVFIFLTPPDLHTLHLRLEHRGTESEDVIRGRIKQVRNEILEMGEYDYAVVNDTVANAVDHIKAIVDAEHVSVKRVIDDYRKMVKED	Prokka:Prokka_00306
contig000005	BD08_00307	rpoZ	25582	25806	+	DNA-directed RNA polymerase subunit omega	ab initio prediction:Prodigal:2.50; similar to AAsequence:UniProtKB:sp|A8YVW4|RPOZ_LACH4	Prokka_00307	2.7.7.6	atgagaattacttatccatcaattgataaattgttgtcacgtgttgattcacgttattcattatctgttcttgctgctaagagagcacatgaacttgaagctggtgatccaccaactttagatcatttcaagtgtgataaggcagtgggtaaggcacttgaagaaattgccgctggtaaagtaacggttgacccaactcatgccgaggttaaccttgaagactaa	MRITYPSIDKLLSRVDSRYSLSVLAAKRAHELEAGDPPTLDHFKCDKAVGKALEEIAAGKVTVDPTHAEVNLED	Prokka:Prokka_00307
contig000005	BD08_00308	priA	25857	28256	+	Primosomal protein N'	ab initio prediction:Prodigal:2.50; similar to AAsequence:UniProtKB:sp|P94461|PRIA_BACSU	Prokka_00308	3.6.4.-	atgattgctcaggttattgttgatgttgcagctaagcaaacggatcgtattttcgaatatcacattccggctgaattagaaaaagatgtaaaaatcggttcaagggtaatagtgccatttggtcggagaaaagtacaaggctttgtggttggtatagaagaaaaaagtcaatttaaaggcaaactgaaggatttactagtcacagtagatgaaatgccaccacttacgccggaattaatcaaattatctgaaaatttagcacaaaatattttttcatatagaataactattttgcaggctatgctgccatgggtaatgcgagcaggttatcgcaaactattagtgcctgcaaatgaaaaagcaaagcagatacccttttttcaaggtgatccagttgat…	MIAQVIVDVAAKQTDRIFEYHIPAELEKDVKIGSRVIVPFGRRKVQGFVVGIEEKSQFKGKLKDLLVTVDEMPPLTPELIKLSENLAQNIFSYRITILQAMLPWVMRAGYRKLLVPANEKAKQIPFFQGDPVDLSKMTDLKQIKKAHQLLKSDDAKIEYVVENRAKEKKENQYELTLDSAEYTKIYNTLRQNAVKQKQLIMDIIENKDDYPKSQSSLIKGLGLSTASLNSAVEKGWLKRKAVEVYRNPLAGFEDEEKPVPVTLNDEQQTALNQINKAIDQHKAETFLLEGITGSGKTEVYLHAIGQVLAQGRNALMLVPEISLTPQMVKQVKARFGDKVAVLHSALSEGEKYDEWRRIRRGEIQVVVGARSAVFVPLDNIGLIVIDEEHESSYKQETNP…	Prokka:Prokka_00308
contig000005	BD08_00309	fmt	28270	29214	+	Methionyl-tRNA formyltransferase	ab initio prediction:Prodigal:2.50; similar to AAsequence:UniProtKB:sp|Q5FJH5|FMT_LACAC	Prokka_00309	2.1.2.9	gtgacatcagtaatatttatgggaacaccagaattttctgttccagtattagaaggtttaattaaaaataattatgaaattaaggctgttgtaactcagcctgataaaaaagtaggccgtaagcaaaaaattactaagactccagctaaaattgctgcagaaaagcatggtttgccagtctttcaaccagtaaaattatctggctcagaagaaatgcaacaagtgattgatatgcatgccgacttaatagttactgctgcttatggtcaatttttgccaactaagtttttaaaatcagtaaaaattgcagctgttaacgttcatggttcacttttgccaaaatatcgtggtggtgcgccaattcaatactcacttattaatggggatgcagaaactggt…	MTSVIFMGTPEFSVPVLEGLIKNNYEIKAVVTQPDKKVGRKQKITKTPAKIAAEKHGLPVFQPVKLSGSEEMQQVIDMHADLIVTAAYGQFLPTKFLKSVKIAAVNVHGSLLPKYRGGAPIQYSLINGDAETGITIMEMVKKMDAGDIYSQKAIKIEPDDNAGTLFSKLSIVGRDLLLETLPSIIDGSIKKIPQDPDKVVFSPNITKEQERIVPTMTATEANNMIRALNPDPGAYMMLEGKRFKVWKAEVAKDSTDLKPGCVVANKGRFAISFADGTVLNLLEVQPSGKKKMDIKNFLNGQGSKFAPGEEIVDK	Prokka:Prokka_00309
contig000005	BD08_00310	rsmB	29201	30529	+	Ribosomal RNA small subunit methyltransferase B	ab initio prediction:Prodigal:2.50; similar to AAsequence:UniProtKB:sp|P94464|RSMB_BACSU	Prokka_00310	2.1.1.-	ttgtcgacaaataaaagtgcccgtgcaattagcttagagactttaattaaagttttacaaaatggctcatattcaaatattagtttgaataatagtttgaagcattctgacttatcaattgcagatcaaaatttagcgactagaattgtctatggtacgattcagtatcgtctttttttggaatatcaattgacgggattgctaaaaacaaaaattactgaaaaatatttgaagccacttttattaatgtctctttatcagataatatttttggataaggttcctaatcgtgctgtgctagacgaagcaaacaagttagctaagcagtttggcaaacatcattcgtcaggctatagagtagtgaacggaatcttgcgtgcatttattagacgcggcgtg…	MSTNKSARAISLETLIKVLQNGSYSNISLNNSLKHSDLSIADQNLATRIVYGTIQYRLFLEYQLTGLLKTKITEKYLKPLLLMSLYQIIFLDKVPNRAVLDEANKLAKQFGKHHSSGYRVVNGILRAFIRRGVILPDEKDTIKYLSIKESVPEWLVKYLIDNWGMQKAQSVLSSINDPAKNSVRISSLADRNKVFDQLKKEGYQPEWSNLSLNDAVLSHGGISESDLFEQGKLIIQDEAASLVVEAFDFDQNQTEHVLDACSAPGGKTVQIAENIHGDVTALDIHEKKLRLVKENARRMHVLDKVTTKACDARKAHEIFKAGEFTKILVDAPCSGLGLLRRKPEIRYTKSLQDLRNLQKIQLTILDSISKLLKAEGELVYSTCSISMEENEEVVKRFLR…	Prokka:Prokka_00310
contig000005	BD08_00311	M6_Spy1382	30483	31289	+	Putative protein phosphatase 2C-type	ab initio prediction:Prodigal:2.50; similar to AAsequence:UniProtKB:sp|Q5XAP6|PP2C_STRP6	Prokka_00311	3.1.3.16	atggcaatgatggatttttcattgcaaaatttagattacgaggttagatttttgatagaaacagcatacgcttcaagtatcggcaaggtacgaaaaagcaatcaagattttgtacaagtttttgagaatcgtgagggtgttaccttagcgattgtttgtgatggtatgggcggtcatcaaggcggcgatgttgcctccacaatggccgtaactcatttaggacataattttggcatgacagactttaccgatgccaatattgctcgaaaatggttagatgtacaattaaattcagaaaatgaaataattttaaaaacagctgataaatttcctgatttaaacggaatggggaccacaattgtcttagcctttgcgtttaaggataatgcgttgattgct…	MAMMDFSLQNLDYEVRFLIETAYASSIGKVRKSNQDFVQVFENREGVTLAIVCDGMGGHQGGDVASTMAVTHLGHNFGMTDFTDANIARKWLDVQLNSENEIILKTADKFPDLNGMGTTIVLAFAFKDNALIAHLGDSRAYSYSEGKFVQLTEDHSLVNELVKMGQITKEQAKHHPQKNIITQALGVSSTIDPEIKEIKLDENDIILLCTDGLTNSLSDPQIQQILATKELSLKERCNKLISESNRLGGGDNITVCLTWNKEDESSDR	Prokka:Prokka_00311
contig000005	BD08_00312	prkC	31279	33294	+	Serine/threonine-protein kinase PrkC	ab initio prediction:Prodigal:2.50; similar to AAsequence:UniProtKB:sp|O34507|PRKC_BACSU	Prokka_00312	2.7.11.1	gtgatcgataaaggttatctgcttggtgaacgctatcgcattattgatactttaggcgaaggcggtatggctaatgtctatctagccgaagatattattctgcaacgcaaagttgcggttaaaatcctgcggttagatttacaaaatgaacctcaaactcaagctcgttttaaaagagaagctttagccacgagtgaattaagtcatcctaatattgtttctgttcttgatgtaggcactgatcatggattgcattatatggtaatggaatatgttgatggtcctgatttaaaagaatatattcaccaaaatgctcctttagatttgcatgaagtaattcgcatcatggacaaaatcctgagcgctgttgctctggcccataaacataatgtgattcac…	MIDKGYLLGERYRIIDTLGEGGMANVYLAEDIILQRKVAVKILRLDLQNEPQTQARFKREALATSELSHPNIVSVLDVGTDHGLHYMVMEYVDGPDLKEYIHQNAPLDLHEVIRIMDKILSAVALAHKHNVIHRDLKPQNILMDKRGNIKIADFGIAVALNQSSVTQTNSVMGSVHYMSPEQTRGGLVTKQSDIYSLGIILYELITGTVPFNGDTPVSIALKHAQEPIPSIRKKDHSVPQALENVVLRATAKDPRDRYATAQAMQADLDSSLDPERADEPVFVPNHGNNNDKTIVLPGFKAPEKEQPTESDEETKPDKKEKKKDFWQNVKSHKWWWIFSIIATGLIIFIMIFALSGSNNKPHQVHIPDVTNITEKSAEKKLEAAGLQIGKVVKRQSDDI…	Prokka:Prokka_00312
contig000005	BD08_00313	rsgA	33295	34185	+	Putative ribosome biogenesis GTPase RsgA	ab initio prediction:Prodigal:2.50; similar to AAsequence:UniProtKB:sp|A8YVV8|RSGA_LACH4	Prokka_00313	3.6.1.-	atgaaactagcagaaggaaccgttgtagggttaattgctggttattatgacgtggaaactgctgcgggtatcgttagaacgcgtgctcgcggcgtttttcgtcaaaaaaagcaaaaacctgcagtaggtgatcgtgtagaaattaaaatagacgatcaaggcatgagttatttggtaaagattttaccgcggcttaatagaataggccgaccagctgtagcaaacgttagtcatatattattagtgatttctgcagttgaacctgatttttctttagaattactagatcgttttttaactttcttctcttggcaaaaagtacaggtcactatctatttatccaaaactgatttattaaaaggcgataagttagctaaaattaaagaagatttagcatat…	MKLAEGTVVGLIAGYYDVETAAGIVRTRARGVFRQKKQKPAVGDRVEIKIDDQGMSYLVKILPRLNRIGRPAVANVSHILLVISAVEPDFSLELLDRFLTFFSWQKVQVTIYLSKTDLLKGDKLAKIKEDLAYYQKIGYPVFTDYHDVEVKIPQMIKEGQIWTLAGQSGAGKSTLLNHLKKDANQVTGAISASLNRGKHTTRKVELFKLGEGFLADTPGFSSIDLTPIKLNELCNYFVEFKRASSKCKFRGCQHLKEPGCEVKKLLEEGQIMQHRYDDYLAMRTEISEGRLPEYLK	Prokka:Prokka_00313
contig000005	BD08_00314	rpe	34199	34849	+	Ribulose-phosphate 3-epimerase	ab initio prediction:Prodigal:2.50; similar to AAsequence:UniProtKB:sp|Q9PKR7|RPE_CHLMU	Prokka_00314	5.1.3.1	atgattattgcgccgtcaattttgaacgcagataatttgaacttaaaagaaaatattaaagaagctgttgcagtgggaattgatcgtttccatatcgatatcatggatggacattttgtgcccaatttatcttttgggccacaactgattagtgattttaagcgtgaatttcctatgatagatgccgagattcactttatgagtaacaatcctgatgatcttattcctgcttttgtggctgcaggagcagatatcatggagctgcattatggtgctatgagtgaatctaagttgaattattggcttgattatttggcttctaatggtgtcgagactgttttggcaattaaaccagatgttcaagctgatgttatcgaaaagtttttgcctaaaattaag…	MIIAPSILNADNLNLKENIKEAVAVGIDRFHIDIMDGHFVPNLSFGPQLISDFKREFPMIDAEIHFMSNNPDDLIPAFVAAGADIMELHYGAMSESKLNYWLDYLASNGVETVLAIKPDVQADVIEKFLPKIKQVLVMTVNPGFGGQSFIADSAEKIKQVREIVGPNMPIEVDGGINDRTIKIAKDAGADVFVVGSYLYKNGNITNQVRKLEKIIK	Prokka:Prokka_00314
contig000005	BD08_00315	thiN	34849	35535	+	Thiamine pyrophosphokinase	ab initio prediction:Prodigal:2.50; similar to AAsequence:UniProtKB:sp|O34664|THIN_BACSU	Prokka_00315	2.7.6.2	atgaaggtatatgcattattaggtggaccaacagatttgtggccggctgatattaaaggaaaatttttgaatgcaaaaaaagcgggagatctcattgttggagtagatcgtgggtctttatatttagaagaattgggaataactcctgatttagcactaggtgattttgattctttaaaaaaggctgatttggctaagattgaaagcaatgtaaaagatatccgctattctaatccagtcaaagacttaactgattctgaattgatgctgcataccgtttttgaagattatcgaatcaatagtctgaatatttatggtgcaacgggaggcagaatagatcattttttgattaatctattaatgctgctcaatccatctttgcgaaagtttgcggaacaa…	MKVYALLGGPTDLWPADIKGKFLNAKKAGDLIVGVDRGSLYLEELGITPDLALGDFDSLKKADLAKIESNVKDIRYSNPVKDLTDSELMLHTVFEDYRINSLNIYGATGGRIDHFLINLLMLLNPSLRKFAEQVSIVDKQNKVIFFNPGLHLIEKIADYPYIGFASLAAIKDFNILRAKYELHHYFGDYPRVFSSNEFLPNTSQFEINFKKGMIAAIYSKDVNRFHNL	Prokka:Prokka_00315
contig000005	BD08_00316		35577	35882	+	hypothetical protein	ab initio prediction:Prodigal:2.50	Prokka_00316		atgaaatatattgattttgaaaagaacgtagctggctttgaagatggccgctatgaagcaagacttgatcgtgcaaaacaaaatgtagaaaattacatgcacaagaaccatgttcacgtttttgataagaaaaagaagaaggaagcagcaactattaatggtcttgccagaaatgttacttaccaagacttaggcttgccaactaagttaggcgaattgattactgaatatgcctatactccaatcaaggaaagaatggctgatgaaatttcagatgatgataaaaattataatattatgaaataa	MKYIDFEKNVAGFEDGRYEARLDRAKQNVENYMHKNHVHVFDKKKKKEAATINGLARNVTYQDLGLPTKLGELITEYAYTPIKERMADEISDDDKNYNIMK	Prokka:Prokka_00316
contig000005	BD08_00317	rpmB	35989	36174	-	50S ribosomal protein L28	ab initio prediction:Prodigal:2.50; similar to AAsequence:UniProtKB:sp|A8YVV4|RL28_LACH4	Prokka_00317		atggctaaagattacgtaacaggtaagaagaccacattcggtaacaaacgttcacacgcaatgaactcagttcgtcgtgcttggaagccaaaccttcaaaaagttcgcattcttgttgacggtaagccaaagcgcgtatgggtttcaaccaaggctttaaagtctggtaaagttactcgtgcctaa	MAKDYVTGKKTTFGNKRSHAMNSVRRAWKPNLQKVRILVDGKPKRVWVSTKALKSGKVTRA	Prokka:Prokka_00317
contig000005	BD08_00318	M6_Spy1614	36330	36692	+	hypothetical protein	ab initio prediction:Prodigal:2.50; similar to AAsequence:UniProtKB:sp|Q5XA14|Y1614_STRP6	Prokka_00318		atggctgttaagatcaagacaaaagatggtttgattgatatttcaaacggtgtaatcgcaactgttgttggtggcgcagctacatctaattatggcgttgtgggaatggcttcaaaaaatgccattcgtgatggattcgatggaattcttaatcgtgccaattataagcgcggtgttgttgtcaagtcagaagataacgaaatcactgttgatgtgtacattatcgtaggctatgggcttaagatttctgaagtaagtaagaatgttcaagatagtgttaaatttaatctttctaatcaattaggaattaacactaaagccgttaatgtaatcgttcaaagtgtaaaggtacttgacgaataa	MAVKIKTKDGLIDISNGVIATVVGGAATSNYGVVGMASKNAIRDGFDGILNRANYKRGVVVKSEDNEITVDVYIIVGYGLKISEVSKNVQDSVKFNLSNQLGINTKAVNVIVQSVKVLDE	Prokka:Prokka_00318
contig000005	BD08_00319	SAR1202	36714	38375	+	hypothetical protein	ab initio prediction:Prodigal:2.50; similar to AAsequence:UniProtKB:sp|Q6GHK9|Y1202_STAAR	Prokka_00319		gtggttttaaatgagataggtagtaagcaatttagagatatggtacgagttgccactcacagaattggtaaaaatgctgaatttgttaattcattaaatgttttcccagttcctgatggtgatactggtactaatatgaatttgaccattgaaagtggtgcaaaagcagtttctgagaatcctagcactagtgtaggggatttgacagaaagcttggctaaaggaatgttaatgggtgctcgtggtaacagtggggttattacttcacaattattccgaggcttttataaggctacgcaagggatgaaaactttgacagcccaagaattagccaatgctttttcaaacggtgttgctacagcttataaagctgtaatgaagcctgttgaaggaactatt…	MVLNEIGSKQFRDMVRVATHRIGKNAEFVNSLNVFPVPDGDTGTNMNLTIESGAKAVSENPSTSVGDLTESLAKGMLMGARGNSGVITSQLFRGFYKATQGMKTLTAQELANAFSNGVATAYKAVMKPVEGTILTVARVAAQEGANKANDTDDVTEVMQAVVEGAKKALKSTPDLLPVLKQVGVVDSGGQGLLFIYEGFLEGILGENFADQYQPDENEMDEMINAMHHQSSVQSQLATQDIKNGYCTEIMVDLNADVPNKKKFDLEEFRKHLSGLGDSLLAVSDGEIAKVHVHTEHPGDVFQYGSQFGQLGKIKIDNMRIQHESIVDQDKEQQEAVDFAVIAVASGNGIRKLFESEGVNRIISGGQTMNPSTQDFIDAIKKSGAKKALLLPNNGNIIMA…	Prokka:Prokka_00319
contig000005	BD08_00320	recG	38377	40407	+	ATP-dependent DNA helicase RecG	ab initio prediction:Prodigal:2.50; similar to AAsequence:UniProtKB:sp|Q54900|RECG_STRPN	Prokka_00320	3.6.4.12	atgatagaaaacgcattatttgctcctgtaacagatttaaaaggtgtagggacaaaaactgcggctgatttaggtagcttaggcatttatagtatttatgatttgctcttttattttccttttcgctatgacgaattgcagacgttgcctttagatcaaatcatggatggtcaaaaggtagtgctaaagggaattgtagcaactgaaccatttgttagtcgttttggctataaaaagagccgcctaagtttcaagatgagaattgaccatgatgtaatcatggtcaatttctttaatcagccatggtttaagagcaagattgaaattggcgaagaagtagccatttatggcaaatataatgttgctcggcaaagtctttcggcttttaagtttattgca…	MIENALFAPVTDLKGVGTKTAADLGSLGIYSIYDLLFYFPFRYDELQTLPLDQIMDGQKVVLKGIVATEPFVSRFGYKKSRLSFKMRIDHDVIMVNFFNQPWFKSKIEIGEEVAIYGKYNVARQSLSAFKFIAAKENDSGMAPIYPVNRHVKQKKLVSLINLAIDVFLDQVRDIVPENIREKYRLLTDQEIIQKMHHPKNSTEANLAKRSAIFREFFIFELQLALLANHDGKQAGYPKNYDLKEIAQLTSSLPFELSDDQKEVVNEIFADMHSSGQMRRLLQGDVGSGKTVVAVYAIFAAITAGYQVALMVPTEILATQHFKKIDELLRPLGVRVTLLTGNTKTLERREIYRELMDGTINVMIGTHALIQENVIFKKLGLVIIDEQHRFGVGQRQALIN…	Prokka:Prokka_00320
contig000005	BD08_00321	plsX	40428	41429	+	Phosphate acyltransferase	ab initio prediction:Prodigal:2.50; similar to AAsequence:UniProtKB:sp|A8YVV0|PLSX_LACH4	Prokka_00321	2.3.1.n2	ttgagaacaattgctattgatgctatgggcggagataatgcgcctgaagcaatcgttgaagctgttttaaaagcaaaagctgaaatgcctgacactaagtttttgctattcggtgataaggaacaactgcgaaagttaattccttcggatcaaattaatgatcaattgggcgtagttgcaactaccgaaatcattgcagatgaagatgaaccagttaaggcaattagaagaaaaaaagattcttcaatggttgtagcggccaattttgttaaagaaggaaaagcagatgcccttctttctttaggaaatactggggcacttcttgcttgtggtatttttatcattggccgtattaaaggaattgctcgtccaggtttaatgccaactttgccagttcaa…	MRTIAIDAMGGDNAPEAIVEAVLKAKAEMPDTKFLLFGDKEQLRKLIPSDQINDQLGVVATTEIIADEDEPVKAIRRKKDSSMVVAANFVKEGKADALLSLGNTGALLACGIFIIGRIKGIARPGLMPTLPVQNSDDGFNMVDVGANAKSKPEFLLQWAEMASYYAEKIRGIQNPRIMLLNNGSESDKGDDVHQAAYELLKDSDLNFQGNIEGNELLLGKADVVVTDGFTGNAVLKNIEGTSSFILHLLKDSLLNGGVMTKLGALMVNGSLSSLKSKFDMAKYGGAILLGVNAPVVKTHGRSNERPIYFTLKQVDKMIKENLVQDFKDEFATK	Prokka:Prokka_00321
contig000005	BD08_00322	acpP_1	41460	41702	+	Acyl carrier protein	ab initio prediction:Prodigal:2.50; similar to AAsequence:UniProtKB:sp|Q5FJI8|ACP_LACAC	Prokka_00322		atgacagaagaagaaattttcaataaaatcaaaaccctaattgccgataactttaatgtggatcaagataaaattactgaaaatactaattttacaaatgatctagatgctgattctatcgacttagttgagtttatcttgcaacttgaagatgaatttggctcagaaattcctgatgacgaagctgagaaaattaagactgttggtgacgctgtatcatatattaagtcacatcaaggttaa	MTEEEIFNKIKTLIADNFNVDQDKITENTNFTNDLDADSIDLVEFILQLEDEFGSEIPDDEAEKIKTVGDAVSYIKSHQG	Prokka:Prokka_00322
contig000005	BD08_00323	oppD	41822	42856	+	Oligopeptide transport ATP-binding protein OppD	ab initio prediction:Prodigal:2.50; similar to AAsequence:UniProtKB:sp|P50980|OPPD_LACLS	Prokka_00323		ttggaaaagcagagtgatctattactagatatacagcacctgcatacggcgtaccgtttgcaagggaagttctatgatgctgcggacgatattaatttaactttaaaacgcgacgagattttagccattgttggtgaatctggttgtggtaaaagtactatcgcctcaagtattattggattgtacgaccataagaatactaaagttacaggggacattctttataatgaattgaaccttgttggtttgaatgaatcattgttcaacaagattcgtggagataagatcgggatgatcttccaggatccacttgctagtttgaacccattaatgcgtgtaggtgaccaagttgccgaaactctttattaccatactgatatggatgaaaaggcacgtcat…	MEKQSDLLLDIQHLHTAYRLQGKFYDAADDINLTLKRDEILAIVGESGCGKSTIASSIIGLYDHKNTKVTGDILYNELNLVGLNESLFNKIRGDKIGMIFQDPLASLNPLMRVGDQVAETLYYHTDMDEKARHARVIELFNQVGMPRPEEMYEMYPHELSGGLRQRVVIAMAIACKPEVIIADEPTTALDVTIQAQILDLLEDIQRQSHSGIILITHDLGVVAETADEVAVMYAGQIVEKSDVKTIFENPLHPYTRSLLNSMPQSDDTDEDLHVIKGTVPSLKNMPRTGDRFAARIPWIPASAHEEEPRVHEVAPGHWVRCTCWKTFHFENEDSTQKATAASGE	Prokka:Prokka_00323
contig000005	BD08_00324	oppF	42860	43846	+	Oligopeptide transport ATP-binding protein OppF	ab initio prediction:Prodigal:2.50; similar to AAsequence:UniProtKB:sp|P0A2V5|OPPF_LACLS	Prokka_00324		atgacaaaagaaattatccaaataaaagatttaaaagtctattacccaattcgctccggcttttggaacagaattacagattatgttcgtgccgttgatggtgtaaacttctcaattaacgaaggtgaaacctacggtttgattggtgaatctggttctggtaagtcaactaccggtaaagcaattgttggggttgaaaaagttactggcggccaaattatgtataaaggtttggacgtcactaaggcaagcaatcgtaagaagcttgattataacaaagatgttcaaatgattttccaggattcaatgtcaagcttgaatccacgtaagagaattgaagacatcattgctgaaccaattagaaactttgaaaatttgactaccgatcaagaacgtgat…	MTKEIIQIKDLKVYYPIRSGFWNRITDYVRAVDGVNFSINEGETYGLIGESGSGKSTTGKAIVGVEKVTGGQIMYKGLDVTKASNRKKLDYNKDVQMIFQDSMSSLNPRKRIEDIIAEPIRNFENLTTDQERDRVQDLLDIVGMPSDAIYKYPHEFSGGQRQRIGVARAVATNPKLIVADEPTSALDLSVQAQVLNFMKHIQQQYNIAYLFISHDLGVIKHMSENLAIMHRGRLVELGSREEIYKHPIHIYTKRLLSAIPQVDVEHREEHKKRREQVEREFEENQSKWYDKNGRVYPLQQVAPKHWVALSEDMAQKAKLEEREEKESD	Prokka:Prokka_00324
contig000005	BD08_00325	oppB	43849	44808	+	Oligopeptide transport system permease proteinOppB	ab initio prediction:Prodigal:2.50; similar to AAsequence:UniProtKB:sp|P0A4N8|OPPB_LACLS	Prokka_00325		atgtggaaaacaatcttacggcgtttgttaatcatgatcccacaattgattatcttgagtctgttggtcttcttgcttgctaagatgatgccaggtgacccatttagtggatcaattaaccctaacaccgaccctaaacaaatcgaagctttaagaagagctgctggactttatgatccatggtacgttcaatactttagatgggtaggaaacttgttccatggcgatcttggtacaagttatatccagcacgtacctgtaacatcattaattgctgatcgtgcaagtaatactttctggttatcacttttgacaactattttaagttatagtattgcgattcctcttggtattaccgctggtcgtcaccaagaccaatggcaagataatggtgtacaa…	MWKTILRRLLIMIPQLIILSLLVFLLAKMMPGDPFSGSINPNTDPKQIEALRRAAGLYDPWYVQYFRWVGNLFHGDLGTSYIQHVPVTSLIADRASNTFWLSLLTTILSYSIAIPLGITAGRHQDQWQDNGVQIFNYITLATPGFVFYILGLWLFGFTLGWFPISGSVSASASGFWGVLLSRLDHMIFPAILYALIATTGTVQYLRTGIVDNKVEDYVRTARSKGVPENVVFHKHILRNSLLPIAAFLGNTITGLLSGSMIIESVFSYPGMGKLFLDSISQRDYTTLTALILIFGILTLIGNLLSDIIMSIIDPRIRIQ	Prokka:Prokka_00325
contig000005	BD08_00326	oppC	44823	45752	+	Oligopeptide transport system permease proteinOppC	ab initio prediction:Prodigal:2.50; similar to AAsequence:UniProtKB:sp|P0A4P0|OPPC_LACLS	Prokka_00326		atggctgaaaagaaagaaactgctacaaagaaagcaaataagaaagacgctaagcaaaaggctactcttccaccttctggattcaaggtggcggtacgtgaaatcttacgttctaagtctgcttgtacagctttaatcatcattattttaattttattgttcacttttggtggatcattgttcttaaacagagcacaagttaccgaaatgaacattgctgatgcctactatggttggggtgaagctggtcacttactcggtactgacgatggtggtcgtgatatcatgaagctccttatgatgggtggacgtaactcaatcatgattggtatctcagttaccttaatcactgaaattgtcggtttgattgtcggtttggtttcaggttactacggtggt…	MAEKKETATKKANKKDAKQKATLPPSGFKVAVREILRSKSACTALIIIILILLFTFGGSLFLNRAQVTEMNIADAYYGWGEAGHLLGTDDGGRDIMKLLMMGGRNSIMIGISVTLITEIVGLIVGLVSGYYGGAIDSVIMRIVDFVQILPQLPIIIVLTTVIRNYNAVTLVFLIAMFGWTTTARYYRSFILSQRDRDYVLASKTSGSSNLQIMFREVLPNITSMIIIDVVLTIAGNIGIETSLSFLGYGLPTTTPSLGTLIGFADDPVNVISRPWLWLPATILLLVISLSINYVGRALQRAGDARQREN	Prokka:Prokka_00326
contig000005	BD08_00327	oppA_1	45958	47709	+	Oligopeptide-binding protein OppA	ab initio prediction:Prodigal:2.50; similar to AAsequence:UniProtKB:sp|Q02VA9|OPPA_LACLS	Prokka_00327		atgaagaaaacacaacttttaggatcaatcggattggttacaggtgctgttttaactttagcagcctgtggtcaaaagagtaatgataatgcgggcgctaacgacgctaagaagttcccacaacaaacaccaaagaaggctgttaaaaagggtggtactttatcttacgcacttgaaactgataccccatttactggtatctttaacaacgaattagccactagtgcaattgatagtactgtagctcaattcggtaacgaatcattatttgatactgatgatagctataagattaataacaagggtcctgcaacttttaagcttgaccgtaaagctaagactatcactattgaagttaagaagggcgttaagtggtcagacggtaagcaagtaactgct…	MKKTQLLGSIGLVTGAVLTLAACGQKSNDNAGANDAKKFPQQTPKKAVKKGGTLSYALETDTPFTGIFNNELATSAIDSTVAQFGNESLFDTDDSYKINNKGPATFKLDRKAKTITIEVKKGVKWSDGKQVTAKDVEYEYEIMANKGSKSQRYTASLQDIVGLTDYHDGKSKTISGIEMPDGENGRKVVIHFKEMKPGMLQSGNGCFLESASPYHQLKNIPFDKLQSSDAVRKNPIFFGPYKISKIVRGQSVTWVPNKYYWRGTPKLDKITISVVNPNSASQAIKSHKFDIADVVNSQWDQVKNTKGVNFVAKVPLAYSYMGFKVGKWKDGRNVMDPKAKMNNKSLRQAMAYAMNIDAVTKRYTHGLSFRVPTLIPEQFGDYFNKNVKGYSYNLKKANQ…	Prokka:Prokka_00327
contig000005	BD08_00328	oppA_2	48154	48318	+	Oligopeptide-binding protein OppA	ab initio prediction:Prodigal:2.50; similar to AAsequence:UniProtKB:sp|Q07741|OPPA_LACLL	Prokka_00328		atgcaatatggtgcagaaagtctttttggtactgatgatcactatgtattcaacaacaagggtgcagctaccatcaaggttgatcaaagggctaagactggcactgttgaaatcaagaggggcgttaagtggtctgatggtaagcaagtaactgccaaagattag	MQYGAESLFGTDDHYVFNNKGAATIKVDQRAKTGTVEIKRGVKWSDGKQVTAKD	Prokka:Prokka_00328
contig000005	BD08_00329	oppA_3	48396	49673	+	Oligopeptide-binding protein OppA	ab initio prediction:Prodigal:2.50; similar to AAsequence:UniProtKB:sp|Q02VA9|OPPA_LACLS	Prokka_00329		ttggaagaataccacgagggtaaggcagatactatttcaggttttgaaatgccagatggtgaaaatggtcgtaaggctgttcttcacttcaagactatgagaccaggtatgaataccagtaataacggttatatttgggaagcagctgctccataccattacttaaaagatgttaaattcaaagatttaatgtctagtgataagatccgtaagagacctatgttctatggcccatacaagttgcaaaaacttgttcgtggtcaatcaactacttgggttccaaacgaatactattacaagggtaaaccaaagcttaacaagattgttgctagtgtaattaatcctaactcagttgcccaaagtattaagtcaaacaagtttgatgttatcaaggttatc…	MEEYHEGKADTISGFEMPDGENGRKAVLHFKTMRPGMNTSNNGYIWEAAAPYHYLKDVKFKDLMSSDKIRKRPMFYGPYKLQKLVRGQSTTWVPNEYYYKGKPKLNKIVASVINPNSVAQSIKSNKFDVIKVINSQWTNIKNTKGVNFIAQVPLSYSYLGFKVGKWKNGRNVMNPHAKMNHKALRQAIGYGMNVNQVAKRYSYGLSFRVPTLIPKQFGDYFDKNVKGYTYNLKKGNEILDKAGFKKKGKYRVQPNGKPLTIRLAAMTGSSNQEPIIQNYIQQWKKMGLNVKLTGGRLIEFNSFYDKIQNDDPSVDMFIGAWSLSSEPSPNDLYGEKSPMNYSRFVTKKNTQLLDEMDSQKAFNHKYRIDNFHEWQKYMDDEAYVLPVSNNYEITVVNKK…	Prokka:Prokka_00329
contig000005	BD08_00330	rnc	49783	50469	+	Ribonuclease 3	ab initio prediction:Prodigal:2.50; similar to AAsequence:UniProtKB:sp|Q5FJJ7|RNC_LACAC	Prokka_00330	3.1.26.3	atggtaagtacaaaatttttaaaaaaattaaaagacgaatatagtattgaatttaataatgaaaaactattagaagaagcatttacacattcttcatattcgaatgaacatcctaatgatgggattcgtgattatgaaaaattggaattcttaggtgatgctgttcttgaattagctgtttctgattatttgtaccgtcattatcctaaattgaatgaaggcgaattaacccgattaagatctaacattgttagaactgaagggttctctgaatttgcgattgaatgtggttttcaaaatgaaattcacttaggaaatggtgaagaaaaagctggtgcacgtaagcgtaaaactttattggaagatgtttttgaagcatttaatggtgcattattccta…	MVSTKFLKKLKDEYSIEFNNEKLLEEAFTHSSYSNEHPNDGIRDYEKLEFLGDAVLELAVSDYLYRHYPKLNEGELTRLRSNIVRTEGFSEFAIECGFQNEIHLGNGEEKAGARKRKTLLEDVFEAFNGALFLDQGMPAVQHFLHLTVYPLIDKGEFDDSRDYKTDLQELLQQNGPVNIEYSVISESQLPPHFVVELKINDQVQTQGEGHNKKAAEQQAAKAALQKLE	Prokka:Prokka_00330
contig000005	BD08_00331	smc	50485	54054	+	Chromosome partition protein Smc	ab initio prediction:Prodigal:2.50; similar to AAsequence:UniProtKB:sp|P51834|SMC_BACSU	Prokka_00331		gtgccattaacagaattagtgctcgatggttttaaatcatttgctgacagaacaaccattcattttaatgatggaataactggtattgttggtcctaatggtagtggtaagagtaatattactgaagctattcgttgggtaatgggtgaagccagtgctaagtctcttcgtggaatgaacatgaaggacgtcatttttgctggaagtcagtatcgtaaaccactaaataaagctgaagttaccttaatttttgacaatcaaaaacgtgaattagcatttgatgcggatgaagtttcaattactagaaagattttgcgttctggtgatagtgagtttttgattaatggacagcaagtgcgaatgcgggatgtacgaactctttttcttgattcgggtata…	MPLTELVLDGFKSFADRTTIHFNDGITGIVGPNGSGKSNITEAIRWVMGEASAKSLRGMNMKDVIFAGSQYRKPLNKAEVTLIFDNQKRELAFDADEVSITRKILRSGDSEFLINGQQVRMRDVRTLFLDSGISQNSLAIISQGRVDQILNSRPEQRRVIFEEAAGVLHFKQQKEAAQGQLKKTQDNLIRINDLVKELEGRLEPLHEQSSLAKEYKFQKAGLDKELKSLLAFEIEDINKQKEDVQKSADKNKILLSKLDAEVKESQDAVSKKRAEYQEIRDEREKVQNELLKLGQQLSDLNANLQMAEQSRQFDDATKIEYQNQVETLKKSLVELNAHLDNLQKDQASLKKQQAVLQKKRDKLIGELSENPEELNKKLEDCRNDYIQLLQDQAAVNNQV…	Prokka:Prokka_00331
contig000005	BD08_00332	ftsY	54055	55347	+	Signal recognition particle receptor FtsY	ab initio prediction:Prodigal:2.50; similar to AAsequence:UniProtKB:sp|Q8CWX8|FTSY_STRMU	Prokka_00332		ttgggattatttgatcgaattaagaagtcgctttttggtaaaaaagatgacgaagaagagaaaaaagaagaacaagaaaagcaagataaagtagagcaagaacaagaagatagtgaggcaactaatcaggaagaacaacctgaagaaaatgctgaatttgctgagcaagaggaagaaacagaacctattaaagaggatgacgagtctgaagcttcagaagaagtagcagaggatgaggaagagccagaatctgaagaaactactgaaattgaagaaaaacaggatgcagaaccagaacctcaagaatctgaaactactgaagaggaagaaacagaagaagtagaagaagatgaggatttttcgcaagaagaactttatgaaaagggactagaaaaaacc…	MGLFDRIKKSLFGKKDDEEEKKEEQEKQDKVEQEQEDSEATNQEEQPEENAEFAEQEEETEPIKEDDESEASEEVAEDEEEPESEETTEIEEKQDAEPEPQESETTEEEETEEVEEDEDFSQEELYEKGLEKTNKGFGARLNAFFAKFRTVDEDFFDDLEDLLIESDVGYETAEQLTDELREEAKLQNAKSRDDLKKVIIEKLVDLYDKDGNSEDEKLIYHPEDKPNVYLFVGVNGAGKTTTIGKLAKRFKDEGKSVIMAAADTFRAGAVEQLVEWGKRVDVPVVTGKEKADPASVVYDATERAIKENADYLLVDTAGRLQNKKNLMAELEKIQRIIKKLLPDQPTETLLVLDGSTGQNALLQAKDFDKTTKLTGLVLTKLDGSSKGGVVLAIRNEMNL…	Prokka:Prokka_00332
contig000005	BD08_00333		55390	56811	+	putative dipeptidase	ab initio prediction:Prodigal:2.50; similar to AAsequence:UniProtKB:sp|Q48841|PEPD_LACSK	Prokka_00333	3.4.-.-	atgaaagaatatagtgcatgtactaccattctagtaggtaaaaatgcttcaattgatggtactacaatgattgcgcgtaatgatgatacattccttccaattaccccacaaaaatttattattgaaccagctcgtcatggtgaaaagaaacacattaaatcatggcttaatgaattcgaaatggatttgccagaagatgcacaacgtgttcctgcagtaccaaatgtagattacaagcatcgtggttactacgatgaaagtggtattaatgaagaaaacgttgctatgtcatgtactgaatcaacatatggcaatgaacgtactttagcattcgatccacttgttaaggatggtttggatgaagactgtatgcaaacttcagttttgccatacattcac…	MKEYSACTTILVGKNASIDGTTMIARNDDTFLPITPQKFIIEPARHGEKKHIKSWLNEFEMDLPEDAQRVPAVPNVDYKHRGYYDESGINEENVAMSCTESTYGNERTLAFDPLVKDGLDEDCMQTSVLPYIHSARDGVRYLGKLIAKYGSPAGNSVLFSDKDEIWYMEIVTGHHWVAERIPDDCYAATGNRVAIEQVDFDNPDYFMWSEGIQEFVEEHHLNPDHEGWNFRHIFGTYTEQDRHYNTNRQWYIQKLFNPEIEQDPQDGDIPFIRKAAKKITKEDIQFALGSHYQDTPYDPFGKGTEEEKHRYRPIGLNRTQNAHILQIRSDVPADRAAIMWLCIGGPTFTPFVPFFTNMNDTDPSYNNTSMDYNMNDAWWYYKSFAALVESHYPQFVQLD…	Prokka:Prokka_00333
contig000005	BD08_00334		56961	57299	+	hypothetical protein	ab initio prediction:Prodigal:2.50	Prokka_00334		atggactctgatttaaagagttttaacattactgctaatgaactagaaattttgattgagttggaacaccataaacatggtaaaacatatgaaaagttggctagagaacttcatgtaacaaaagacaaagtagaagaattagtaaagaatctagttgctaaagatttagttaccgatgataatggtaccgtgatttctactgaaagtggcaaagaactctgcaaaaaggtggaaaaacatcgtgtagaaaccccgatcaaactacaaatgcttagcaatgatgagactatgggtttggttaatgttttaaagaaaatgctagaaaaagaagaaaattaa	MDSDLKSFNITANELEILIELEHHKHGKTYEKLARELHVTKDKVEELVKNLVAKDLVTDDNGTVISTESGKELCKKVEKHRVETPIKLQMLSNDETMGLVNVLKKMLEKEEN	Prokka:Prokka_00334
contig000005	BD08_00335	yfnA_2	57366	58793	-	putative amino acid permease YfnA	ab initio prediction:Prodigal:2.50; similar to AAsequence:UniProtKB:sp|Q797A7|YFNA_BACSU	Prokka_00335		gtgaatctttggcaacgaatgaacaaaaaagaagatccacgtgtttatgaaaataaagatggacacttggttcgatcattaaaggttaaagatttcttagccttaggggttgggactatcgtctctgcctcaatctttaccttgcctggtgaagttgctgccctacacaccggaccagcggttgcaatttcattcattttggctgcaattgctgccggtttggtagcttttgcttacgctgaaatggccgctgccatgccatttgcaggatccgcttattcatggattaacgtggtatttggagaattctggggctggatagccggatgggctcttttagctgaatactttattgcttcggcgtttgttggatctggtctttccgccaactttagagca…	MNLWQRMNKKEDPRVYENKDGHLVRSLKVKDFLALGVGTIVSASIFTLPGEVAALHTGPAVAISFILAAIAAGLVAFAYAEMAAAMPFAGSAYSWINVVFGEFWGWIAGWALLAEYFIASAFVGSGLSANFRALIAPMGLKLPASLSNAFGTNGGIIDAISLISILLVALLISHGVSRAARVENGLVVLKVLAILLFIVVGLTALKGANFTPFIPKYRPTAHGPFGGWQGIYAGVSMIFLSYIGFDSIAANSAEAINPQKTMPRGILGSLAIAVALFVGVSLVLIGMMPYKMYANSAEPVGLALRYAGHPIVAVVVQTIAVLGMFTALIGMGMAGSRLIYSFGRDGMLPKWLGKLNSDRRPNNALWTLTIGGILLSAFFPFSMLSQLVSAGTLIAFMFV…	Prokka:Prokka_00335
contig000005	BD08_00336		59152	59874	+	putative transposase for insertion-like sequenceelement	ab initio prediction:Prodigal:2.50; similar to AAsequence:UniProtKB:sp|P37245|TRA1_STRSL	Prokka_00336		atgctgtctaagcggtttaaagctaaatttgatgctaccagcattgatgagtttgtgggtgagttcaagcagacgatgccaggctatccctgccccagcacgtctatcgttgatcgcggtttgctagatataagcaatattgatctgccaatgaagtttaaaatacgcagaaacaaacggcatcatagtcatggtgggcatgctttacacaaaaagaatcttggcaattcaattgagcagcggcctaaagaagttgaagacagggcaactcctcttcactgggaaggagatttggttaaaagcgttagacgtaaaaatcaacctgctttgatgactctgacagaaagaactactcgttttgaagttgtcatcaaaataccagattatcgagcaagtact…	MLSKRFKAKFDATSIDEFVGEFKQTMPGYPCPSTSIVDRGLLDISNIDLPMKFKIRRNKRHHSHGGHALHKKNLGNSIEQRPKEVEDRATPLHWEGDLVKSVRRKNQPALMTLTERTTRFEVVIKIPDYRASTCQRLLQKEIDQHPDWFKTITFDNSSEFADMAKIKNCQIYFAHPYSPWERGTNENCSGLLRQFFPKGKSMKDKTAAYVQQATNAINHKHRRIHQYHTAEELFKQYISS	Prokka:Prokka_00336
contig000005	BD08_00337		59989	60330	+	putative DNA-binding protein	ab initio prediction:Prodigal:2.50; protein motif:CLUSTERS:PRK00118	Prokka_00337		atggatgaattaacgaaaaatgaagaattaggcgacttatatgcctattatggttctttattaactaagggacagcaatcttattttgaagattattattataatgatctatcattaggtgagattgcggtcaatcatgatgtgtctcgacaagctatttatgataatttaaagcgctcgagcaagattttgcaaaattatgaagcaaaattgcatatgcggcgcgataataatcatattgaggatgtgctggcggatgcacttttgtcgatagataataatgatagtaaaactgctaaaaaagaaataaccaatttattaaatcaattgaggggagagtaa	MDELTKNEELGDLYAYYGSLLTKGQQSYFEDYYYNDLSLGEIAVNHDVSRQAIYDNLKRSSKILQNYEAKLHMRRDNNHIEDVLADALLSIDNNDSKTAKKEITNLLNQLRGE	Prokka:Prokka_00337
contig000005	BD08_00338	ffh	60335	61765	+	Signal recognition particle protein	ab initio prediction:Prodigal:2.50; similar to AAsequence:UniProtKB:sp|Q54431|SRP54_STRMU	Prokka_00338		atggcttttgaaaatttaagtgaaagaattcaaaaagcattaaaaaatttaactggtaaaggtaaagtttcagaagaagacattaataaggcaagtcgtgaaattcgactagcattgctcgaggccgatgttaactttaaagttgttaaggactttattaagactattaagaaagaagctctcggcaaagaggttcaagaaagcttaaacccaggtcaacaagtaattaagatcgttaatgaagaattgacgaagatgatgggtgaagaggcagttcctttaaataagtctaagcatattccaactattattatgatggttggtttgcaaggtactggtaagactactaccgttggtaaattagcatatcatttacaaaagacgcaaaaagctcgtcca…	MAFENLSERIQKALKNLTGKGKVSEEDINKASREIRLALLEADVNFKVVKDFIKTIKKEALGKEVQESLNPGQQVIKIVNEELTKMMGEEAVPLNKSKHIPTIIMMVGLQGTGKTTTVGKLAYHLQKTQKARPLLIAGDIYRPAAVDQLKQIGEQLKVPVFSEDGEKDVAKIVQDGLAEADKNKNDYVLIDTAGRLEIDEPLMEELERVKKVAQPDNILLVVDAMTGQVATDVAKGFDERLDVTGVILTKLDGDTRGGAALSIRAVTGKPILFTGQGEKLSDLDIFHPDRMASRILGMGDMLSLIEKAQQDYDAKEAEKVAEKMRENTFDFNDFVDQMKQVQKMGPLDQIMKMIPGMANNPQLKNLNVDQKQIDHTIAIVYSMTEAEREDPDLLNPSRR…	Prokka:Prokka_00338
contig000005	BD08_00339	rpsP	61856	62128	+	30S ribosomal protein S16	ab initio prediction:Prodigal:2.50; similar to AAsequence:UniProtKB:sp|A8YVT4|RS16_LACH4	Prokka_00339		atgtcagttaaaattcgtatgcaccgcgctggtgccaagagaaagccattctacagaatcgttgttgcagactcacgtatgccacgtgatggtcgttttatcgaacaagttggttactacaacccagtttcacaaccaaaggaattgaagcttgatgaagacaagatctttgattggttacaaaagggtgcacaaccttcagatactgtaagatcacttctttcaggtgcaggcttgatgactaagttgcacgacgcaaaatacaacaagtaa	MSVKIRMHRAGAKRKPFYRIVVADSRMPRDGRFIEQVGYYNPVSQPKELKLDEDKIFDWLQKGAQPSDTVRSLLSGAGLMTKLHDAKYNK	Prokka:Prokka_00339
contig000005	BD08_00340	rimM	62197	62712	+	Ribosome maturation factor RimM	ab initio prediction:Prodigal:2.50; similar to AAsequence:UniProtKB:sp|A8YVT3|RIMM_LACH4	Prokka_00340		atggaatattttgatgtcgcgcgaattttgacgactcatgggctaaatggagaagttaaggttaatgtgattacagactttcctgaagagcgttttgctgaagggatgcacctatcactcagaagtgacactaaccgcacattaacggttgaaaaaagtcgcccttttaaacaattttggttgattcaatttaaagagattaccgatattgatcaggcagaaaaattgcgtggccagattttagtagtaagtgaagaagatcgcggcgaattgcctgatggcgtttattattataaagacatttttgattgcgatgtaattgatgaagaaactggtaaaagaatcggtaaaattgttgatatccaatctcctggtgcaaatgatatttggcttgtgcgt…	MEYFDVARILTTHGLNGEVKVNVITDFPEERFAEGMHLSLRSDTNRTLTVEKSRPFKQFWLIQFKEITDIDQAEKLRGQILVVSEEDRGELPDGVYYYKDIFDCDVIDEETGKRIGKIVDIQSPGANDIWLVREDDGKEYWIPNIADVVKKVDVAAKKVYVELMEGLRDED	Prokka:Prokka_00340
contig000005	BD08_00341	trmD	62702	63421	+	tRNA (guanine-N(1)-)-methyltransferase	ab initio prediction:Prodigal:2.50; similar to AAsequence:UniProtKB:sp|A8YVT2|TRMD_LACH4	Prokka_00341	2.1.1.228	atgaagattaatgtattaacacttttcccagatatgtttacgcctttgcaggtctcaatgttggggcgtggtctagaagatggcaagtgggatctaaatttagtgaatttccgtgatttcacaacagatgtacatcaccatgttgatgatactccttatggtggtggtgctggcatggtgcttcaaattatgccaataaaaaaggctttggattctttaccttctactggcaaggtaatcatcactgcccctcagggaaagacttttaatgaacaaatggctcaagattgggccaaagaagatgaattaacttttatttgtggtcactatgaaggctttgatcaaagagtctacgacttagctgatgagactgtttcaattggtgattatgtgttaact…	MKINVLTLFPDMFTPLQVSMLGRGLEDGKWDLNLVNFRDFTTDVHHHVDDTPYGGGAGMVLQIMPIKKALDSLPSTGKVIITAPQGKTFNEQMAQDWAKEDELTFICGHYEGFDQRVYDLADETVSIGDYVLTGGELPTMSMIDATVRLLPGILGNAASPVEESFSHGLLEYPQYTRPADFEGQKVPEVLTSGNHQKIAEWRHKEALKATYLHRPDMLEDRQLTNEEKKMLEEIKSELD	Prokka:Prokka_00341
contig000005	BD08_00342	rplS	63534	63881	+	50S ribosomal protein L19	ab initio prediction:Prodigal:2.50; similar to AAsequence:UniProtKB:sp|A8YVT1|RL19_LACH4	Prokka_00342		atggatccattaattcaagaattgactaaagaacaaattcgtgacgatattcctgctttccgtgcaggtgatactgttactgttcacgtacgtgttgttgaaggtactcacgaacgtattcagttgttcgaaggtgttgtaattaagaagaagggtactggcatcggtgctacttacactgttcgtaagattgcttcaggtgttggtgttgaaagaaccttcccagttaacgacccacgtgttgctaaggttgaagttaagcgtcatggtcgtgtacgtcgtgctaaactttactacttacgtgaacgtcacggtaagtcagcaagaattgctgaagcacgtcgttaa	MDPLIQELTKEQIRDDIPAFRAGDTVTVHVRVVEGTHERIQLFEGVVIKKKGTGIGATYTVRKIASGVGVERTFPVNDPRVAKVEVKRHGRVRRAKLYYLRERHGKSARIAEARR	Prokka:Prokka_00342
contig000006	BD08_00343	ycaM_1	35	1483	+	Inner membrane transporter YcaM	ab initio prediction:Prodigal:2.50; similar to AAsequence:UniProtKB:sp|P75835|YCAM_ECOLI	Prokka_00343		atgaagaccatcacctggccaattttggccttgatggctctatgtactgttatcggtttagacgatatcatgtacaactttcaaaaccaagggatgccagttatcacctcttggattattatgtgtttgctttatgtcacaccttattctttaatggtgggacaacttggttcaacttttgataaagaaggcggcggactttcatcatgggttcgtggtaccgacggtgaattcttaggttatttcactgcctggacttattgggctgcctcaattccttatgcagttgactctgctaacgaaatcattgttgacttgggctgggctgtaactggaaccaaagacttccagtacaagattccaacatctttatttgctatattaacttttgtagtattt…	MKTITWPILALMALCTVIGLDDIMYNFQNQGMPVITSWIIMCLLYVTPYSLMVGQLGSTFDKEGGGLSSWVRGTDGEFLGYFTAWTYWAASIPYAVDSANEIIVDLGWAVTGTKDFQYKIPTSLFAILTFVVFIIFIIVEHHFSNLMEFLSTIGGGLMIIMVILFVILVFFGLVKSGGHMATKNFGFHSIVPDFNLHYWSTVGMLIYAMNGCELVAPYVTKMKKPKTDFPKAMIALAVMTAFLTILGSFALGIYFDANHIPNDLKMNGAYYLFDMLGEQFGMGHFLLYFWAWTSLFFNCALVAVLLDAMTRMLISDTGDKYMPKFLRKKDKNGLPVNGYILTVALSSFIMILGIFLPDMDDIFNWLLNLNSIIFPGVTCWIFYSFMRVRKNSKKYPSKY…	Prokka:Prokka_00343
contig000006	BD08_00344		1471	1626	+	hypothetical protein	ab initio prediction:Prodigal:2.50	Prokka_00344		atgggcattttgattatcgactcaattattcttgatatctggttaggttcaaccaagattccattaagaattgcaatgattgtcattcaagctgtaatagccttaattcttacttggcttgttggtcgcagaaaacccgcaaatgctacaaaataa	MGILIIDSIILDIWLGSTKIPLRIAMIVIQAVIALILTWLVGRRKPANATK	Prokka:Prokka_00344
contig000006	BD08_00345	yqkD_1	1674	2630	-	putative protein YqkD	ab initio prediction:Prodigal:2.50; similar to AAsequence:UniProtKB:sp|P54567|YQKD_BACSU	Prokka_00345		ttgaataggaatgagaagaagtacaaaaaagtttggctaactatagggatagtggtagccgtacttgtagctttaattggagcaggcgaagcatacttttttaacgttgcttttacgcctggtgaaaaaagtgtactaaataaatattcgcacaatacaaaaaaagacccattggctgctaaaaagaaatggtatgccaaggtaaagaagcagcattggtatatgaaatccgctacaagcgattatcgtttggatgcaaattatattccagctaaaaattcgcataagactgtagtgatccttcatggttttggtaacaataaagataccatgggttcatatgcagggatgtttcatgaactaggctataatgttttgcttccagattctcgtgcgcat…	MNRNEKKYKKVWLTIGIVVAVLVALIGAGEAYFFNVAFTPGEKSVLNKYSHNTKKDPLAAKKKWYAKVKKQHWYMKSATSDYRLDANYIPAKNSHKTVVILHGFGNNKDTMGSYAGMFHELGYNVLLPDSRAHGQSQGKYIGYGWPEKYDVRKWVEKDIAKEGKNQKIVIFGVSMGGATTMMTSGIKMPKQVKAYIEDCGYTSVKDEFLHEAQDLYHMPKPVATVAVDLLSLISKGNLGFYLGDASSVKSVKKNDKPMFFIHGGNDPFVPTKMVYANYKADKGPKQIWVAKKATHARSFETYPKEYEERIEQFLSKYL	Prokka:Prokka_00345
contig000006	BD08_00346	bglH_1	2781	3413	-	Aryl-phospho-beta-D-glucosidase BglH	ab initio prediction:Prodigal:2.50; similar to AAsequence:UniProtKB:sp|P40740|BGLH_BACSU	Prokka_00346	3.2.1.86	gtgggggatgcacaatgcaagggtaagtatccaacatttgctaagcgtctttggaaggaacataacgtacatcttgacatcactgaacaagataaaaaggacatgcttgaagttactgttgacatgtacaccttctcttactacatgagtaatggggtaactacacataagattgaagataaagttggcggaaacttcgcagctggtgctaagaacccataccttaagtattctgaatggggctggtcaactgatccagacggtttacaatactaccttgaagtaatgtatgatcgttatgaattgccattaatggttgtagaaaatggtcttggtgccgttgataagattagtgatgatggtaagattcatgatgattacagaatcgaccacttgaga…	MGDAQCKGKYPTFAKRLWKEHNVHLDITEQDKKDMLEVTVDMYTFSYYMSNGVTTHKIEDKVGGNFAAGAKNPYLKYSEWGWSTDPDGLQYYLEVMYDRYELPLMVVENGLGAVDKISDDGKIHDDYRIDHLRMHIEAMNRVIEDGVDVRAYTTWGCIDEVSAGTDQMSKRYGFIYVDRDDNGEGTLKRMPKDSFDWYKKVIASNGEDLG	Prokka:Prokka_00346
contig000006	BD08_00347	abgA_1	3388	4065	-	6-phospho-beta-glucosidase	ab initio prediction:Prodigal:2.50; similar to AAsequence:UniProtKB:sp|Q46130|ABGA_CLOLO	Prokka_00347	3.2.1.86	ttgcctgaaggtgctgttggtgcaattgatcctaatagttattatcctaaccatgtagcgattgatttttaccaccactacaaagaagatattaagatgtttgccgacacgggctttaaagtcttccgtctttcaattgcttggactagaattttcccaaagggcgatgaagaaaagccaaatcaagctggacttgatttttaccgtaacgtctttgaagaatgcaaaaagtacggtattgaaccattagttacaatttctcactatgaagatccactttgcctcagtgaaaagtaccatgactggggcgatcgtaagatgattgatatgtacgtcaagtacgctaagactttgtttgaggaatacaagggattagttaagtactggttgacttttaac…	MPEGAVGAIDPNSYYPNHVAIDFYHHYKEDIKMFADTGFKVFRLSIAWTRIFPKGDEEKPNQAGLDFYRNVFEECKKYGIEPLVTISHYEDPLCLSEKYHDWGDRKMIDMYVKYAKTLFEEYKGLVKYWLTFNEINTTLLMLNSFGNKVDDDKVYQHAYQKLHYQFVASVRAVKLAHEIDPNYVVGNMICGIVDYPLTPDPKDILLNRHMWEQDIFYCGGCTMQG	Prokka:Prokka_00347
contig000006	BD08_00348	abgA_2	4008	4244	-	6-phospho-beta-glucosidase	ab initio prediction:Prodigal:2.50; similar to AAsequence:UniProtKB:sp|Q46130|ABGA_CLOLO	Prokka_00348	3.2.1.86	atgacatttccaaagaactttttgtggggcggagcaaccgctgctaaccaaatcgaaggtgcatatgatgttgatggcaaaggtttatcagtaactgatattactactgctggtagccttgatgcaccaagaatgctgacttataagttaaacggtaagttagcattcttggtgcaggtttgcctgaaggtgctgttggtgcaattgatcctaatagttattatcctaaccatgtag	MTFPKNFLWGGATAANQIEGAYDVDGKGLSVTDITTAGSLDAPRMLTYKLNGKLAFLVQVCLKVLLVQLILIVIILTM	Prokka:Prokka_00348
contig000006	BD08_00349	bglP	4290	6179	-	Beta-glucoside-specific phosphotransferaseenzyme IIA component	ab initio prediction:Prodigal:2.50; similar to AAsequence:UniProtKB:sp|Q9KF90|PTV3B_BACHD	Prokka_00349	2.7.1.-	atggctaagaattatgataatttggccaaaaccatcatccaagatgttggtggtaaagataatatcaatagtgtagttcgctgtgcaacacgtttacgctttaagttaaaagatgagaaaaaagtaaatgatgatgctttaaaggatactgatggtgttgtaacagttgttaaagctggtggccaataccaagttgttattggtaatgaagttgccgatgtttatgatgccgtattaaaggaagttggcttcccaggtggtggccaagttcctgatgacgatggcgcagatgatgattcaagcttcattgataaagccgttgctttaatttcaggaatctttactgatatcttagctccacttagtgccggcggtatcattaaaggtttggttgtgata…	MAKNYDNLAKTIIQDVGGKDNINSVVRCATRLRFKLKDEKKVNDDALKDTDGVVTVVKAGGQYQVVIGNEVADVYDAVLKEVGFPGGGQVPDDDGADDDSSFIDKAVALISGIFTDILAPLSAGGIIKGLVVICASLGWLSKTSGAYQILYAIGDSIFFFLPVFLGFTAARRFHMNQFIGAAIGATLTYPSMVALASSKTILSTLFKGTAFASEVHTTFFGIPVITMNYSSTVLPVIFTVWFASIIDHWAKKWISTVVQMFLVPVATMIIALPVAFIVIGPVMTWVGDVIGAVMQGIYNFSPIVAGILMCALWQVLVIFGVHWGIVAVTTADLAALGYDPILALSCMVCYAQVGVVLAMIKQTKEKKLKETATGAFFSGLFGVTEPAIYGVTLPRRIPF…	Prokka:Prokka_00349
contig000006	BD08_00350	licT_1	6309	6692	-	Transcription antiterminator LicT	ab initio prediction:Prodigal:2.50; similar to AAsequence:UniProtKB:sp|P39805|LICT_BACSU	Prokka_00350		atgacatatcacttggtaaatgccaaaagtgatgtggcacaagtacaggaaactattcagatcactaatttgattaatggaattatcgatatcattcagctgcagtattcaatgcagctggatacgagttcttttaattatagtcgctttatttcacatttgcgaattttgctagttagatttttaagaaataagcataaggatgaagcaccacttgatccagcgatgctaggtttcatgaagattaagtatagtaaggcttatgcaaccgcagaccgaatcgcaatttacttacaagccaagatgaattggacattggatacagatgacaagttttacttggttttacatatttggcgagtaactagtcgtcaagaaaattaa	MTYHLVNAKSDVAQVQETIQITNLINGIIDIIQLQYSMQLDTSSFNYSRFISHLRILLVRFLRNKHKDEAPLDPAMLGFMKIKYSKAYATADRIAIYLQAKMNWTLDTDDKFYLVLHIWRVTSRQEN	Prokka:Prokka_00350
contig000006	BD08_00351	licT_2	6746	7138	-	Transcription antiterminator LicT	ab initio prediction:Prodigal:2.50; similar to AAsequence:UniProtKB:sp|P39805|LICT_BACSU	Prokka_00351		gtgaaatttcttaaaacatttaataatagtgctgctttagccgtgaatgatcaaagtcaagaagagattgttctaggcaagggcgtaggatttggcctcaagaagggcgatccgattgatgaaagtaaaattgaacgtcgcgttactaaaaatgaagtggaccaagttaagaggtttaaccccaagacgatggaagtcactgataaaataattcagttggttgaaccgctgcttcaggttaagtttaatgactttcaatatcttgccttagccgatcacattgattttgcggcaacgcgggttaaagatcatattgacattgatccagctaacaacaactgggaggttaaaaatttatatcctaaggaatatgtagtggctaaaaagtggtga	MKFLKTFNNSAALAVNDQSQEEIVLGKGVGFGLKKGDPIDESKIERRVTKNEVDQVKRFNPKTMEVTDKIIQLVEPLLQVKFNDFQYLALADHIDFAATRVKDHIDIDPANNNWEVKNLYPKEYVVAKKW	Prokka:Prokka_00351
contig000006	BD08_00352	glxK	7355	8509	+	Glycerate kinase	ab initio prediction:Prodigal:2.50; similar to AAsequence:UniProtKB:sp|Q9Z9P2|GLXK_BACHD	Prokka_00352	2.7.1.31	atgaaatttgtcttagcgcctgattcatttaaggaaagcatgacggccgcagaagtgtgtcaggcaatggaaaaaggtatcagaaaagctatcccagaggcagaaataatttctgtaccaatggctgacggcggtgaaggaactactgattctttaattgatgctactaatggtcaaaaacattttcttactgtaaccgatccattaggtaaaaaagttaatgcttattatggtattttaggtgatcaaaaaactgcaattatcgaaatggcgcaagctagcggcctaacatacgttgctaaaaataatagaactcctgagaccattatgagaactactacttatggtactggcgaactaattaatgatgcattgaagcacaatataaacaaaataatc…	MKFVLAPDSFKESMTAAEVCQAMEKGIRKAIPEAEIISVPMADGGEGTTDSLIDATNGQKHFLTVTDPLGKKVNAYYGILGDQKTAIIEMAQASGLTYVAKNNRTPETIMRTTTYGTGELINDALKHNINKIIIGLGGSSTNDGGAGMAQAIGVKFFDQANHEITTKLGGGDLNKIAKIDLSAINPQLKDVQILIASDVTNPLTGQNGASAVFGPQKGADAQTVEKLDQNLSHYATLIQQTIKKDVATIPGSGAAGGLGAGLLAFTNATIHHGIELIAHETHLADKIKGADFVFTGEGGTDFQTKFGKTPYGVAQIAKKENIPVISLAGYLGEGIEQLYDEGFTAIFGILDKAEDIHQALKDGPKNIERTTENIVRLIISTKKG	Prokka:Prokka_00352
contig000006	BD08_00353	ACP1	8514	8981	-	Low molecular weight phosphotyrosine proteinphosphatase	ab initio prediction:Prodigal:2.50; similar to AAsequence:UniProtKB:sp|P81693|PPAC_PIG	Prokka_00353	3.1.3.2	atgaaaaagattttgtttatttgtcatggcaatatttgtcgttcacccatggcagaagcggttatgcaacatttgattaaagaaaatggattagaagatttatatttggcagaatctaaagcgacaacacaagatgcgttaggtagatcaattgatactagagctcaaagagagctggagaaaaatagaattccatatgatcgtagtcatcgagcaagtcagatgactgctgccgattatgataaatatgaatatttgatttgtatggatgaagaaaattttgcagatatgaatcggattacaggtggagatcctcaacgcaaggaacataaattattagagtttgcgggatcttatcaagatgtagatgatccgtggtatacaaatgattttgatact…	MKKILFICHGNICRSPMAEAVMQHLIKENGLEDLYLAESKATTQDALGRSIDTRAQRELEKNRIPYDRSHRASQMTAADYDKYEYLICMDEENFADMNRITGGDPQRKEHKLLEFAGSYQDVDDPWYTNDFDTAYDEIYKGCKALVEKLVKEKGE	Prokka:Prokka_00353
contig000006	BD08_00354		8985	9698	-	hypothetical protein	ab initio prediction:Prodigal:2.50	Prokka_00354		atgaaaagtatagggaacatattattacgtctaattatggtagcctgtacggcgctttcctttttcctattattaacgagcaacgttagtttaaaaattaacgatacgcaggccatgggtaaagaagtaattaatcgagttgttcaagaatcagataattctaacttgaaaatcggtgtaaagctactagaagatacagggttagaacaaaccttattagaacaattgcctaaaaaatataagattgagatgtcttatgctgacttgtatcgcttgtgtgaaaaatataatgaaaaaggagaattatccaccaaggacttaggcttaactagcaaaaccaaattagaagaaataattaatgattatttgataaagcaaatcaataataaattggatgaa…	MKSIGNILLRLIMVACTALSFFLLLTSNVSLKINDTQAMGKEVINRVVQESDNSNLKIGVKLLEDTGLEQTLLEQLPKKYKIEMSYADLYRLCEKYNEKGELSTKDLGLTSKTKLEEIINDYLIKQINNKLDEKSEEISHVITIYEYSIFGVGLLFLLAAILIIFGRALASIPLAIAALGSFAALWIFSNEAMTSLQSRVYSGILVTLSSNIWLGLIIGLGTAIVWPFLIKIMKRIK	Prokka:Prokka_00354
contig000006	BD08_00355	yxeH_1	9715	10530	-	Putative phosphatase YxeH	ab initio prediction:Prodigal:2.50; similar to AAsequence:UniProtKB:sp|P54947|YXEH_BACSU	Prokka_00355	3.1.3.-	atgattaaattaattgcagttgatatggatggcactttgttgcaatctaataatcaaattggagaagaaactaaaaaagttctaaaaaaagcaaatcaagcagggattaaaatcgtaccagcctcaggccgaccacttccaggagtggttccttatatgaaagatttaggaataattggggatgaaaattatgccgttttatataatgggggcttagtacaagctatttctggaaatgttttaattagtcatcaatttgattatgcggaatttaagaaaatgttgaatattcagaagcaaaatcctggaattaaccttcattttatgagaaagcatgattatgtaactttagatcgattgatttctattaaaatggccaaaatgtctgcagttagtgct…	MIKLIAVDMDGTLLQSNNQIGEETKKVLKKANQAGIKIVPASGRPLPGVVPYMKDLGIIGDENYAVLYNGGLVQAISGNVLISHQFDYAEFKKMLNIQKQNPGINLHFMRKHDYVTLDRLISIKMAKMSAVSATPFLIKDLNEIPTDFKFIKAEFTGAEDKLDQLGQQFTQDFKQKYNVARSDPQIWEINKKNASKGKAIHELAQKLNINDTEVMIFGDQGNDMSMFEVAGFNKIAMGNAISTIKDKADFVTKSNDEAGIAYAINKLIFDK	Prokka:Prokka_00355
contig000006	BD08_00356	yxeH_2	10540	11355	-	Putative phosphatase YxeH	ab initio prediction:Prodigal:2.50; similar to AAsequence:UniProtKB:sp|P54947|YXEH_BACSU	Prokka_00356	3.1.3.-	atggcgataaaattaattgcagtagatttagatggtactttattatcaagtggcaatacaattttgcctgaaactcagagaatgcttagagtagcatctgaaaatggaataaaagtagtattggcaacaggtcgtccgttttctggagttttaccatttgcaaagcaattgggattatcaggtgatgatcaatatgcaattgtttttaatggggctgttgttcaaactattgctggaaaagtcttgatgagtcaggaactcaattatcaagatttcaataatatgcttcgcttccagcgtttaagccatgttaatgtccattttgaaactattcagtacttcttaacatgcgatcatgatttgtccattcaaatgcaaattaatgctgccttgactaat…	MAIKLIAVDLDGTLLSSGNTILPETQRMLRVASENGIKVVLATGRPFSGVLPFAKQLGLSGDDQYAIVFNGAVVQTIAGKVLMSQELNYQDFNNMLRFQRLSHVNVHFETIQYFLTCDHDLSIQMQINAALTNNIMKVRERKDISQDFTFNKVGFTSWEGNDQVEKLWNNLPSWAFDTYDIVRNFDSIIELNALGASKGNALMDLASRLKIDQKDVMIFGDQGNDISMFSNPNFMKIAMGNAISTIKDKADYVTDDNDHNGIAKALKKFVL	Prokka:Prokka_00356
contig000006	BD08_00357	glmM	11449	12801	-	Phosphoglucosamine mutase	ab initio prediction:Prodigal:2.50; similar to AAsequence:UniProtKB:sp|A8YUF8|GLMM_LACH4	Prokka_00357	5.4.2.10	atgctaaaatatttcggaactgatggtgttcgtggcgtagctaatcaaggcttaactccagaaatggcttttaaattaggccgtgatggtggttatgttttgactaagaataaaaaagatggcgaacaagctaaagttttagtttctcgtgatactcgtatttctggtcaaatgcttgaatatgcccttatctcaggtcttctttcagtggagatcgaagttcttgaagtaggtgtaattactaccccaggtctttcatatttagttagagcacaaggtgcagacgcaggtgtgcaaatttcagcttctcacaaccctgtagaagataatggtattaagttctttggtagcgatggtttaaagctttcagacgaaatggaagaagaaattgaaaaatta…	MLKYFGTDGVRGVANQGLTPEMAFKLGRDGGYVLTKNKKDGEQAKVLVSRDTRISGQMLEYALISGLLSVEIEVLEVGVITTPGLSYLVRAQGADAGVQISASHNPVEDNGIKFFGSDGLKLSDEMEEEIEKLIDAKEDNLPRPSAEGLGTVTDFHEGSAKYLQFIENTIPEDLDGIKVVIDGANGASSALISRLFADCGVDFTTIYTHPNGLNINDHCGATHTENLQKEVVKQGAQLGLAFDGDADRCIAVDENGNEVDGDHIMYVIGSYLAEHGRLKKDTIVTTVMSNLGFTKALEKEGLKNVRTQVGDRYVSEEMRAHGYNLGGEQSGHVIMSDYHNTGDGMLTGLHLMLVMKKTGKSLSELLKDFKDYPQCLVNVPVKDKKSWKEHQPILDVIAE…	Prokka:Prokka_00357
contig000006	BD08_00358	cdaR	12832	13791	-	CdaA regulatory protein CdaR	ab initio prediction:Prodigal:2.50; similar to AAsequence:UniProtKB:sp|O34659|CDAR_BACSU	Prokka_00358		atgaaaagtttttgggataaacgttggtttatcagagtggtctcgcttttgtttgctattttgttagtagtttatattgattcaactcaaacaggttttgtgactcaaggtgaaccgaagaaaactcgtcaaacggcaagcgaaactcagacaattagtgtgccattacaagtttctgtagatactgataagtattatgtagttggttatcctgaaaaagtaaaaattactttagaaggatcaaatgcattggtgacttcgactgttaatactcaaagctttagagcgtatatcgatttaactcataaaaagacaggaaaacagacagttaaggttgaggtttctggacttaatagtcagctttcatatactattaatcctgcaagagttaatgttgat…	MKSFWDKRWFIRVVSLLFAILLVVYIDSTQTGFVTQGEPKKTRQTASETQTISVPLQVSVDTDKYYVVGYPEKVKITLEGSNALVTSTVNTQSFRAYIDLTHKKTGKQTVKVEVSGLNSQLSYTINPARVNVDIERRKSSTMPVQIEYNKNAVADGYDIGTASVDPQKVEVTGAKGEVNQIDQIVAKLGLPNGINHSYERQVMLVAEDSKGRQLNVVINPSTVRARLPISLSHKKVKLNLKPKNEDSNKVYSVTAKNDEVTLYGQKSTLDKIKKLDVNVDLKGIDSSTVKNYPLVLPKGVARVDLSYVQIVIKVKSLNN	Prokka:Prokka_00358
contig000006	BD08_00359	dacA_1	13788	14630	-	Diadenylate cyclase	ab initio prediction:Prodigal:2.50; similar to AAsequence:UniProtKB:sp|Q8Y5E4|DACA_LISMO	Prokka_00359	2.7.7.85	atgcatttcaatttcactaacttatttacgtggaataatttctcaattgctatagatattttgattatttggtatttggtgtaccgcttgatcatgctaattaggggtactaaagcagttcaattagctaaaggaatagtttttatctttattgtaagaattattgccggcttattgcaattgcgcgcagtgacatatattgttgatcaaatcgtctcctgggcagtaatcggaattatcgttatcttccagccagaaattagacgtggactagaaagattaggtcgcacaccaatttttagtgggcgtggtgaaagtgttcatgccaagtctgtgaaaatggtgcaagaactggataaagccattcagtatatgtctaaaagacgtatcggtgctttg…	MHFNFTNLFTWNNFSIAIDILIIWYLVYRLIMLIRGTKAVQLAKGIVFIFIVRIIAGLLQLRAVTYIVDQIVSWAVIGIIVIFQPEIRRGLERLGRTPIFSGRGESVHAKSVKMVQELDKAIQYMSKRRIGALITIQQDTGLDDYIETGIKLDADITGELLINIFIPNTPLHDGAVIINNDRIAVAAAYLPLSDSSMIPKRLGTRHRAAVGISEVTDAVTIVVSEETGGVTITKNGRFLLDLTREEYLKYLNAQLVPKEEKKIPWIRRVINKVWKWGAGR	Prokka:Prokka_00359
contig000006	BD08_00360	potD	14688	15761	-	Spermidine/putrescine-binding periplasmicprotein	ab initio prediction:Prodigal:2.50; similar to AAsequence:UniProtKB:sp|P0AFL0|POTD_SHIFL	Prokka_00360		atgaaaaagattatcattgccattggagcaactcttctagcttgtttaggattagcattttgggcaaatcgattagaaaaaccagctgttgcaggcaacggacaaaatttgattatctataattggggtgattatttagatcctcaattagtaaaaaaatttgaaaagcaaactggttatcatgtggtgtatgaaacttttgattcaaatgaagcgatgtataccaagattaagcagggaggaacagcttacgatttaactattccttctgattatatggttactaagatgctaaaagctcatttgcttgatcgattagataaaaaagaaatccctaatatgaaatatatcggcaagagttttttgcacaaatcttttgatcaaaataatgattactcc…	MKKIIIAIGATLLACLGLAFWANRLEKPAVAGNGQNLIIYNWGDYLDPQLVKKFEKQTGYHVVYETFDSNEAMYTKIKQGGTAYDLTIPSDYMVTKMLKAHLLDRLDKKEIPNMKYIGKSFLHKSFDQNNDYSVPYFWGTLGIVYNDKFVKKGSIKNWNDLWSKKYRNQILLVDSARDEMGMTLVSLGYSMNTTSSLRLRLAQTKLDSLGPNIKAIISDEMKMYMIQNEAAIGVTWSGEAYEMMESNPHLHYVVPTQGSNLWFDNFVVPKTAKNKKAALKFINFMLEPKNAAQNAEYVGYATPNIEAQLLLPKRVREDKQFYPDEKTLRNLQVFKDLGPKKTQEYNDLFLEFKMYAR	Prokka:Prokka_00360
contig000006	BD08_00361	potC	15758	16573	-	Spermidine/putrescine transport system permeaseprotein PotC	ab initio prediction:Prodigal:2.50; similar to AAsequence:UniProtKB:sp|P45169|POTC_HAEIN	Prokka_00361		atgagaaacaagcatttaatagctagaatatatctttctttcacattagtgttattgtatgtgccaattttttatttgatatatttttctttttcaagtggcaaaaatatgaataaatttgagcattttacttttgctcattatcaaactttattccaagataatcgtttgctggctatctttttagaaacgattttgttggcacttctctctagtttgattgcgacaattattggcacatttggtgcgattgcgattagtgctatgaaaaaggagtcacataaaaatgctactttagccttgaataacgtattgatggtttcacctgatgtaatcattggtgctagttttttgatcttctttacagtattgggaataggactgaatttcggctctgtt…	MRNKHLIARIYLSFTLVLLYVPIFYLIYFSFSSGKNMNKFEHFTFAHYQTLFQDNRLLAIFLETILLALLSSLIATIIGTFGAIAISAMKKESHKNATLALNNVLMVSPDVIIGASFLIFFTVLGIGLNFGSVLLSHIAFSIPIVVLMVLPRLNEMDYSLIDAARDLGANSWQVFSHVLIPTIMPGIFSGLFMALTYSLDDFAVTFFVTGNGFSTLSVEIYSRARQGIDLEVNALSTVMFLFVLLLVGIYYFITTKKSRCKNHRVIGGLVK	Prokka:Prokka_00361
contig000006	BD08_00362	potB	16570	17382	-	Spermidine/putrescine transport system permeaseprotein PotB	ab initio prediction:Prodigal:2.50; similar to AAsequence:UniProtKB:sp|P0AFK5|POTB_SHIFL	Prokka_00362		atgaaaactaagaaagctttctttttggtcccatatttggcttggattatcttatttgtcattttgccaatcttgcttattttatggtattcattcacagatagcagtcatagctttactttaagcaactatgtcacattttttaagaatggtacttttcttaaaatgatgattaattcattttggtatgcttttttaattacgttgattaccctgttaatctcgtatccggcagcatattttttaactaaaatgaagaatcagcagttatggcttttattaattattttgccaacttggataaatttattgctaaaagcttacgcatttattggaattttaggtaataatggcttagttaataagttcttacatttatttggaatcggtcccgtaaat…	MKTKKAFFLVPYLAWIILFVILPILLILWYSFTDSSHSFTLSNYVTFFKNGTFLKMMINSFWYAFLITLITLLISYPAAYFLTKMKNQQLWLLLIILPTWINLLLKAYAFIGILGNNGLVNKFLHLFGIGPVNILFTDFAFVFVATYIEIPFMILPIFNAIKEISPAVIQASEDLGASKLQTFRYVLWPLSRPGVESGVQAIFIPSLSLFMLTRLIGGNKVITLGTAIEEYFMTTMNWNMGATIGVVLIVLMIVVMLLTNKKTKRKKVNL	Prokka:Prokka_00362
contig000006	BD08_00363	potA	17372	18469	-	Spermidine/putrescine import ATP-binding proteinPotA	ab initio prediction:Prodigal:2.50; similar to AAsequence:UniProtKB:sp|Q5FL41|POTA_LACAC	Prokka_00363	3.6.3.31	atggatattattaaattaaagcacattactaagcaatatgatgatggttttgttgcgcttaaggatattaatttaacaattgaatcaggaaaattttattctttgcttggcccaagtggatctggcaaatcgactattttgcgaattattgctggtttttcgcaacccagtagtgggcaagtcttttttaatggaaaagatattacagatttagatgcagctaagcgtcatattaataccgtttttcaaaattatgcgctttttccgcatttaaatgtttttgaaaatgttgcatttggtctaaagattaaaaagcagccgatggacaaaattaaaccagcggttaaagaagcacttcatatggttcgtttggatggatatgctaatcgtgaaatatca…	MDIIKLKHITKQYDDGFVALKDINLTIESGKFYSLLGPSGSGKSTILRIIAGFSQPSSGQVFFNGKDITDLDAAKRHINTVFQNYALFPHLNVFENVAFGLKIKKQPMDKIKPAVKEALHMVRLDGYANREISELSGGQQQRVAIARAIVNKPKVLLLDESLSSLDKRLRKDMQFELIAIQKKLGITFIFVTHDQEEALSMSDEIFVLNDGMIQQSGSPVAIYDEPVNDFVARFIGDSNILSGRMIKDYEVEFANNKFKCADGGIKPNEKVEVVIRPEDLDIVAPEKGNIVVTAQTQLFLGDHFEIKAVDANENEWLIHSTNGVKLGERVGLFFDPEDIHVMRLNESQEDFDARIEKYEGDENEN	Prokka:Prokka_00363
contig000006	BD08_00364	murB	18535	19431	-	UDP-N-acetylenolpyruvoylglucosamine reductase	ab initio prediction:Prodigal:2.50; similar to AAsequence:UniProtKB:sp|A8YUF1|MURB_LACH4	Prokka_00364	1.3.1.98	gtggaattacttgatctaaaaaaaaagggaattaatattaaagagcaaattccattaagtagatatacttttactaagactggtggggaagctgaatacttagcttttccgaagagtactgatgaagtagaaaaattagtgaaagttactcgtgaaaataaaattccattaacgattattggtaatgcctcaaacctgattattcgcgatggcggaatagatggtttagttattattttaacggatttaaaagaaataaaagtaaaagataataaagtaacagctgatgcaggcgcaaagattgtcgatactgcttttaccgcagcgcatcatggattaagcggcatggaatttgcggcaggcatccccggcagtataggcggcggagtatttatgaac…	MELLDLKKKGINIKEQIPLSRYTFTKTGGEAEYLAFPKSTDEVEKLVKVTRENKIPLTIIGNASNLIIRDGGIDGLVIILTDLKEIKVKDNKVTADAGAKIVDTAFTAAHHGLSGMEFAAGIPGSIGGGVFMNAGAYGGEMQEVVESVKVLTRAGEFKTYSNKEMEFSYRHSLVQDNGDIVLSATFSLTPGNKLEILDHMHYLNALRRYKQPVEYPSCGSVFKRPTGHFVGPMIIKAGLQGKQVGGAQDSTKHAGFIVNKGGATATDYLNLIHLIQKVIKEKYDIDLHTEVRIIGKEK	Prokka:Prokka_00364
contig000006	BD08_00365	polC_1	19529	20062	+	DNA polymerase III PolC-type	ab initio prediction:Prodigal:2.50; similar to AAsequence:UniProtKB:sp|Q8EQU6|DPO3_OCEIH	Prokka_00365	2.7.7.7	atgaattttattgcaatggattttgaaacagccaatcattttcctgaaagtgcttgttcactagctctagtaatggttagagacaacaaaatcgtagatcgtttttatacagtaattaatccgcaaatgtcttttgatgctcgtaacattcaagtgcatcaaattaccgctgatgatgttaaaaatgcgccgactatggctgaagtttggcctaaaataaaaggattgtaccaaccaggtatgttggtcgctgctcataatgctagatttgataccaacgtcatgcgtcaaagtttagcgcgttataacattgaagaaccacattatttggttatcgatactttggctacaagcaagttatttgaacctgaactgcctaaccataagttagatacagtt…	MNFIAMDFETANHFPESACSLALVMVRDNKIVDRFYTVINPQMSFDARNIQVHQITADDVKNAPTMAEVWPKIKGLYQPGMLVAAHNARFDTNVMRQSLARYNIEEPHYLVIDTLATSKLFEPELPNHKLDTVSDALDVELWHHHNALSDSEACAGILINQNKKFGDEAIKNLIYQI	Prokka:Prokka_00365
contig000006	BD08_00366	tsaE	20070	20570	-	tRNA threonylcarbamoyladenosine biosynthesisprotein TsaE	ab initio prediction:Prodigal:2.50; similar to AAsequence:UniProtKB:sp|O05515|TSAE_BACSU	Prokka_00366		atgactaagttagaaattaattctgcagaggagatgcaaaaattaggtgcatctttagctaaaacagctaagcctcatgatttgcttttattgaatggagatttaggtgcaggtaagacaactcttacacaaggcttaggtcgtacgttaggcgtacatcgcccagttaaaagcccaacttttactattgtgcgtgagtatcgtgaagctaaattaccactttttcatatggatttttatcgtttggaaaatgatgatttgtcctcaatcgatttagatggctatcttgctgagccaggcttggtggtaatcgaatggcctcaattagtaatgaatgatttgcctgatgaatatttgcaattaacagtcactagagtagatgacagctgggattcaacc…	MTKLEINSAEEMQKLGASLAKTAKPHDLLLLNGDLGAGKTTLTQGLGRTLGVHRPVKSPTFTIVREYREAKLPLFHMDFYRLENDDLSSIDLDGYLAEPGLVVIEWPQLVMNDLPDEYLQLTVTRVDDSWDSTKRVVELNAHGKRNEEWVKDALTEYEKDLGLFMS	Prokka:Prokka_00366
contig000006	BD08_00367	pta	20570	21559	-	Phosphate acetyltransferase	ab initio prediction:Prodigal:2.50; similar to AAsequence:UniProtKB:sp|P39646|PTAS_BACSU	Prokka_00367	2.3.1.8	atgagcgtattttcattatttaaaaaacaagttgaagcagcaaaaaacaaaaagagaattgtgtttcccgaaagcgatgatttaagaatcttgactgccgtttctaatttgaacaaggacggcataattgaaccgattttaattggtaacaaagagaatattgccaagacagctgaagaaaataatttggatcttgccggagtaaaaatttatgatcctaataattatgcagatttagatgaaatggtaaaagtatttatagaagctagaagaaaagatactagtgaagctgaagccagagcaaaattagctaaggaaaattatttcggcaccatgcttgtaaagatgggcttagctgatggaatggtatcaggtgcagctcattcaactgcaaatact…	MSVFSLFKKQVEAAKNKKRIVFPESDDLRILTAVSNLNKDGIIEPILIGNKENIAKTAEENNLDLAGVKIYDPNNYADLDEMVKVFIEARRKDTSEAEARAKLAKENYFGTMLVKMGLADGMVSGAAHSTANTVLPALQLIHAAEGMHRVSGAFVMEKGDERYIFADCAINIEPDKETLAEIGYQSALTAKMAEIDPKVAFLSFSTKGSAEGPMVDKVHDATAMFQKSHPEIPADGELQFDAAFVPAVGEKKAPGSKVAGHANVFVFPELQSGNIAYKMVQRLGGFTAVGPILQGLAAPVNDLSRGCSEQDIYDLAIVTAAQALAKDEK	Prokka:Prokka_00367
contig000006	BD08_00368	ung	21571	22269	-	Uracil-DNA glycosylase	ab initio prediction:Prodigal:2.50; similar to AAsequence:UniProtKB:sp|A8YUE7|UNG_LACH4	Prokka_00368	3.2.2.27	ttggctaaagaattaatcggtaatgactgggataaggttttagatccagtttttgcaagtgataagtatcacgaattgcataattttttgaaggaagaatattctaataaacgtatttttccagatatgtatcatatttttactgcttttaaattaacgccatttaataaaactaaagtggtgattttgggccaagatccatatcataatccaggacaggcaaatggcatgagtttttctgttatgccaggtacaccattaccaccatcgcttagaaatatttataaagaactttatgacgatgttggtgcacgtccagttaaccatggctatttaaagaaatgggctgatcaaggtgtattgcttttgaatgccgtattaactgtcccttatgcccat…	MAKELIGNDWDKVLDPVFASDKYHELHNFLKEEYSNKRIFPDMYHIFTAFKLTPFNKTKVVILGQDPYHNPGQANGMSFSVMPGTPLPPSLRNIYKELYDDVGARPVNHGYLKKWADQGVLLLNAVLTVPYAHANGHQGKGWEDVTDTAIKALSERGKVVFILWGRFAQNKIPLIDQSKNFIIKSSHPSPFSADRGFFGSRPFSRCNTALLNFGETPIDWQLSETVNKSDLA	Prokka:Prokka_00368
contig000006	BD08_00369	ywpJ	22338	23219	+	Phosphatase YwpJ	ab initio prediction:Prodigal:2.50; similar to AAsequence:UniProtKB:sp|P94592|YWPJ_BACSU	Prokka_00369	3.1.3.-	atgatcaaattggtagcttgcgatctcgatggtacattatttaattctgatatgtccgtttctgaagcaaatattcaagctgtgaaaaatgcacaagataatggcattaaatttttaattgctaccggtcgagctccacgtgaatctcgtgccattctaaaggatgctggtttgcacacgggttttattaatttaaatggggccttagtttttgatgaagacagtaaattaatggtcaaacataagattcccacttataaagccttagaaatagttgaattattgcatcaagcgggattttattttgaaataatcaccgctgatcaagtttacactgaagatttaaaccaacgtatctctaatgtagctcatttaatggttgacctgaatcctttgctt…	MIKLVACDLDGTLFNSDMSVSEANIQAVKNAQDNGIKFLIATGRAPRESRAILKDAGLHTGFINLNGALVFDEDSKLMVKHKIPTYKALEIVELLHQAGFYFEIITADQVYTEDLNQRISNVAHLMVDLNPLLDFKQAVAISAGNKTIMNMKQVDHFEDLLHNPEVEVMKIIAFDSRGHEAFDNVKKEVAQIGDLVVTSSSSSNIEINAQQAQKGIALLDYAKLKNIKRDEIAAIGDNLNDESMIREAGIGVAIGNAVPVIKGLAQITTKTNNEDGVAYILNQFVKENKQDQR	Prokka:Prokka_00369
contig000006	BD08_00370		23226	23747	+	hypothetical protein	ab initio prediction:Prodigal:2.50	Prokka_00370		atgttgttctggctagaacttaatcaagaaaaagattatggtcaaattcctgtgatcaatcctaagggaaaaattgaatttattattcaaggtaatcttgataatccaaatcatactttatatctatatgacaccaatagaaatgaaattgggcgtttatttactgatggtacaggattgattgcgtccttcacgatcgacgtagtagatcattctttagttagtgttaaaaagcttaacactcctaataccaacatattttatttaactcaattaaaatatattgttacaggaagcattaagcgaggaacttatacttttagatctggctttaagagtattgccaatgttaaaacaatcgtggcagaacacggcgttgttttaacttgcaatatcact…	MLFWLELNQEKDYGQIPVINPKGKIEFIIQGNLDNPNHTLYLYDTNRNEIGRLFTDGTGLIASFTIDVVDHSLVSVKKLNTPNTNIFYLTQLKYIVTGSIKRGTYTFRSGFKSIANVKTIVAEHGVVLTCNITKPEDIPFILLTSVLFTQWHGTPLKLPTFPPIAKKLEINPN	Prokka:Prokka_00370
contig000006	BD08_00371	tpiA	24078	24836	-	Triosephosphate isomerase	ab initio prediction:Prodigal:2.50; similar to AAsequence:UniProtKB:sp|A8YUE4|TPIS_LACH4	Prokka_00371	5.3.1.1	atgagtcgtacaccaattattgctggtaactggaagttacacatgaatccagaacaaactgctgaattcgttgacgctgttaaggacaagttgccagatccaagtaaggtagaatcacttatttgtgcacctgcagttgaccttgatgctttaagaaaagcagctaagggctcaaacttacacatcggtgctgaaaactgttactttgaagacgaaggtgcttacaccggtgaaacttcacctaaggtcttgaaagaaatgggtatagactacgtaattattggtcactcagaacgtcgtggctacttccacgaaactgatgaagacattaacaagaaggctaaggcaatctttgctaatggcttaaagccaattatttgctgtggtgaatcacttgaa…	MSRTPIIAGNWKLHMNPEQTAEFVDAVKDKLPDPSKVESLICAPAVDLDALRKAAKGSNLHIGAENCYFEDEGAYTGETSPKVLKEMGIDYVIIGHSERRGYFHETDEDINKKAKAIFANGLKPIICCGESLETREANKQEDWVVGQIKAALDGLTAEQVSNLVIAYEPIWAIGTGKTASSDQAEEMCKTIRETVKDLYNEETAENVRIQYGGSVKPANIKELMSKPDIDGGLVGGASLKPESYLELVNYQD	Prokka:Prokka_00371
contig000006	BD08_00372	pgk	24862	26073	-	Phosphoglycerate kinase	ab initio prediction:Prodigal:2.50; similar to AAsequence:UniProtKB:sp|A8YUE3|PGK_LACH4	Prokka_00372	2.7.2.3	atggctaaattaatcgttgacgatcttgatgttaaaggcaaaaaggttttagtacgtgtagacttcaatgttcctattaaggacggcgttatcggtgatgacaaccgtatcgttgctgcacttccaactatcaagtacatcattgaacatggtggtaaggctattttacttagtcacttgggccgtgttaagtcagatgctgataagaaggaattatcattaaagccagttgctgaacgtttaagtgaacttcttaagaagcctgtaacttttgtaccatcaaacgaaggtaaagaagttgaagacgctatcaacaacatgaaggatggcgacgttgttgttcttgaaaacactagattccaagacatcgacaatgactttggtaagcgtgaatcaggt…	MAKLIVDDLDVKGKKVLVRVDFNVPIKDGVIGDDNRIVAALPTIKYIIEHGGKAILLSHLGRVKSDADKKELSLKPVAERLSELLKKPVTFVPSNEGKEVEDAINNMKDGDVVVLENTRFQDIDNDFGKRESGNDPKLGEYWASLGDMFVNDAFGTAHRSHASNVGIATAMKENGKPAAAGYLLEKEIKYLGDAVDNPVHPFVTILGGAKVSDKIGVINNLIPKSDHILIGGGMAYTFLAAQGHEIGKSLFEADKVDLAKELLEKAGDKIVLPVDNVAATEFSNDASREVVGDDIPDNMMGLDIGPKTIAKFKDILKDAKTVVWNGPMGAFEMPNFAEGTLEIGRALANLTDATTIIGGGDSTAAAKQLGIAPKISHISTGGGASLNYLEGKVLPGIAC…	Prokka:Prokka_00372
contig000006	BD08_00373	gap	26186	27202	-	Glyceraldehyde-3-phosphate dehydrogenase	ab initio prediction:Prodigal:2.50; similar to AAsequence:UniProtKB:sp|O32755|G3P_LACDE	Prokka_00373	1.2.1.12	atgacagttaaaattggtattaacggtttcggccgtatcggtcgtttagcattccgtcgtattatggatttaggcgaaaagagtaaggatatcgaagttgttgctattaacgacttgactactccatcaatgcttgcttacttacttaagtacgacactactcatggtactttcaaccacgaagtttcatcaactgaagacgctatcgtagttgacggcaagaagtaccacgtatacgctgaaccacaagcacaaaacatcccatgggttaagaacgatggtgttgactttgttcttgaatgtactggtttctacactagcaaggctaagtcacaagctcaccttgacgcaggtgctaagcgtgtattgatttcagctccagctggtaacgacttgaag…	MTVKIGINGFGRIGRLAFRRIMDLGEKSKDIEVVAINDLTTPSMLAYLLKYDTTHGTFNHEVSSTEDAIVVDGKKYHVYAEPQAQNIPWVKNDGVDFVLECTGFYTSKAKSQAHLDAGAKRVLISAPAGNDLKTIVYSVNENTLTADDKIVSAASCTTNSLAPMANALDKEFGIEVATMTTIHAYTGTQMTLDGPARSGKEQDARAAAENIIPHTTGSAKAIGLVLPNLNGKMNGHAQRVPVPDGSETELVSILSKKVTADEVNEAMKKYESPSFAYNGDHIVSSDVLNMTAGSIFDPTQTMVTTAGDKQLVKTVAWYDNEYSFTCQMVRTLLHFATL	Prokka:Prokka_00373
contig000006	BD08_00374	cggR	27258	28289	-	Central glycolytic genes regulator	ab initio prediction:Prodigal:2.50; similar to AAsequence:UniProtKB:sp|O32253|CGGR_BACSU	Prokka_00374		atgaattcggacttttctttgctcgaagcgctcgttcccgacgtcttaaagattcttcgacaaaggtatcttgtccttgagcagatagcacttcatgcaccaattgggcggagaagtgtggctcagcatttagggctttcagagagaaatgtaagaactgagactgaatatttaagtcagttaggtttgattgaaactaaaagtttcggcatgttcttaactgaaaagggcaagaagacattacaagatgcaggtccgttgattgattgtctctttaatgcgggtgaaacggaattggcattagctaagaagctagggatcgaaagaaccttgattgtgcctggcaatgctgatttacaagatcgcgtttatgaagagatgggggaagagttaagttca…	MNSDFSLLEALVPDVLKILRQRYLVLEQIALHAPIGRRSVAQHLGLSERNVRTETEYLSQLGLIETKSFGMFLTEKGKKTLQDAGPLIDCLFNAGETELALAKKLGIERTLIVPGNADLQDRVYEEMGEELSSALSLLLPLGHSIVTILGGAALAKSAKYLSPSLGNNRQLEFVPGRGALGENVETQSNTIVQEMAAKTSGTYKTLYLPEQVSDAAYKSLIRESSIADVLQDISQSDAVIHGIGLAQEMAQRRGYNSIRLSELREKKAVTECFGCFFDENGKVVDRITQVGLQFENLYKIPHIFAFACGARKAKAIKAYMPNAPHQTWLITDESASNMILKGK	Prokka:Prokka_00374
contig000006	BD08_00375		28602	29213	+	hypothetical protein	ab initio prediction:Prodigal:2.50	Prokka_00375		atggaattaagtgtaactgaaatcgtcaaaattataaagtctgaaactaatattattaagcgtgaaaaagctatagcctttttctttctcaatttgagcagagaattgatgtccttagccttggaacgagtagatcaagagctaagtgaatcaatgaggaatcggggctaccaaattgaaaagaagaatcaacgttcaatcaatatggcttttggcgaagcgacttatgtcagaagaaggtacgttaaagctgggcaagaaagtcgctatcctttagataaattcatgggctttgataagtacaagtattatagcgtcttggtagtaagaaatatcctggaagtaagcagcgtcgctgcttatcgcaatactgccttagctgttaattatctttcgggt…	MELSVTEIVKIIKSETNIIKREKAIAFFFLNLSRELMSLALERVDQELSESMRNRGYQIEKKNQRSINMAFGEATYVRRRYVKAGQESRYPLDKFMGFDKYKYYSVLVVRNILEVSSVAAYRNTALAVNYLSGFNISHAQIGNLVKTAGQKIKEQQETDSRYDAQTAKKRVPVLCLEGNGVMIKGTQDDWSFIAIKFVKDYVM	Prokka:Prokka_00375
contig000006	BD08_00376		29210	29512	+	hypothetical protein	ab initio prediction:Prodigal:2.50	Prokka_00376		gtgacctacaaacgtagggagcggactaatgccaaagaatttgtgtcattaagtcgtctagacgctttgaatgaagctaaggaatatatagctaacacttatgatttagctaataccttgatcatcagtaatgccgatggtggtgctggttacgcgaaaaaggactttgatgaaattgtcggtcgttgcgctaaacatgagcactttttggatgtcttccatttgaacaaaaagattaaagaccgactttgtttcgctccagaactgcagggcaaattgatttatgccttagagttcaaataa	MTYKRRERTNAKEFVSLSRLDALNEAKEYIANTYDLANTLIISNADGGAGYAKKDFDEIVGRCAKHEHFLDVFHLNKKIKDRLCFAPELQGKLIYALEFK	Prokka:Prokka_00376
contig000006	BD08_00377		29522	29839	+	hypothetical protein	ab initio prediction:Prodigal:2.50	Prokka_00377		atgcgtaatttgaaggttactaaggcaattggcagctgtgaaagcaatcaccgtaagtacacttatcgtgttaaaggccaaggcaaatactggtctgaagctggtgcagaaggcatgcttcggattttgacctgtatcaagaatcgtgacttagatcaatggctaaatagtgattttgaagcaggcaaattaatcagcttagatcacaagaagctgctggcagcgaccagagacagcttgaagcgtcgccatgaaattcatgttggcattcaacacggagcactaacagcagaggttgtcgggggggaagctatttag	MRNLKVTKAIGSCESNHRKYTYRVKGQGKYWSEAGAEGMLRILTCIKNRDLDQWLNSDFEAGKLISLDHKKLLAATRDSLKRRHEIHVGIQHGALTAEVVGGEAI	Prokka:Prokka_00377
contig000006	BD08_00379		30218	31174	+	Transposase DDE domain protein	ab initio prediction:Prodigal:2.50; protein motif:Pfam:PF01609.15	Prokka_00379		atgtatcaaaattataccacaggccaaactgctttaacactaaatctggactttactattcctagcaatcatttagccaataccatcagctggttcgtcgattctattcccgaagatgtcttgctgggtgatactgctaaaactggtcggccagcttatcatccagccatgatacttaagatcttgctttttgcttattccagaaaagtattttcaggcagaaagattgaattaatgctggaagaaaacgtgcctatgatggtactaagatcgaagctgatgccaatcgctatactttttgtctggcgcaaagcagttgaaaagtttcatgaaaagctcaaagaccaagcagttgagctttatgatgaactgattgccaaagaagttgttaaagcaatg…	MYQNYTTGQTALTLNLDFTIPSNHLANTISWFVDSIPEDVLLGDTAKTGRPAYHPAMILKILLFAYSRKVFSGRKIELMLEENVPMMVLRSKLMPIAILFVWRKAVEKFHEKLKDQAVELYDELIAKEVVKAMAQEKVQTSQGLTELAQETEAEIEKLTEEIEQEPKAIPGGSPRKARRRGLKKLLHKLRKDYVPRMKKYEEAEEIFAGRNSYSKSHHMKNGQLKPGYNIQAATTNQYVVDFALYPNPTDFKTLEPFLKQMPTLNKFDKIVADAGYGSEYNYSMLEKEYPDKKYYIPYTMYEKEKTRKYKNDPTKLAN	Prokka:Prokka_00379
contig000006	BD08_00380	ycaM_2	31749	32987	+	Inner membrane transporter YcaM	ab initio prediction:Prodigal:2.50; similar to AAsequence:UniProtKB:sp|P75835|YCAM_ECOLI	Prokka_00380		atggttggtgaactaggtactacatttaagcatgccgaaggtggggcttcatcttgggtaaacgccacaatgggtgcaaaatgggcttattacgctggttggacttattgggcttgccacgtatcaagcaaaggtaccggtggcctgagagcaatggcttgggccattcttggcaacactagatggtatgacagtttgcctactgcttggactcaatttgcaaccttggttatattcttattcttctgctgggtagccagtcgcggaattcccgtattaaaaggattggctactgttgcgggatcgtcgatgttcatcatgtcaatcttatttattatcatgatgtttgctgctccagccattaacccaggagcaggcttttaccacactgatcttaat…	MVGELGTTFKHAEGGASSWVNATMGAKWAYYAGWTYWACHVSSKGTGGLRAMAWAILGNTRWYDSLPTAWTQFATLVIFLFFCWVASRGIPVLKGLATVAGSSMFIMSILFIIMMFAAPAINPGAGFYHTDLNWKNLMPTFNVKYFTSLSILVFAVGGCEKIFPYVNKVKDPSKNFPKAMIALAIMVMVSAILGTFAMALIFDPKVVNANLNEYISNGAYMAFQKLGEYYHLFMYIYSWCNVIGQFSTLVISIDAPLRMLFGSKEAKEFIPKGLFKLNKHGAYINGIWMIVVLSGGLIAIQAFVPNAQAVMAQLVKLNSTTMPLRYLWVFAAYIALRKHQKSFETTYQMTKYQGLAYTAGIWCFLVTAACCIFGIYSPDPFTLMLNILTPIILIALGLI…	Prokka:Prokka_00380
contig000006	BD08_00381	ybiV_1	33079	33894	+	Sugar phosphatase YbiV	ab initio prediction:Prodigal:2.50; similar to AAsequence:UniProtKB:sp|P75792|SUPH_ECOLI	Prokka_00381	3.1.3.23	atgacattaccttttaaagctgttgcagttgacatggacggaacattcttagatgaccgtaagcaattcaatcatgaacaatttgatcaaatacttacagaattagagaaaagaaacgtccatttcattgtagcttctggacgtccgtacaccagattaaaacaagactttggcgattttgcggaacgcatggattttgtttcattgaacggttctatgcttgttgttaatggtgaaactgttgcttcttacccattaaagcgtgaaactgcacttagtctgctcaaagaggtcagtgataaatatggcaaagtagctcctatggtctttgaaactgatgtagcatactttcatagagcaattcctaagattgaacgtgactttttagcatactttgct…	MTLPFKAVAVDMDGTFLDDRKQFNHEQFDQILTELEKRNVHFIVASGRPYTRLKQDFGDFAERMDFVSLNGSMLVVNGETVASYPLKRETALSLLKEVSDKYGKVAPMVFETDVAYFHRAIPKIERDFLAYFAGQSAVVDHWEDLPKKDILQITFSLDNSKAPEIEKEFNAKHEQKISAFGSANTAIDTNVYGINKGAGLKHLLAKLNLTGDDLIAFGDSDNDIAMLDFAKYSYAMANGMPIVKEHAKYIAPANTENGVFRVLQKYLDADK	Prokka:Prokka_00381
contig000006	BD08_00382		33948	35573	-	Bacterial Ig-like domain (group 3)	ab initio prediction:Prodigal:2.50; protein motif:Pfam:PF07523.6	Prokka_00382		ttgaagtataagaataagattttaactgcaacatcagctgttgcacttagtgttggtttattaatgggttattctaatcctgtttttgctactaattctaagacaactgctaaagcagacaagactaaagatagttcaaccgataaaaaagaaccagttcaaaccagtacttcttacgatttgatggttaaagtaggtagtaacagaatttatggtgtttataagagcattaagaatggtaagcctgtaaagaaacttgccagtgctagtgattatcaatatgctcatattcaatcagatcaacgaattaaaactcaacatggtacttattggcgtatttatgttaatggccgtaaggtaggatatgttaaccaaaactggtttactagaaataaaatt…	MKYKNKILTATSAVALSVGLLMGYSNPVFATNSKTTAKADKTKDSSTDKKEPVQTSTSYDLMVKVGSNRIYGVYKSIKNGKPVKKLASASDYQYAHIQSDQRIKTQHGTYWRIYVNGRKVGYVNQNWFTRNKIAVPKTVSLVRNSHSDFAPEDAVSYVTNHMGTVIPTQDITISEDAIDCSEPGTYKVKYSYGSAKATVKVTVRKSTKEGVADADSVQAKPFSGDLKSWKTYYGSSSNYVTKTDFAPDKSKHSYTTDNSNMTFKTRYFQPVLLSVARDIKDDDYINRVGHIPEGIAISDGWLYSSLLSSTKISNGHIVGYNLNHLTNAFNGQYLLDMSQKEFNSYVKNIKVSPYIPIGHGQAMGATDKYIYVVNYDNKTLYKSNRSEELLQIRKSDMCI…	Prokka:Prokka_00382
contig000006	BD08_00383	clpP	35760	36344	+	ATP-dependent Clp protease proteolytic subunit	ab initio prediction:Prodigal:2.50; similar to AAsequence:UniProtKB:sp|A8YUD9|CLPP_LACH4	Prokka_00383	3.4.21.92	atgctagtacctacagttattgaacaaactgctcgtggcgaacgcgcttacgacatttactcacgcttattaaaagatagaattattatgttgagcggcgaaattaacgatcaaatggctaactcgattattgctcaattacttttccttgatgcacaagacaacactaaggatatttcactttacatcaactcaccaggtggtgttattacttctggccttgcaatcatggatactatgaacttcattaagtcagacgtatcaactattgcaattggtatggctgcttcaatggcttctattattttgactagtggtactaagggcaagcgttttgcattgcctaactcaactgtccttatccaccaacctttaggtggtgctcaaggtcaacaaact…	MLVPTVIEQTARGERAYDIYSRLLKDRIIMLSGEINDQMANSIIAQLLFLDAQDNTKDISLYINSPGGVITSGLAIMDTMNFIKSDVSTIAIGMAASMASIILTSGTKGKRFALPNSTVLIHQPLGGAQGQQTDIQIAANEILKSRKKINEILHETTGQPLEKIQNDTERDNYLTAEEAKEYGLIDEIMANKKK	Prokka:Prokka_00383
contig000006	BD08_00384	whiA	36396	37331	-	Putative sporulation transcription regulatorWhiA	ab initio prediction:Prodigal:2.50; similar to AAsequence:UniProtKB:sp|A8YUD8|WHIA_LACH4	Prokka_00384		atggctagttatgctagtgaagtcaaaaaggagctaacttcgcttgaggtgcatccggaacatgctaaagcggagttagctgcttttttgcggatgaatggagttttaaatcttcatgatcatcaatttagtttagatatcactacagaaaatcccgctattgcacgtcgaattttcaaattaattaaagtggcatatggaattgaaccattgttaattgtttctcgtaagatgaaattaaaaaagaataaccaatatttggttcggcttaatcgcgatgtgcaaaagatattagaaaatttaaatatttgggatccagctaaaggattggttaccagaattcctcaaaggattatgaaatccagtgaaggtgcgatgtcgtatcttagaggcgcattt…	MASYASEVKKELTSLEVHPEHAKAELAAFLRMNGVLNLHDHQFSLDITTENPAIARRIFKLIKVAYGIEPLLIVSRKMKLKKNNQYLVRLNRDVQKILENLNIWDPAKGLVTRIPQRIMKSSEGAMSYLRGAFLAGGSVNNPETSRYHLEIYSTYEDHNEDLAKLMNEYFYLNAKMTKRRRGYIVYLKEAAKIGDFLHVVGALNAMLNFEDLRIMRDMRNSVNRLVNCDTANMKKTASASAKQVEDIQLIQKEKGIDSLPEKLQVLARFRLAHPELTLKEVADQIPDGPISKSGVNHRFKKLHELAETLKE	Prokka:Prokka_00384
contig000006	BD08_00385	yjiF	37324	38367	-	Putative gluconeogenesis factor	ab initio prediction:Prodigal:2.50; similar to AAsequence:UniProtKB:sp|Q9CGY0|GNGF_LACLA	Prokka_00385		atgtcatatggagaaacgcgaattgtgcgcgtaattaaaggtaggcgtccgcgggtagtagttatcggtggtggtactggcttaccagttattttgaatgcgctgaaagatcaaaatgcggaaattactgccattgttacagtatccgatgatggtggttcatctggttctattcggaattttataaacgttgttccaccaggtgatattagaaacgtgttggtttctttgagtgatttgccacaagaagaaaaagatattttccaatatcgttttgattcatctgatgcattcttctcgggccatgccattggtaatttgattatcgccgcattaaatgaaatgcagggcaatatttttgatgctgttcaatctttatctaaaatgatgaaagtagac…	MSYGETRIVRVIKGRRPRVVVIGGGTGLPVILNALKDQNAEITAIVTVSDDGGSSGSIRNFINVVPPGDIRNVLVSLSDLPQEEKDIFQYRFDSSDAFFSGHAIGNLIIAALNEMQGNIFDAVQSLSKMMKVDGHVFPASNEPLTLNAEFVDATTEAGETEITSKDKRIKRVWVTDTNSKATPKAVLPVLASIMQADAVVLGPGSLFTSILPNLMISNLGEAVRETEAEVIYICNIMTQRGETDHFSDAEHVEVINRHLGGNYINTALVNGAKIDMSKFHPEDYDAYLEPVKNDFNGLRVQGCRVITDDFIDQRHGLVFHDGEKVAKEIMNLAFEAMSRKRMKENNG	Prokka:Prokka_00385
contig000006	BD08_00386	lhv_0732	38378	39253	-	Nucleotide-binding protein	ab initio prediction:Prodigal:2.50; similar to AAsequence:UniProtKB:sp|A8YUD6|Y732_LACH4	Prokka_00386		atggctgatgataagaaacaattattaattgttacaggaatgagtggggcaggtaagactgttgtggctcatgatttagaagatatgggctacttcgtagttgataacttgccaccaacattattgggaagtttttgggattataattcaaacgacttccacaaggtagcagtagtaattgatttacgtgttaaaactttttatacagatttattagatgaggtaaattcactagaagataatggcaacgttcaagcaactattctattcttggatgcctcagatgatgtattagtggcacgttataaagaaactagacgacttccaccgttagctaataatggcaagggacgtctattagatggcattcaagaagaacgtcgtattttgatgccaata…	MADDKKQLLIVTGMSGAGKTVVAHDLEDMGYFVVDNLPPTLLGSFWDYNSNDFHKVAVVIDLRVKTFYTDLLDEVNSLEDNGNVQATILFLDASDDVLVARYKETRRLPPLANNGKGRLLDGIQEERRILMPIKNRSNYIINTSNLSTKDLKQKLINTFSDRKRQPFSIEVMSFGFKYGMPIDADIVMDVRFLPNPFYIPELRPFTGLDKRIFDYVMNKKETQVFYQKLLDLLETAIPGYIKEGKEKLTIAIGCTGGQHRSVSIAQQLARDLSKKYPVDITHREVSRYIRK	Prokka:Prokka_00386
contig000006	BD08_00387		39343	39885	-	hypothetical protein	ab initio prediction:Prodigal:2.50	Prokka_00387		atggacattttttcaagttctagagataatcgcggcttcgattggggcgcctttatcgctggtgtattaatggttgttgttgcttttttgctacttagacatccagctaagggattgcacgtatttgtgctaatctttggtattttgtcaattttgcaaggtttagtatggctagctggttattcacgtttccgtgctttctttgcacggagttgggtagcacttatttcaggtatcttagatatcatcgtgggtattttgttcttatgctcatatgatattggtggattaactattgcatatttatttgcaatttggttttttgttgactcagctgtcggaattgccttttcatggcacttgcgtgacttttcaacaggttactttatctttaactta…	MDIFSSSRDNRGFDWGAFIAGVLMVVVAFLLLRHPAKGLHVFVLIFGILSILQGLVWLAGYSRFRAFFARSWVALISGILDIIVGILFLCSYDIGGLTIAYLFAIWFFVDSAVGIAFSWHLRDFSTGYFIFNLVLNILSLVIAIFLIFNPLFAALSLVWLVAFWLLVFGINEIVVAFMYR	Prokka:Prokka_00387
contig000006	BD08_00388	uvrA_1	39950	42790	-	UvrABC system protein A	ab initio prediction:Prodigal:2.50; similar to AAsequence:UniProtKB:sp|Q88YI7|UVRA_LACPL	Prokka_00388		atggtaaatgataagatcgttattcgtggtgcacgagaacataatttaaaagatatctatgtaaccattcctaaaaataaattagtagtagttactggtctatctggatctggtaagagttctttagcctttgataccttatatgccgaaggtagaaggcgttatgtgcaatcactttctagttatgctagacaattcttgggtcaaatggataagccagatgttgattcaattgatggattaaatcctgctatttcaattgatcaaaaaactacctcacataatccgcgttcaactgtaggaacggtaacggaaatcaatgactatttgcgtcttttgtgggctcgtgtaggtcatcctatttgtcctaatgatggaactttaattgaacgacaatca…	MVNDKIVIRGAREHNLKDIYVTIPKNKLVVVTGLSGSGKSSLAFDTLYAEGRRRYVQSLSSYARQFLGQMDKPDVDSIDGLNPAISIDQKTTSHNPRSTVGTVTEINDYLRLLWARVGHPICPNDGTLIERQSVDQMVDRIMALPERTKIQLLAPVIRAKRGEHKDVFKRVQRAGYVRVIVDGEMHEIGEEFNLAKNKRHNIDIVVDRLIMKDSIKSRLFDSIESALRLSDGYMNVDVIGDEMLNFSEYYACPKCGFTVGEMEPRLFSFNAPFGACPDCDGLGMNLAVDEDLVVPDKSKTLAEGALAPWKTSNYYTEMLEQACAALDIPMNKPFNKLTKKQRETILHGSTKPVKFHVTGDFGVNDTTQPFEGVMDNVERRYKHPMSKFMRDVMGKYMTE…	Prokka:Prokka_00388
contig000006	BD08_00389	uvrB	42780	44828	-	UvrABC system protein B	ab initio prediction:Prodigal:2.50; similar to AAsequence:UniProtKB:sp|Q5FL61|UVRB_LACAC	Prokka_00389		atgattacacgacaaaaagatcgcaaatttgaattagtgtctaagtttaagccagcaggggaccaagagcaggctattgataaattgacagccggctttaaaaaaggctataaagaacaaattctagagggtgccacaggtactgggaaaacttttactatggccaacattatcgctaacttgaataaacctactttagtaattacgcataacaaaactttagtgggtcaactttatggtgagtttaaaagcttctttcctcataatgctgttgagtattttgtatcttactacgattactatcaaccagaagcttatgttccgcaatctgatacttatatcgaaaaggattcagctatcaatgatgaaattgatcagttgcgccacgctactacatca…	MITRQKDRKFELVSKFKPAGDQEQAIDKLTAGFKKGYKEQILEGATGTGKTFTMANIIANLNKPTLVITHNKTLVGQLYGEFKSFFPHNAVEYFVSYYDYYQPEAYVPQSDTYIEKDSAINDEIDQLRHATTSALMERNDVIVVASVSSIYGLGDPKEYARSVLMIHEGQEYDRNVLLRDLVNLQYDRNDIDFQRGRFRVRGDVVEIFPAGNSNHAYRIEFFGDEIDRIVEIDSLTGEVIGERESISLFPATHFMTNDDQLHRALKAISKEMKVQVKKFEGEGKLLEAERIKQRTTYDMEMMSEVGYTNGIENYSRHMEGRKAGEPPYTLLDFFPDDFLTLIDESHATMPEIRAMYNGDRNRKQTLIDYGFRLPSALDNRPLKLSEFEKHVHQILYVSA…	Prokka:Prokka_00389
contig000006	BD08_00390	pgcA	44931	46655	-	Phosphoglucomutase	ab initio prediction:Prodigal:2.50; similar to AAsequence:UniProtKB:sp|P18159|PGCA_BACSU	Prokka_00390	5.4.2.2	atgaacgcaagagaaatttttgaagaatggcaaaatgctaataatttacctgattatttaagagaccaattagatactttaggtaaagatgaaaaatggattgaagatgcctttggtcaagatattaattttggtactgcagggatgagagggcgtcttgaacctggtactaatagaatcaatctttttacagttggcagagttactgaaggtttagcacgattgattgatgaaaatggtgaagaagctaaaaagcgtggagtagctatttcatttgactcaagatatcattcaagagaatttgcggaacatgccgctcgtattttaggtgcacatagaattcatgtatatttatttgatgatttaagaccaacacctgagctttcatatgctgttcgt…	MNAREIFEEWQNANNLPDYLRDQLDTLGKDEKWIEDAFGQDINFGTAGMRGRLEPGTNRINLFTVGRVTEGLARLIDENGEEAKKRGVAISFDSRYHSREFAEHAARILGAHRIHVYLFDDLRPTPELSYAVRHLHTFAGINITASHNAKQYNGYKVYGEDGAQMAPENADRLFAYAQKVTDIFGVKAAPVQELRANGTLQLIGEDVDEDYLQELKQVTVDSEMVKANADKLKIIYTPLHGTGKMLYDRAFRQGGFNNVIPVPIQSIIDPEFSTTIKPNPEYRDVFEPGFKLADKVKANVIIATDPDADRMGAAVRKSDGDFQVLTGNQIATLMAYYLLVHMKESGKLTSDYEIVTSVVSSALPFKIAEDFGIKTKHVLTGFKYIGEEVDRMKKAGDAK…	Prokka:Prokka_00390
contig000006	BD08_00391	glgC	46756	47148	-	Glucose-1-phosphate adenylyltransferase	ab initio prediction:Prodigal:2.50; similar to AAsequence:UniProtKB:sp|Q5FL67|GLGC_LACAC	Prokka_00391	2.7.7.27	gtggatgttcaaaaaggagctcaaattatcgactctgtgatcatgccaggggtgaagatcggaaaaaacgctgggattaaacatgcgattgtaggtgaaaatgctgaaattggtaatggtgccgtagtggaagataaagatggtcgaatagggatcatcaatgattttcaaaatttaacgggaattgtccgttatgatgaaaatacaatcgcactcttttggtttaatagtacagatcaggatttaattttgaatttacaacaagctgctttttatgccattcctgacctagtaaaacaattaattatgagaacagaaaaaaacagagtcattccagctaaaaatggaatatttgaaaaaaataactttttaataagcaaaacgttaaattaa	MDVQKGAQIIDSVIMPGVKIGKNAGIKHAIVGENAEIGNGAVVEDKDGRIGIINDFQNLTGIVRYDENTIALFWFNSTDQDLILNLQQAAFYAIPDLVKQLIMRTEKNRVIPAKNGIFEKNNFLISKTLN	Prokka:Prokka_00391
contig000006	BD08_00392	gpsA	47477	48496	-	Glycerol-3-phosphate dehydrogenase [NAD(P)+]	ab initio prediction:Prodigal:2.50; similar to AAsequence:UniProtKB:sp|A8YUC9|GPDA_LACH4	Prokka_00392	1.1.1.94	atgacaaagattgcagttttaggtaatggttcatggggttcagttttaggttcaatgttagccgataacggtaatgacgtaactctttatggcaatatcgaaagtgttaacgaagaaattaataagactcatactaataggcactacatgaaagattggaaattgaatgaaaatgctaaggctactggagatcttgaagaagcacttaacggtgcagaattagttttattcgttttaccaactaaggcagtaagaattgttgctaaaaatgtacgtaaagtactggacaaaacaggtgctaagccacttttagttactgcaactaagggtattgaaccaggtactaagaagctcatttcagaaatcttaactgaagaagtttatccaaatgacgaagat…	MTKIAVLGNGSWGSVLGSMLADNGNDVTLYGNIESVNEEINKTHTNRHYMKDWKLNENAKATGDLEEALNGAELVLFVLPTKAVRIVAKNVRKVLDKTGAKPLLVTATKGIEPGTKKLISEILTEEVYPNDEDKIVAISGPSHAENVAQKDLTAIACASTDEENAKKVQKIFSNDYVRFYTNDDLVGVEVGGAVKNVIAIAAGILVGQGYGDDAKAALMTRGLAEITRLGVNYFGAKPMTFSGLSGIGDLIVTCTSVNSRNWRAGKQIGEGKSLDYVLKNMGQVVEGATTVKAVHELSEEKNIDMPICDAIYRVLYENTDVAEEIKQMMGRDPKPEIRL	Prokka:Prokka_00392
contig000006	BD08_00393	lgt	48538	49377	-	Prolipoprotein diacylglyceryl transferase	ab initio prediction:Prodigal:2.50; similar to AAsequence:UniProtKB:sp|Q5FL71|LGT_LACAC	Prokka_00393	2.4.99.-	atgattaatatggtaattaatccggttgcatttcaattaggaaatttaagcgtaaaatggtacggtattattatggccgtggcaattatacttgctgcgtggatgtccattgaggaaggcaagaaaagacaaataatcagtgatgattttattgatttgctcttatgggctgtgccattaggctatgtaggtgctagaatatattacgtgattttcgaatggggatactattctcagcatccggatcaaattattgctatttggcatggtggtatcgcaatttatggtggattgatcgcaggtctaatagtacttttagttttttgttacaaaagaatgctaccaccgtttttgatgttagatatcattatgccaggtgtaatggccgctcaaatctta…	MINMVINPVAFQLGNLSVKWYGIIMAVAIILAAWMSIEEGKKRQIISDDFIDLLLWAVPLGYVGARIYYVIFEWGYYSQHPDQIIAIWHGGIAIYGGLIAGLIVLLVFCYKRMLPPFLMLDIIMPGVMAAQILGRWGNFVNQEAHGSPTTLHFLQSLHLPEFIIQQMKIGGTYYQPTFLYESFFNLIGLILILALRHRKHVFKQGEVFMTYLLWYSVVRFFVEGLRTDSLYAFGMIRVSQALSLVLFIATIILWIYRRKVVKPKWYLQGSGLKYPYTRD	Prokka:Prokka_00393
contig000006	BD08_00394	hprK	49370	50338	-	HPr kinase/phosphorylase	ab initio prediction:Prodigal:2.50; similar to AAsequence:UniProtKB:sp|A8YUC7|HPRK_LACH4	Prokka_00394	2.7.4.-	atggccgatgcagtaaaattaagcaatttaattaaggacaataagagtattcttgaggtatatcaaggacatgaatatattaaggatgataaaatatatgtttctgatatttatcgtccgggattagagttaacgggatactttgatttttatcctgcacaacgtattcaattattaggtcgtactgaaatttcatatgctgctagattagaccatgacattagaatgcatgttttcaataaaatggcgactaaagccacaccatgctttttaatatcacgttctttacctgtgcctaaggaattatcagaagccgcagaagaagctgatattccaattttgcggactggcgaatcaactacctatatttcaagtattttaactgaatatttgcgagca…	MADAVKLSNLIKDNKSILEVYQGHEYIKDDKIYVSDIYRPGLELTGYFDFYPAQRIQLLGRTEISYAARLDHDIRMHVFNKMATKATPCFLISRSLPVPKELSEAAEEADIPILRTGESTTYISSILTEYLRARLAKRTSIHGVLVEIKGMGVLLTGASGVGKSETALGLVQRGHRLIADDRVDAFQKDHNTVVGEAPKILRHLMEVRGIGIIDVMNLFGAGAVKSRTEIQLVINLVNWDPKANYDRLGFEENTRTLCNVPIPQVNIPVKVGRNIESIIEVAAMNFRAKQMGYDATQTFDNNLTSLISEHSKEDTNKEPHND	Prokka:Prokka_00394
contig000006	BD08_00395		50378	50632	-	hypothetical protein	ab initio prediction:Prodigal:2.50	Prokka_00395		atgagttttttaggcattgtaacgttagttttaatagcgttaattattttaagtttattatttgtcttttttaaagcatttattctcttgttgccagtagctttaattgcaatcgcagttatttggctaattggctggtttactggaagaaaaaataagaataatatgccaagtagtggtaattactatgattggtttaaaaatgttaattctactcagttacagactcgcgcacgaaaaaagctaaaaatgtga	MSFLGIVTLVLIALIILSLLFVFFKAFILLLPVALIAIAVIWLIGWFTGRKNKNNMPSSGNYYDWFKNVNSTQLQTRARKKLKM	Prokka:Prokka_00395
contig000006	BD08_00396	prfB	50640	51635	-	Peptide chain release factor 2	ab initio prediction:Prodigal:2.50; similar to AAsequence:UniProtKB:sp|Q88YL5|RF2_LACPL	Prokka_00396		atgcagactggtttttgggatgaccaagaaggtgcccaaaaattaattagtgataataatttgttaaaagagaaacgtgattcgtttttaaaattacaacaggattatgaagatgaattaactgctcttgaattgttgcgagcagaaccagatgctgatttgcagcaggaagttgaaactgatttaaaagatctgcaagaagcgtttcataattatgaattagacttattgttatcaggtaaatacgatagtcataatgcattgcttgaaattcacccaggtgctggtggtactgaagccatggattgggggcaaatgctttttcggatgtatcaaagatactgtgatgcagcaggtttaaaatttgagattaatgattatgaacctggtgaagaagct…	MQTGFWDDQEGAQKLISDNNLLKEKRDSFLKLQQDYEDELTALELLRAEPDADLQQEVETDLKDLQEAFHNYELDLLLSGKYDSHNALLEIHPGAGGTEAMDWGQMLFRMYQRYCDAAGLKFEINDYEPGEEAGLKSVSVRISGNNAYGMLKSENGVHRLVRISPFDAAKRRHTSFASVEVIPEIDDSIKIDIDPKDLRIDVYRSSGAGGQHINKTSSAVRITHLPTGIVTTSQAQRSQLQNRETAMNELRAKLFHLEEEKKRKQKQALKGDQKEIGWGSQIRSYVFHPYNLVKDLRTGYETADVNGVMDGKLQPFIYSYLQWLLSQENPE	Prokka:Prokka_00396
contig000006	BD08_00397	secA	51824	54223	-	Protein translocase subunit SecA	ab initio prediction:Prodigal:2.50; similar to AAsequence:UniProtKB:sp|A8YUC4|SECA_LACH4	Prokka_00397		atgctaaatattttaaagaaattatataacgacgataaaagagaacttaagaaattcgaaaaatatgccaacaaagtagaaggctatgctgatgaaatgagcaagcttaccgatgaacaattgcaagctaagaccccagagtttcgtgaacggatcaagaagggggaaagcttagatgatcttttgccagaagcatttgctgtagcacgtgaaggtgctaagcgtgttcttggtctttacccattccacgttcaaattttaggtggtatcgcacttcacttcggtaacattgccgaaatgatgacgggtgaaggtaagactttgacagctactatgcctgtttatttgaatgcccttgaggggaaaggcgttcacgttgttactgttaacgaatatctt…	MLNILKKLYNDDKRELKKFEKYANKVEGYADEMSKLTDEQLQAKTPEFRERIKKGESLDDLLPEAFAVAREGAKRVLGLYPFHVQILGGIALHFGNIAEMMTGEGKTLTATMPVYLNALEGKGVHVVTVNEYLSSRDEEEMGQLYKWLGLTVGLNLNSMSPDEKREAYNCDVTYSTNSELGFDYLRDNMVVYKEQMVQRPLNYAIIDEVDSILIDEARTPLIISGEAEQANSDYIRADRFVKTLSEDKSDDDVDDDEDYGDYKIDWPTKTISLTRTGIEKACKHFGLRNLYDVENQKLVHHIDQALRANYIMLKDIDYVVQDGEVLIVDSFTGRVMEGRRYSDGLHQAIEAKEGVKIQEESKTQATITYQNFFRMYKKLSGMTGTAKTEEEEFREIYNM…	Prokka:Prokka_00397
contig000006	BD08_00398	hpf	54363	54908	-	Ribosome hibernation promotion factor	ab initio prediction:Prodigal:2.50; similar to AAsequence:UniProtKB:sp|A0A0H3GEZ8|HPF_LISM4	Prokka_00398		atgttaaagtataatgttcgtggagaaaatattgaagtaactgatgctttaagaagttatgtagaaaaaaggttaaataaattagaaaaatattttgaattaaatcaagacgtgattgcacacgtaaacttgagagtataccgtgaccactctgctaaagtagaagttactattcctttaccatacttagttttgagagcagaagagaccacggacgatatgtatcgtagcattgacttcgtttccgagaaacttgaacgtcaaattagaaagtacaagactcgtgtaaacagaaagagtcgtgaaaagggattacaagatttctttgtggaacaacccgaagaagaagaaaagaagcctagcgagtttgatatcgttcgtaacaagcgagtaagctta…	MLKYNVRGENIEVTDALRSYVEKRLNKLEKYFELNQDVIAHVNLRVYRDHSAKVEVTIPLPYLVLRAEETTDDMYRSIDFVSEKLERQIRKYKTRVNRKSREKGLQDFFVEQPEEEEKKPSEFDIVRNKRVSLKPMDPEEAILQMDMMEHDFFVFEDAETNGISVVYRRKDGRYGLIETNE	Prokka:Prokka_00398
contig000006	BD08_00399	comFC	54985	55680	-	ComF operon protein 3	ab initio prediction:Prodigal:2.50; similar to AAsequence:UniProtKB:sp|P39147|COMFC_BACSU	Prokka_00399		atgagacgctgtttattgtgtgagcaagagtttattcctccgattcgttttgctcaaatattttcgttaaaaacttttagacaacccaaaatctgctttcattgtttaaatcaatttgaaaaactaacaggaaatcgttgctctatttgttcaaaaatgatggaacagggaattatttgtgctgattgtcaaaaatggcaaaaaaagtatcaaggagaagttttgcataatttttccttatatcgctataattctgctttccatgatttaatgctggcgtacaagcgcaggggagattacgttttacgtgaagttctgcaagaattgagctgggagtatttgactaaagcagaatttgattgttacgtgccagtacctacttcaccagagcatcgagct…	MRRCLLCEQEFIPPIRFAQIFSLKTFRQPKICFHCLNQFEKLTGNRCSICSKMMEQGIICADCQKWQKKYQGEVLHNFSLYRYNSAFHDLMLAYKRRGDYVLREVLQELSWEYLTKAEFDCYVPVPTSPEHRAKRQFDTILAIYGDIVPLTRLLAKKEGSHAQGEKNKEERLKTPQSFFVDKTIKIKENIQIGKVLLLDDIYTTGRTLYHARDCLTSSFPGMHIESFSICR	Prokka:Prokka_00399
contig000006	BD08_00400	comFA	55677	56963	-	ComF operon protein 1	ab initio prediction:Prodigal:2.50; similar to AAsequence:UniProtKB:sp|P39145|COMFA_BACSU	Prokka_00400	3.6.4.12	atggaagatttaactctattatcaggtcgtcaatggattgctaatcaagaggattctagcatacttgaggattgtagcaaagttccagtaattgaaaatcatgtttgcaatcgctgcggcagtaaagttgaatgcaaattgcctagtggcaaattatattgccgcgcttgtattggattagggcgagcaaatgaaggggatcttttgatacgctgccacagaaaagttgcatttcctgaattgtcagatggcggaatgacttggcgaggtcagttgactccactgcagcagcaaatttcagataagttggttattaattttaagcaaaagcaaaatagcttagttcatgcggtaactggagcaggaaagaccgagatgctgtttcaattaattgcagaa…	MEDLTLLSGRQWIANQEDSSILEDCSKVPVIENHVCNRCGSKVECKLPSGKLYCRACIGLGRANEGDLLIRCHRKVAFPELSDGGMTWRGQLTPLQQQISDKLVINFKQKQNSLVHAVTGAGKTEMLFQLIAECMKKGKRACIATPRIDVVNELFPRFEVAFAEIGIGKYHGREHQEPNLDQLTICTTHQLLKFYEAFDLLVIDEVDSFPYVGNEQLHFAAKNAVKKDGVRVYLTATPTDDLLAEVKQGKIQILKLNRRFHGGLLPVPREKLFIKPFLNRQGQIHVNLLSEIIKVVKSKHPLLIFIPRIEQIQVYLAALRKKLANDNVKIAGVHAQDPQRIEKVAAFRQRKYDILLTTTILERGVTFKNVWVIIVAADDPIYTADSLVQIAGRVGRAKD…	Prokka:Prokka_00400
contig000006	BD08_00401	yvyE	57008	57670	+	IMPACT family member YvyE	ab initio prediction:Prodigal:2.50; similar to AAsequence:UniProtKB:sp|P32437|YVYE_BACSU	Prokka_00401		ttgtcaaaagaagaaaattttttaacaattaaagaaaacggttctgcggaactaataattaaaaagagtaaatttattgcaagtatggcacgaaccactactacagacgaggcaaacgcatttattcaagaaatttcaaaaaagaatcgtgatgcgacccataacacatttgcttataccattggcttaaatgatgaccaggtgaaggctagcgataacggtgagccctcaggtacggctggcatccctgaattaaaggctctgcaattaatgaacctaaaaaacgtcacggtcgttgttactagatactttggtggtattaaattaggtgcaggcggtttgattcgcgcatactccaacagcgtaaccaatgccgtagaaaaaattggtgtagttaaa…	MSKEENFLTIKENGSAELIIKKSKFIASMARTTTTDEANAFIQEISKKNRDATHNTFAYTIGLNDDQVKASDNGEPSGTAGIPELKALQLMNLKNVTVVVTRYFGGIKLGAGGLIRAYSNSVTNAVEKIGVVKRVLQQELIFSVPYNRFDEVDHYLKTNKFFVADTEYGVDIKIHIFLDMDDQEQTKKDLTNLLAGQISFTNGEKRYNEIPVEQNNYHEQ	Prokka:Prokka_00401
contig000006	BD08_00402	tagO	57697	58854	-	putative undecaprenyl-phosphateN-acetylglucosaminyl 1-phosphate transferase	ab initio prediction:Prodigal:2.50; similar to AAsequence:UniProtKB:sp|O34753|TAGO_BACSU	Prokka_00402	2.7.8.33	atgtttaaaattattgttgaattatttttattagtaattatttcagcggcaattacgccttttattcggcgtttggcttttgtgttaggggctgttgataatcctaatgcacgtagagtcaataaaaagccaatgcctactattgggggattagggatttttgttacttttaatattggtacatttgtactactgcgagagcaatttcttacccatgaaattttttcaattttactggcatcaagtgtgattgtgttgacgggattaatagatgacattcttgaattaaagcctagacaaaagatgtttggtatctttattgcatctttaattatctatttcttggctggcattagaatgaacgtcttaaaaataccatttgttacacatgaagttaat…	MFKIIVELFLLVIISAAITPFIRRLAFVLGAVDNPNARRVNKKPMPTIGGLGIFVTFNIGTFVLLREQFLTHEIFSILLASSVIVLTGLIDDILELKPRQKMFGIFIASLIIYFLAGIRMNVLKIPFVTHEVNIGWWSFPITIFWILALTNAVNLIDGLDGLADGVSMISLTTMGIVGYFFLHTHQLYVPIACFMLAACLLGFLPYNFHPAKIFLGDTGALYIGFMIAVLSLKGLKNVTFISLLVPIIILGVPVTDTVYAMIRRKLNKKPISEADKHHLHHQLMRMGLTHRQTVLTIYALSLVFSFISLLFLLSPAWGTWLLILGLLVALEYFVESIGLLGEKYHPLMHVIQKIINQKSKIDPTVEVWHLGDEKPDQLKNKKKTK	Prokka:Prokka_00402
contig000006	BD08_00403	rny	58961	60577	-	Ribonuclease Y	ab initio prediction:Prodigal:2.50; similar to AAsequence:UniProtKB:sp|A8YUB8|RNY_LACH4	Prokka_00403	3.1.-.-	atgattcccgtcgcaactgccattgtttcacttttggtgggtacagtgattggttatgccattcgcaaacattcttgggaacaaaaggttcagaatgctcaaaatgatgctgatcatattttagctgatgctcgagcacaagttgctgcagtaaaagctgaggttaatgcacaaaagcaagcagcagaagctgttaagcaaagtgctgaaaacactaagaaagaaaaaattcttgaagctcaagaacaaattcgtgattataagcaaaaaattgaagacaaattaaatttaaaaaaggatgatttggctcggcaagaaaatcgtttaaaacaacgtgaagatactttagatcacaaaaattctttgttagatgaaagagaagctggactcattaaaaaa…	MIPVATAIVSLLVGTVIGYAIRKHSWEQKVQNAQNDADHILADARAQVAAVKAEVNAQKQAAEAVKQSAENTKKEKILEAQEQIRDYKQKIEDKLNLKKDDLARQENRLKQREDTLDHKNSLLDEREAGLIKKEDQLKQQYTSLKAKLTEADELVETRRQKLYDVAKLDKEEAKKIVLNKLSDELVKERAELIRNSNEEVKAKADHYANQIIVDAIQSSAADTVAETTVSVVDLPNEEMKGRIIGREGRNIRSFEALTGIDLIIDDTPNVVTLSGFDPIRREIAKRAMERLIKDGRIHPARIEEMVDKARKEVNDDIYEAGESALMELGIHRMNPELVKTLGRLKYRTSYGQNVLSHSIEVGKLAGTMAAELGLDEKLAVRAGLLHDIGKAIDHDIEGS…	Prokka:Prokka_00403
contig000006	BD08_00404	recA	60712	61809	-	Protein RecA	ab initio prediction:Prodigal:2.50; similar to AAsequence:UniProtKB:sp|Q5FL82|RECA_LACAC	Prokka_00404		atggccaaagatgaaaaaaaggctgctttagatgcagcgctcaaaaaaatcgaaaagaactttggtaagggtgctgttatgcgtatgggtgaaaaagctgatacccaaatttcaacagttccaacaggttcacttgctttagatgctgctattggtgttggcggctatcctcgaggacgtattattgaagtatatggacctgaatcatctggtaaaaccactgttgctcttcatgcagtagctgaagtacaaaaacgtggtggtacagccgcttatattgatgcagaaaatgcaatggatccagcatatgctgaagcattaggtgtagacattgattcacttattttatctcaacctaatacaggtgaagaaggtttacaaattgctgatactttgatt…	MAKDEKKAALDAALKKIEKNFGKGAVMRMGEKADTQISTVPTGSLALDAAIGVGGYPRGRIIEVYGPESSGKTTVALHAVAEVQKRGGTAAYIDAENAMDPAYAEALGVDIDSLILSQPNTGEEGLQIADTLISSGAIDIVVVDSVAALVPRAEIEGEMGDAHVGLQARLMSQALRKLSGTISKTKTIAIFINQIREKVGIMFGNPETTPGGRALKFYSTIRLEVRRAEQIKQSGDMIGNRVKIKVVKNKVAPPFKVAEVDIMYGKGISQSGELLDMAADKDIIDKAGSWYSYKSDRIGQGRENAKKYLEDHPDIYQDIQQQVRQAYGIDEKSVADREDPEKIKKKREEAKAEKTAETKKATDDK	Prokka:Prokka_00404
contig000006	BD08_00405	pgsA	61993	62553	-	CDP-diacylglycerol--glycerol-3-phosphate3-phosphatidyltransferase	ab initio prediction:Prodigal:2.50; similar to AAsequence:UniProtKB:sp|P46322|PGSA_BACSU	Prokka_00405	2.7.8.5	atgaatttacctaataaacttactgtttttagaatctttttgattccagtatttatgttaattataatttttggtggcaatgctcatactgaagtagctggttcaaccttagtttggagctgggtaattgcagctattatttttgctgtagcttcagctactgactggttcgatggtcatattgctcgttcacgcaacatggtaaccaattttggtaagtttgctgatccattggcagacaagatgttgactatgacagcattcatcttcttggttaaattgaagcttgctccagcttggattgtagctattattgtttgtcgtgaattagctgttactggtttacgtttgattttggctgaaaacaagggtcaagttttagcagctaagatgccaggt…	MNLPNKLTVFRIFLIPVFMLIIIFGGNAHTEVAGSTLVWSWVIAAIIFAVASATDWFDGHIARSRNMVTNFGKFADPLADKMLTMTAFIFLVKLKLAPAWIVAIIVCRELAVTGLRLILAENKGQVLAAKMPGKIKTTCQMLSIIFLLIGNFWHIGTILLWLALIFTIYSGYDYFHQSWGVFKGSM	Prokka:Prokka_00405
contig000006	BD08_00406	ymfM	62576	63700	-	putative membrane protein YmfM	ab initio prediction:Prodigal:2.50; similar to AAsequence:UniProtKB:sp|O31771|YMFM_BACSU	Prokka_00406		atggcagacatcggagagaaattaaagagcgctagagaggcaaaaggactttcaattgaagatatcgaaaaggcaactaagattcaaagcagatatctgacagcaattgaaaaggatgaatttgataagcttcctggtgacttttatgttagagcatttattcgccaatacgctcaagtagttggattagatgggaaagagctactcagcgattatcatgaggatgttccagaagcggatcctgatgaatatgtaggaaattcaattgacaataagagcgaagatgttcgtgaaaccacaaataacaagaagaatttgtggaaaaattacttgcctcgaattgcgattgcattaggcgtaattattgtaattttagttgtgtacgtgttgtatgcacat…	MADIGEKLKSAREAKGLSIEDIEKATKIQSRYLTAIEKDEFDKLPGDFYVRAFIRQYAQVVGLDGKELLSDYHEDVPEADPDEYVGNSIDNKSEDVRETTNNKKNLWKNYLPRIAIALGVIIVILVVYVLYAHISSSGQHNEADNSGVTVSSQKTSSSSSKKKTKPVAVSAVKIKKINDNEYRVLGLKKNRRLVVKAGSTQNTSAGVQINGNANSWQGTLIAKQKHTLTLPSNAERVVITLGNDNGSSIKIGGKKVPYVPNNSYRTITLLIGKAKKTTTHQTNDNNSQNGTTSDNNTNNSNTTTQNQTQTQSSSTTRHNTQTSHQQSSTTQSSQTRQSSQTQQSSTTQSSTTTTQNNNAGRNDNGGSGNENNGN	Prokka:Prokka_00406
contig000006	BD08_00407	ymfI	63768	64496	-	putative oxidoreductase YmfI	ab initio prediction:Prodigal:2.50; similar to AAsequence:UniProtKB:sp|O31767|YMFI_BACSU	Prokka_00407	1.-.-.-	atgaagcgcgctattctgtttggggctacgggcggtattggacaagcaatctgtcaagatttagccgaaagtggctggtctctttatttgcactataattccaaagagaaaactgcagaagaattagttcaaaaattatttgctaaatatcctaaacaggattttatgccaataaaattaaattttgaaactgatgatgcgcaattaagcaaatttgtgaaaaatttgttgccagtaaacgcagtgatttttgcccaaggggtcactaattacggttttctaggggatgaagatcttgagaatattacgagattgataaatattaatctaactgtaccaattaaactaactaaattgttagagccccagttaatgaaacaagattttagtcgaatcgtt…	MKRAILFGATGGIGQAICQDLAESGWSLYLHYNSKEKTAEELVQKLFAKYPKQDFMPIKLNFETDDAQLSKFVKNLLPVNAVIFAQGVTNYGFLGDEDLENITRLININLTVPIKLTKLLEPQLMKQDFSRIVYLGSVYGGYGSALESVYSATKGGLSRFAQAYAREVASNNLTVNVIAPGAVKTSMNSIFSEDTIQEVQEEIPVGRWADGKDISYWIKVLLDKRSNYLTGQTIYVTGGWLL	Prokka:Prokka_00407
contig000006	BD08_00408	ymfH	64497	65753	-	putative zinc protease YmfH	ab initio prediction:Prodigal:2.50; similar to AAsequence:UniProtKB:sp|O31766|YMFH_BACSU	Prokka_00408	3.4.24.-	atgattacaccaaaaattattaaaagagaatataaatctggttttaaagcagagattatcctaaagccacatttttatcaacgttttttcggcattattattgattttggcagcagtgatccacaaaaagtagcaggatctgctcattttttggaacataaattatttgctaaaaaagatggcgatctttctgcacaatttgaagagattggggctgatgtcaatgcatttacctcatttaatgaaacaatgttttattgcagtgggattgaacatacgcctaagatgattgagttgttgttcagattagtaggagagccttattttactaaacaaaatattgctaaagaggctcctataattgagcaagaattagcgatgtaccaagatgatcctatg…	MITPKIIKREYKSGFKAEIILKPHFYQRFFGIIIDFGSSDPQKVAGSAHFLEHKLFAKKDGDLSAQFEEIGADVNAFTSFNETMFYCSGIEHTPKMIELLFRLVGEPYFTKQNIAKEAPIIEQELAMYQDDPMWKVNNAIMTSMFGHSNLGTEVVGTKESINQVTKQNLTKVYTENYVPTKMQFVACGDFSDNQVRTILRQVGKLQAKYLADRKAVSAPIVKPTGEFSDQALSTGGNSRVFGLGIRFENFKKVLSSSDLTQILLEIMLESKLSVMSPWFERMRKEGLLANPLQISVNYTRQGDFATIFGVSADSQRIIEEIKRVLTQPVDPNSEQYRFIKDNFVLQKKEWLARTIRTMNNLSYLAIEMIEESLDHEDLQLNLLKLQTMGFEEFDQICQK…	Prokka:Prokka_00408
contig000006	BD08_00409	SCO5738	65750	66958	-	putative zinc protease	ab initio prediction:Prodigal:2.50; similar to AAsequence:UniProtKB:sp|O86835|Y5738_STRCO	Prokka_00409	3.4.24.-	atgactaatattacgattagaaaaaataaaaaatttacgacagccgcgttgggctgttttttgcgtttaccactgacaagccataatctagcctttgcaagtttgttgtcacggctgcagtcaaatactagtatgttttatcctcaaattgcagaacagactagaagattagctgatctctatgatttgcaactagatataatgcctcagctttttggcaaagaaataattttgacttattatgctaattttgtcgaaccaactgagatattggatccagaatatgtatatcaagaaataattcaaacggtaagtgaaattatcactaaaccggattgtacgcctaaattgctggcttatgctaaaaaacaactagaggatgattatcgtgaattaatg…	MTNITIRKNKKFTTAALGCFLRLPLTSHNLAFASLLSRLQSNTSMFYPQIAEQTRRLADLYDLQLDIMPQLFGKEIILTYYANFVEPTEILDPEYVYQEIIQTVSEIITKPDCTPKLLAYAKKQLEDDYRELMQQPANYAIDRFFKLWYRDQPDYAENFMGPIDEIQNATVDEVNHYIEGLRDVPVAVVGMGRDHKLMTKLAKFYFTQAGIIKNFQTSGLTIPASQNLIEKVDEQGNSQAQLLMGFGIDHAINYQEQIIGLLLSQYLAGDQSSKLFSKIREELGAAYAVEASCFANNSLFLINAGLDPDQVNAAKQVVLAEMQALADGNVDEELFKKSQKALYRNTRIGLDSQNWQMGQAFRGELFSDYLDFDRETAIKKATTRQLVNFVQNLFFNESY…	Prokka:Prokka_00409
contig000006	BD08_00410	ftsK	66951	69368	-	DNA translocase FtsK	ab initio prediction:Prodigal:2.50; similar to AAsequence:UniProtKB:sp|Q8Y7A3|FTSK_LISMO	Prokka_00410		atgcctgcaaaaaggaaaaagagaaagataaaaaagacacattctaagaagaaaacagctaaaaaacaaaatttagagtggagtattttagggctagtatttattttgctagctatttttgcctttgtaagattcggtattttaggcaagcaaattgcaaatttaatccgcttattttttggtgattcatatttattggcagcaagtttattggctctttttgggttagtaaatttaatttataatcaacccgtttgtctgtctattaaacgtatcatagggctttctttaacttttattggtattttattgattcaaagcaatttgtactatgaacatgaattggttaatagcaattttttgaattcattttggcacgctatgaccgcggagtttgct…	MPAKRKKRKIKKTHSKKKTAKKQNLEWSILGLVFILLAIFAFVRFGILGKQIANLIRLFFGDSYLLAASLLALFGLVNLIYNQPVCLSIKRIIGLSLTFIGILLIQSNLYYEHELVNSNFLNSFWHAMTAEFARAGVTESVGGGLIGSLGYQIFYPLLGQIGIKVFAVLLIPIGILMFFDVKFRTIIEKFQSISQLFIQKNKTVGVKLKDKYSDVLEKRKQRQANADQDKNIFPDVADFDSDNNEEDTTEPASEDVPVESEADSEPVSEPQIQIAPQHEEPESKDLPKSYSFAQEDQKLVQELANVDHGELKTDTVVNKSYKKPPLNLLDPIKSTDQSTDRDLIKKNTQVLQSTFKSFGVKVIIKKAILGPTITRYEVQPAVGVKVSRIVNLADDLALA…	Prokka:Prokka_00410
contig000006	BD08_00411		69389	69778	-	hypothetical protein	ab initio prediction:Prodigal:2.50	Prokka_00411		atggattttgaaagacaaacaccagtaactgtgcaggcatttcactatgatttggttgatgaagacactgcaccaaaaagtgatgtcagaactggtatccaaaaattagatgtaagtcaagatgatgaacattcagaaaaaaatggcagctattatgatgtagccgtattttatgatgtaattcctgcaccagctgaatttagagtaagcggaactattcaccaagttgttcaattaaaggattatcatggtgatggttctgatattagtagtgcagattggcaacttttaagtcgaccattggttgaatatattgaaactttaacgtatgaagtaacgcaagtaacttttgaccaaccggttaacttgaactttaaagctaatttttaa	MDFERQTPVTVQAFHYDLVDEDTAPKSDVRTGIQKLDVSQDDEHSEKNGSYYDVAVFYDVIPAPAEFRVSGTIHQVVQLKDYHGDGSDISSADWQLLSRPLVEYIETLTYEVTQVTFDQPVNLNFKANF	Prokka:Prokka_00411
contig000006	BD08_00412	LGAS_1346	69778	70338	-	Putative RNA(cytidine(34)-2'-O)-methyltransferase	ab initio prediction:Prodigal:2.50; similar to AAsequence:UniProtKB:sp|Q042B4|TRML_LACGA	Prokka_00412	2.1.1.207	atgacgaatcacgtagttttatatgaaccattaatgccagccaatactggcaatattgcacgtacttgtgcaggtactaatacagttttagatttgattgaaccattaggttttcaaattgataataagaaaatgaaacgagcaggactcgattattgggataaagttgatgtacgtcgccatgatgatctaaatgcttttttaaagactttaggacctaacgatgagatgtatttaatttctaaattctcatctaaaaattatgtagacgtagattacactgatcctaataaaaattattattttgtttttggtaaggaaactacaggcttacctgaaacttttatgcgtgaatattatgatagaaatttaagaattccaatgtcagataatattcgc…	MTNHVVLYEPLMPANTGNIARTCAGTNTVLDLIEPLGFQIDNKKMKRAGLDYWDKVDVRRHDDLNAFLKTLGPNDEMYLISKFSSKNYVDVDYTDPNKNYYFVFGKETTGLPETFMREYYDRNLRIPMSDNIRCYNLSNSVAMVLLEALRQQGFPNMETAHHYENDKLKDDYDRPERYERNLGSEE	Prokka:Prokka_00412
contig000006	BD08_00413	perM	70389	71588	-	Putative permease PerM	ab initio prediction:Prodigal:2.50; similar to AAsequence:UniProtKB:sp|P0AFI9|PERM_ECOLI	Prokka_00413		atggattataaacaaaaaagtgagaaagcaaccttatttaaaaaatggtttttagataatcggtttagtattgttttattaaacatcttattgttctttttgattatctggatttttaacaaaatatcttttgtgttgaatcctgcttgggtattttttagtgcaattttgccaccattacttttagcagtcattcaatattacgtaatgaatccagtagtagattggtttgaaaagaagttcaaagttcctagagttgttacaattcttgttttattcctgtttgttttaatagctttaatttggattattaatatcttagttcctattgcccaaaatcagattaattcattgatcaaaaattggcctaatatttggaacgatgcggtaaatgcaacg…	MDYKQKSEKATLFKKWFLDNRFSIVLLNILLFFLIIWIFNKISFVLNPAWVFFSAILPPLLLAVIQYYVMNPVVDWFEKKFKVPRVVTILVLFLFVLIALIWIINILVPIAQNQINSLIKNWPNIWNDAVNATQEALRDPRLHEVKGSLQNMIDNTQKTLFKSGQSTINATIGNISSAVSIITMIVMTLLTAPFILFFMLKDGHQLRPYITKFAPEHWQSSFSQLLYDINYALASYIRGQITVAFWVGVMFVVGYMIIGLPYGLALAILAGFMNLIPYFGTPLALIPVFVIAIMTSGSMVIKVLVVFLIEQAIETRILSPLVMGNKMEMHPVTTILLLIGASSVWGLWGVFFGIPIYAILKIIVSRVYNYYRRESEIFSETDAVSSTTGDADKKANNAK	Prokka:Prokka_00413
contig000006	BD08_00414		71605	71766	-	hypothetical protein	ab initio prediction:Prodigal:2.50	Prokka_00414		atggtcgaaagcaacatgaaggctttaggttacgctactttgttctttaaccgtccaattcctaaggcacctttggcaaatgcagtgtactttgatccagatgttgctcaaccacttccaaccttcaaggtggatgatgatattgtttacgaacacatttaa	MVESNMKALGYATLFFNRPIPKAPLANAVYFDPDVAQPLPTFKVDDDIVYEHI	Prokka:Prokka_00414
contig000006	BD08_00415		71794	71985	-	PTS system, glucitol/sorbitol-specific IIAcomponent	ab initio prediction:Prodigal:2.50; protein motif:TIGRFAMs:TIGR00849	Prokka_00415		atgaaatggatttcaactattaaaaaaattggtaaaaaagctatcgataataaagatggcatggtaattttatttggcgaaggcgctaataaagacttagaagatgtttcagttattcaaaaatttagtgacgaaactccagttaaaggctttgttttcaaaaaaggcgatacgctgactgttgatggttaa	MKWISTIKKIGKKAIDNKDGMVILFGEGANKDLEDVSVIQKFSDETPVKGFVFKKGDTLTVDG	Prokka:Prokka_00415
contig000006	BD08_00416	BCE_0519_1	72056	74812	-	Calcium-transporting ATPase 1	ab initio prediction:Prodigal:2.50; similar to AAsequence:UniProtKB:sp|Q73E41|BACA1_BACC1	Prokka_00416	3.6.3.8	atggatgaaaataaaatccgtaaattatatgcccagaatgaggttcaacaggtttttacaaatttgcaatcttcctcttctggattatcggatgaggaagccgctgaacgacttaaaaaatatggcgctaataccattaaaaaagccgcagctgaatcagaatggaaaacattttttaagaatttttctagtatgatggctattttgctctggatatcaggattaattgcaattgtttccggaacattggaattggggattgccatttggctagttaatattattaatggcttgtttagtttttggcaggagcgagctgctaagcgagcaactgatgtcctgaataatatgttgccaagctatgtggaagtcattagaagtggcaagaagaaacagatt…	MDENKIRKLYAQNEVQQVFTNLQSSSSGLSDEEAAERLKKYGANTIKKAAAESEWKTFFKNFSSMMAILLWISGLIAIVSGTLELGIAIWLVNIINGLFSFWQERAAKRATDVLNNMLPSYVEVIRSGKKKQINSKDLVPGDVFVLQAGNSIPADARIISASSMQVDQSALNGESVPESKTAKYDPGEGSYAESNLVYSGTTVGAGTARAIAFATGMNTEFGRIASLTQKQTKTTSPLTAELNRLTKQISIIAITIGLIFFIAAIFFVKYPLAKAFIFALGMIVAFIPEGLLPTVTLSLAQGVKRMAKKHALVKELNSVETLGETTVICSDKTGTLTQNQMTIHYLWTPANEYHVTGNGYVNNGQIELNTKQLWYEENPDLRKLVQIAALDNDTSVQPN…	Prokka:Prokka_00416
contig000006	BD08_00417	llmg_2431	74965	75993	+	hypothetical protein	ab initio prediction:Prodigal:2.50; similar to AAsequence:UniProtKB:sp|O86281|Y2431_LACLM	Prokka_00417		atgaaagttttaatcggaggctacactaagaaaacctctaaaggtatttatgaattgccttttattggtgaagataatggagctaagttgggcaaagcagaaaacattattagtattggtggtccaacttatttccaaaaagacggtgatttaatttttaccattaataacgctggggacgaaggtggtatcagcgttttaaaattaggtgaacatggttcaagcgaagttgaccgctacttaactcccggtgcttcaccagcatatgttggcatcgatcgtgaaaaaaagctgatttatactgctaattaccacaccgctgttttatccgtatttcactacaatccaagcggcaatttagaattagtcgatcaagttactcacaaggctgaaacactt…	MKVLIGGYTKKTSKGIYELPFIGEDNGAKLGKAENIISIGGPTYFQKDGDLIFTINNAGDEGGISVLKLGEHGSSEVDRYLTPGASPAYVGIDREKKLIYTANYHTAVLSVFHYNPSGNLELVDQVTHKAETLGPRPEQTDGPHPHFFDETPSGNLVSCDLGNDTVDFYRLENGKLEHLAQYKNETGFGTRHIVFSKDGNYFYVVGELSSKINVVKFNEDTWDFENIATYKTIPEDFTEHNGAAALYISKDGKYVYNSNRGHNSITVFKVNDDHTLSLVQRISTFGDFPRDFNWDADQKYVVVANQNTDNATLYIRNGDNGTLTPIQTEIPVPEGTRVLFTK	Prokka:Prokka_00417
contig000006	BD08_00418		76100	76792	+	SNARE associated Golgi protein	ab initio prediction:Prodigal:2.50; protein motif:Pfam:PF09335.5	Prokka_00418		gtgaaacgaaaaacaattcgtattatattatttattctaggtggaattttaggattattgcttttatataaattgtatttaagctatctaccagaattaaaattgctagttcattttgatcaccacaatgaagaattattaattaaaatggtgcgtagccacggaatcgaagatttagcttttctttttattttaaatgcaatttgtgtagcgattcctggcctatctaatggtatcttctgtgttttaaatggtattctttatggtccagcctttggattcattgttaactggattagtgatattttaggtcaaattattttaatgcagcttttgcacaagttatatgacattaaacatatgtctaacagcaagatctataaattgttaaccacacaa…	MKRKTIRIILFILGGILGLLLLYKLYLSYLPELKLLVHFDHHNEELLIKMVRSHGIEDLAFLFILNAICVAIPGLSNGIFCVLNGILYGPAFGFIVNWISDILGQIILMQLLHKLYDIKHMSNSKIYKLLTTQKYSMVALTIGYLIPFIPSATVSYVNILINKNDFKKQLTPIVIGVSPFAYLYAYGGDSILHLNTSRIIKAAVMIVTVALIAAAILFILKSVKKHTKKA	Prokka:Prokka_00418
contig000006	BD08_00419	sph_1	76827	77054	-	Oleate hydratase	ab initio prediction:Prodigal:2.50; similar to AAsequence:UniProtKB:sp|B5XK69|OLHYD_STRPZ	Prokka_00419	4.2.1.53	atggaagctgtttacacgcttttgaatgttgatcgtggtgttccagaagtatttgattcaatttacgatattcgtcaattattgcgggcaatgtactacatgtcagataagaagaagctggctgatcaagacatgccacttctagaaaaattagctcttaagacagggatgcgcaagattaagaagacttgggtagaagaattgttaaaagaagctaacttgatgtag	MEAVYTLLNVDRGVPEVFDSIYDIRQLLRAMYYMSDKKKLADQDMPLLEKLALKTGMRKIKKTWVEELLKEANLM	Prokka:Prokka_00419
contig000006	BD08_00420	sph_2	77030	78355	-	Oleate hydratase	ab initio prediction:Prodigal:2.50; similar to AAsequence:UniProtKB:sp|B5XK69|OLHYD_STRPZ	Prokka_00420	4.2.1.53	atggagaaccactttgaatgtttatgggatatgtatcgttcaattccaagtttgaaaattccaggtgcgtcatgtcttgatgaatattattggcttgataaagaagatcctaactcctccaattgccgcttgatttataaccgtggtgatcgtctgccaagtgatggtcaatatggtttaggcaagtgcactaatgaaattgttaaattgatcatgaccccagaaaaggaacttgaaggagaaacgattgaagaattctttagtgacgacttctttaagactaatttctggtcatactggtcagcgatgtttgcctttgaaaagtggcactcagtagctgaaatgcgtcgctatgcaatgcgtttcattcaccacattgatggtttgccagacttcacc…	MENHFECLWDMYRSIPSLKIPGASCLDEYYWLDKEDPNSSNCRLIYNRGDRLPSDGQYGLGKCTNEIVKLIMTPEKELEGETIEEFFSDDFFKTNFWSYWSAMFAFEKWHSVAEMRRYAMRFIHHIDGLPDFTALKFNKYNQYESMVKPLLAYLKDHGVKFEYDCHVQNVEVDHDGKQKIAKKIVMTQNGKETEIPLTPNDIVFITNGSITESSTYGDQNTPAPITHAKGSSWKLWENLAKQDPEFGHPDIFCENLPERSWFVSATTTLKNKKLAPYFERLTKRSLYDGKVNTGGIITIVDSNWKLSFTIHRQPHFKSQDPDEIVVWIYALYSDTEGNYIKKRVVDCSGKEIAEELLYHLGVPESQISELASEENMNTVPVYMPYITSYFMPRHDGDRP…	Prokka:Prokka_00420
contig000006	BD08_00421	sph_3	78301	78600	-	Oleate hydratase	ab initio prediction:Prodigal:2.50; similar to AAsequence:UniProtKB:sp|B5XK69|OLHYD_STRPZ	Prokka_00421	4.2.1.53	atgtattattccaatggtaactatgaagcttttgcggatcctaaaaagcctgagggcgtagacaacaagtctgcttatattattggtagtggattagctggcctttctgcagctgttttcttggttcgtgatgctcaaatgaagggcgaaaatattcatgttttggaagaattgccagtagccggtggttcacttgatggtgctaagcgtccaatgctggtttcgttgtccgcggtggacgtgaaatggagaaccactttgaatgtttatgggatatgtatcgttcaattccaagtttga	MYYSNGNYEAFADPKKPEGVDNKSAYIIGSGLAGLSAAVFLVRDAQMKGENIHVLEELPVAGGSLDGAKRPMLVSLSAVDVKWRTTLNVYGICIVQFQV	Prokka:Prokka_00421
contig000006	BD08_00422	yjbO	78721	79617	-	putative RNA pseudouridine synthase YjbO	ab initio prediction:Prodigal:2.50; similar to AAsequence:UniProtKB:sp|O31613|YJBO_BACSU	Prokka_00422	5.4.99.-	atgacaagtttatttaaattagttgtacaagaaaaagatcccaaaaaattgggctcttttttgttaaagaatggtttttcacaccaggccttaattaaggcgagacatcatcatggaatgattttagtaaatcacaaacgacgatatttaagttttcatttaagtgctggggatgaagtgatttttgttagtggtgaagaaaagaaaaatcaatttttaaagccatctaataatccggtagatccgggttttgaaaccaaaaactatattgtattaaataagccagcaggggttttatcgattccatctagatatgaagataatgatgctgtagttaatagattgatgggatattttttgcaacaaaataaaaaagatttgaagcctcatgtaattact…	MTSLFKLVVQEKDPKKLGSFLLKNGFSHQALIKARHHHGMILVNHKRRYLSFHLSAGDEVIFVSGEEKKNQFLKPSNNPVDPGFETKNYIVLNKPAGVLSIPSRYEDNDAVVNRLMGYFLQQNKKDLKPHVITRLDRDTSGLVLVGKNAIAHARFSKIGKDNFVKKYHAIVHGNFAEDELTGIIDEPIGKEGDGVKRAVVANGKKAQTRYRVLKQVEGASLVELRLLTGRTHQIRVHMAYLGHPLFGDPLYGINDNFSRQALNCFYLAFPDPFDNERKQEIQIKDPEDMSKLWQKLVN	Prokka:Prokka_00422
contig000006	BD08_00423	nadK	79601	80413	-	NAD kinase	ab initio prediction:Prodigal:2.50; similar to AAsequence:UniProtKB:sp|A8YUA3|NADK_LACH4	Prokka_00423	2.7.1.23	atgaaagtaacaatagcgcataataactatgataagactttagagacagtggcttatcttaaaaagctattgcaaaaaaagaatgtcatttttgacgctaagtatccagatatagtaattacggttggtggcgatggcaccttaatcaatgcatttcatcgttatgagaatcaagttgattcagttcgttttataggtgtgcacacaggtcatctaggtttttatactgattggcgtaattatgatattgataaaatggttgatgcgcttttactaacaaaaggtcaaccagccaagtatcctttgcttgaaattaagatgctgacggagtcaggagatactcgctatcatttggctgtaaatgagtcagcggttaagagaatttcgcatacgcttgaa…	MKVTIAHNNYDKTLETVAYLKKLLQKKNVIFDAKYPDIVITVGGDGTLINAFHRYENQVDSVRFIGVHTGHLGFYTDWRNYDIDKMVDALLLTKGQPAKYPLLEIKMLTESGDTRYHLAVNESAVKRISHTLEADVYIDDELFENFRGDGLCVSTPTGSTAYSKSLGGAVIHPQLKALQMTEIASINNRVFRTLSAPIVIAPDQWITIVPNVDHFVMTVDGARIDVRNAKKIEYRISKHSIQFDQFGHHHFWSRVQNAFIKDTKDNDKFI	Prokka:Prokka_00423
contig000006	BD08_00424	yjbM	80410	81042	-	GTP pyrophosphokinase YjbM	ab initio prediction:Prodigal:2.50; similar to AAsequence:UniProtKB:sp|O31611|YJBM_BACSU	Prokka_00424	2.7.6.5	atggaagtagattgggataacttcttgtggccttataatgaagctgtacgcgagttaaaggttaaatttcgttcccttagacaaggctttttaactaagggagaacattcaccaattgaatttgtaattggtagggtgaagacagtagattctattaaagaaaagatgacaagacgggtaattagcccagatgtcattgagactgacatgcaagatattgcaggtattcgtattgtgacacaatttgtgaacgatatttataaggtagtagacttgatccatgcacgggatgatatggaagtagttgaagagcgagattatattcaaaatgctaagccatcaggctatcgttcctaccacatggtgattaactacacggtttacttgccagaagggcca…	MEVDWDNFLWPYNEAVRELKVKFRSLRQGFLTKGEHSPIEFVIGRVKTVDSIKEKMTRRVISPDVIETDMQDIAGIRIVTQFVNDIYKVVDLIHARDDMEVVEERDYIQNAKPSGYRSYHMVINYTVYLPEGPKKLIAEIQIRTLAMNFWATVEHTLNYKYQGVYPEDISKRLKSTAEAAYKLDEEMSSIKDEVQEAQKIFTKNKGKEKS	Prokka:Prokka_00424
contig000006	BD08_00425		81166	81780	+	CYTH domain protein	ab initio prediction:Prodigal:2.50; protein motif:Pfam:PF01928.15	Prokka_00425		atgagcaaaaatcgagaaatcgaagctaaaacacttttacacagagaaacttatcaaaaaatagtcaatgatttccctgtaaaaagtgattttgtccaagaaaattattattttgatacaccggataaattattgaaaaagcatcatattagtttgcgaattagaatctacagcgatcatgccgaacaaacaatgaaggtacctgatcctaatcctgttcaaagaaattatcacgaagtcattgaaatcaatgataatttaactcatgcgcaggctaaagaattggtagcgaaaaagcactttgcttttcatggcaatattggtcaataccttaccgcacattttgctaaagaacaagatgctctctcactttttacctggagcaaaactagacgcatc…	MSKNREIEAKTLLHRETYQKIVNDFPVKSDFVQENYYFDTPDKLLKKHHISLRIRIYSDHAEQTMKVPDPNPVQRNYHEVIEINDNLTHAQAKELVAKKHFAFHGNIGQYLTAHFAKEQDALSLFTWSKTRRILMNGPQDCELTLDATSYPDGYEDFELEIENDDPVLITKVLTILESTYNFKQDSSNTNKSKIFRASAHKNNI	Prokka:Prokka_00425
contig000006	BD08_00426		81859	82476	+	hypothetical protein	ab initio prediction:Prodigal:2.50	Prokka_00426		atgttcgagatttttctattcattaatccaataggaatttactgttatgatacggaaaaacaaattcgcaacaccgttgatgaacttggaattgacgtttgttatcactatatttctattgctaatgtttgtttagtaaatgatgacgctattcggcgtcgtaaggattcacaaaagctgccagacatcagcactttttctaaaacaacttacgaagcactagaaaattatcacgctatcaaacttaaatatggcaataaaaaagcacgtgaatttttatatgaactgcaaaagaatttacgtcatgatgcttcagcttacaatcctaaactattagaaaaaattgctactaagcttaacattaaaactagtacaattaattcaatgaagaaaagcagt…	MFEIFLFINPIGIYCYDTEKQIRNTVDELGIDVCYHYISIANVCLVNDDAIRRRKDSQKLPDISTFSKTTYEALENYHAIKLKYGNKKAREFLYELQKNLRHDASAYNPKLLEKIATKLNIKTSTINSMKKSSYVRSSIEEDQKLANQWNIKATPTIVLFNEDNEQNGVLLEGPVAHGDLVNLLLPDYQNCFSNFMPQQNHLRLI	Prokka:Prokka_00426
contig000006	BD08_00427		82485	83348	-	Competence protein	ab initio prediction:Prodigal:2.50; protein motif:Cdd:COG4469	Prokka_00427		atgggtgaaaaaataatgtatgcagccatgttgaataaaaaaatagtattagccgttagtgaagctaatttagttaatgtcggccggaaaagtttaaatatggatgattaccgttgcccgcattgcaataaaaaagtaattttaattatttcggagcaaaaagcagccttttttaaacatttaactaactatagtaatacgatgggggaaaaagaagaacaccatcaatctaaaatgttgttaaaagctgcgcttacagcggctggatttaatgctcaagtagaaataccattagccgatggtcaactaagagctgatgttttggcttcagaaaaattagcttttgaagttcaatgtgcaccgttaagtgaagctgaatttacgcatcggcattcgcta…	MGEKIMYAAMLNKKIVLAVSEANLVNVGRKSLNMDDYRCPHCNKKVILIISEQKAAFFKHLTNYSNTMGEKEEHHQSKMLLKAALTAAGFNAQVEIPLADGQLRADVLASEKLAFEVQCAPLSEAEFTHRHSLYSQIGVTDIWIVGRRHYLKRRLKHTQLIFFRQNKLWGNYYLEINPKKNMFCLKYNILQEQITNHLHYQIKYFALDELDIKTFWHFTPIKKRYFININSQKKYLKKQLAQKTKLGLRIGELLYQKGLTIDDLPDEVFTTWRNPGELDSITKFLQK	Prokka:Prokka_00427
contig000006	BD08_00428	mecA	83411	84151	-	Adapter protein MecA	ab initio prediction:Prodigal:2.50; similar to AAsequence:UniProtKB:sp|B2G6I6|MECA_LACRJ	Prokka_00428		gtgcaagtagatcatattaatgagaatacaattagggttagaattaataaagatgaattagttcatcgtggattgaaggttttggatttattgggggataaacaaaagatccagcaattcttctactcaattctttcagaagtagatacagatcatacctttactcaaggagtacctgtaacttttcaggtgatgccaaataatggtggtcttgatttgatgattacgaagattaaacctgatgatgcggacaatcttcgtcaaatgatagagccgatgaatagtgatactaatcaaacacaggcagagcccgattcaagaagaagcttctttgaccttgatcctaaagatgatgtaaatactgaacttgatccaataaaagaagaacagcttgaatca…	MQVDHINENTIRVRINKDELVHRGLKVLDLLGDKQKIQQFFYSILSEVDTDHTFTQGVPVTFQVMPNNGGLDLMITKIKPDDADNLRQMIEPMNSDTNQTQAEPDSRRSFFDLDPKDDVNTELDPIKEEQLESSNQDNAANTQYWKFQNHHSYSFDKLGNIVELADSLKVSDLASSLYYLRGKYYLKLAFLDENYAELKPADTWAIANEYGIKIDDEEMKTVKETGKCLLNRDALEYIRYYFLQKK	Prokka:Prokka_00428
contig000006	BD08_00429	spxA	84243	84641	-	Regulatory protein Spx	ab initio prediction:Prodigal:2.50; similar to AAsequence:UniProtKB:sp|Q9RGX0|SPX_LISMO	Prokka_00429		atggtagatttgtatgtatcgcctagttgtacttcatgtcgtaaggcacgagcatggcttgaaaaacatgatattccatttaaggaaagaaacattttttcagagcctttaactaaaaaagagatattaaaaattctacgtatgactgaaaatggtactgaagaaatcatttctacccgctcaagagcttttcaacaattaaaaataaatttggatgatttatcaattgatcagttacttgatttagtagaaaagaagccaagcttgttacggagaccaattattatggatgatcgtcgacttcaagtaggatataatgaagacgaaattcgtcgtttcttaccacggaaagttcgtcgattagaattggctgaagcacaaaaaattgcagatttataa	MVDLYVSPSCTSCRKARAWLEKHDIPFKERNIFSEPLTKKEILKILRMTENGTEEIISTRSRAFQQLKINLDDLSIDQLLDLVEKKPSLLRRPIIMDDRRLQVGYNEDEIRRFLPRKVRRLELAEAQKIADL	Prokka:Prokka_00429
contig000006	BD08_00430	ptsI	84873	86606	-	Phosphoenolpyruvate-protein phosphotransferase	ab initio prediction:Prodigal:2.50; similar to AAsequence:UniProtKB:sp|O07126|PT1_LACSK	Prokka_00430	2.7.3.9	atgaccgagaccttaaaaggaattgctgctagtgatggtattgccattgctccagcatatcttcttgtggagcctgatctttcattttcaaagtcttcagttgatgacgttgaagctgaagtagctcgttacaaggatgctattaagacttcaactgctgaagttgaaaaaatccgtgatgttgctaagaagagcttgggtgaagaagaatctcaagtttttgaagctcacttaatgattttgaatgatccagaatttactggtgccattgagaatgaaattaaggattcaaagattaatgcagaagctgcattagatgaaactgcacaaaaatttattcaaatttttgaaagcatgactgataatccttacatgcaagaacgtgctgccgatgtacgt…	MTETLKGIAASDGIAIAPAYLLVEPDLSFSKSSVDDVEAEVARYKDAIKTSTAEVEKIRDVAKKSLGEEESQVFEAHLMILNDPEFTGAIENEIKDSKINAEAALDETAQKFIQIFESMTDNPYMQERAADVRDVSKRIMAHLLGKELPNPASIDHEVIVVAHDLTPSDTAQLNKKYVKGFITDIGGRTAHSAIMARSLELPAVVGTDSITKDVKNGDMLIDDGLDGVAIIDPSDDQVADYKKKGEAFLKQKAEWKKLKDEPSVTADGKQFTIAANIGTPNDMLGVHENGAEAVGLYRTEFLYMDSSDFPTEDDQFEAYKKVIEGMNGKQVIIRTMDIGGDKHLDYWDLPDEMNPFLGVRAIRLSLKNEKIFRTQLRALLRASAYGKLGIMFPMIGTLA…	Prokka:Prokka_00430
contig000006	BD08_00431	ptsH	86606	86872	-	Phosphocarrier protein HPr	ab initio prediction:Prodigal:2.50; similar to AAsequence:UniProtKB:sp|O07125|PTHP_LACSK	Prokka_00431	2.7.11.-	atggaaaaacgcgattttcatattgttgctgaaacaggtattcatgcacgtccagctactcttttagtacaagctgcttcaaagttcagttcagatgttaacttggaatacaacggcaagtcagtaaacttgaagtcaatcatgggtgttatgtcacttggtgttggccaaaacgctgatgttactatcactgctgaaggtgacgatgaaaaagatgcattagacgcaattgctgacactatgaaaaaagaaggcttagctgaataa	MEKRDFHIVAETGIHARPATLLVQAASKFSSDVNLEYNGKSVNLKSIMGVMSLGVGQNADVTITAEGDDEKDALDAIADTMKKEGLAE	Prokka:Prokka_00431
contig000006	BD08_00432		86986	87168	-	hypothetical protein	ab initio prediction:Prodigal:2.50	Prokka_00432		ttggattatcaaaaaattttagaccaattggtatctggtgagctcaaagaatataaggtagagcccgaagatgcctttgatttacaaaaaactattagaaattatggcaaaagacaatatattaccggcagagcagaaagaggcggtgctattgtatataccactacgaacactgacgattga	MDYQKILDQLVSGELKEYKVEPEDAFDLQKTIRNYGKRQYITGRAERGGAIVYTTTNTDD	Prokka:Prokka_00432
contig000007	BD08_00433	H16_A0669	185	988	-	Putative tyrosine-protein phosphatase	ab initio prediction:Prodigal:2.50; similar to AAsequence:UniProtKB:sp|P40289|Y669_CUPNH	Prokka_00433	3.1.3.48	ttgaccaaaaaattaactaatcaattaatcggcgtaaccagtggccgcaacttccgtgaacttggaggttatgaaactttatctggcaagaaaatcaagatgcataaattgcttagaaccggtaatttggctgatctatcaccatttgacaagcaatttttaactgattatggcgtaaaatacgacgttgacttcagaagtaaagaagaagtagataatcaacctgaccgtgttccagatggtgtggaatatatttacgatcctgtctttagcgaagacttaaccaattcatccaagaatctaaatgatttgaataaacaagccgctaatgatgccgacttcggctttgatcacatgcattatgcttacgaagacatgatcgaaagcgaatctgctcaa…	MTKKLTNQLIGVTSGRNFRELGGYETLSGKKIKMHKLLRTGNLADLSPFDKQFLTDYGVKYDVDFRSKEEVDNQPDRVPDGVEYIYDPVFSEDLTNSSKNLNDLNKQAANDADFGFDHMHYAYEDMIESESAQNAYRKLFEVLLKNDGENESVIFHCTAGKDRTGFGAMLVLSALGVPFSTIKKDYLLTNITTKDFVDSMVEHARQNGRNENVLQSIRDIQSVRPEYLDHAIKVLNDEYGGINNYLRDVMKLSSADIMKLREIYLED	Prokka:Prokka_00433
contig000007	BD08_00434	SE_1385	1139	1630	+	Putative universal stress protein	ab initio prediction:Prodigal:2.50; similar to AAsequence:UniProtKB:sp|Q8CS61|Y1385_STAES	Prokka_00434		gtggcaaaagataaagaaagtattttagttccagttgatggttcggaatcagcagaaagagcttttgataaagctgttcgagttggtttgcgtgatggtgctcacgttgatgtattgaacgttatcgatactcgtcaatttatgggtgaaatgcaagacactttgatttctggcgatactatttaccaaatgactcaagactctgaagaatatttgaagagtttaaagaaatgggctcatgataactttaactttgatgatgtagattaccacattcgttatggtagtcctaagcgcatcatttcttatgacttcatcaaagaccaccacaatgacttgattgctatgggtgcaacaggtcttaatgcggttgaaagaatgttaatgggttcagttact…	MAKDKESILVPVDGSESAERAFDKAVRVGLRDGAHVDVLNVIDTRQFMGEMQDTLISGDTIYQMTQDSEEYLKSLKKWAHDNFNFDDVDYHIRYGSPKRIISYDFIKDHHNDLIAMGATGLNAVERMLMGSVTEYVNQHALADVLIVKTDMANNPVKPTMKKN	Prokka:Prokka_00434
contig000007	BD08_00435	phnD_1	1941	2876	+	Phosphate-import protein PhnD	ab initio prediction:Prodigal:2.50; similar to AAsequence:UniProtKB:sp|A0QQ71|PHND_MYCS2	Prokka_00435		atgaaaagatttagaaaaatcttggtagcagtagttgcattacttgttgcagtggttgcaactgcatgttcaagcaagagtagtagttcatctgataaagaaaactacactccaaagtcattaactattcaatttgtgccaagtcaagctgcaactaagttgcaagctcgtgctaagcctcttgaaaagatgctttcaaagagattaggtattcctgttcatgtttctatgtcaactgactacaacactgttgtagaagcaatgaagtcaaagaaagttgatgtaggtttccttccaccagatggttacgttttagctcacaagcaaggtgctgctgatttgcttttgcaagctgaacgttacggtgttaagcaaccaggtggtaaagcaactaaggat…	MKRFRKILVAVVALLVAVVATACSSKSSSSSDKENYTPKSLTIQFVPSQAATKLQARAKPLEKMLSKRLGIPVHVSMSTDYNTVVEAMKSKKVDVGFLPPDGYVLAHKQGAADLLLQAERYGVKQPGGKATKDLVKNYRAEILVKKGSKIKSWKDLKGKSISVQNPTSAAGYVFPVAELKEKGLDVTKDSKLVTVTGHDQAVLNVLNGDTDAAFVFEDARNIVLKDNPKIMSQVVPIYFTKPIPNDTISVIPSMSKSFRKKLAKAFIAVGKSKEGKKVIESVYSHEGYDYAKDSDFNIVRKYDKMVESSQK	Prokka:Prokka_00435
contig000007	BD08_00436	phnC	2906	3679	+	Phosphonates import ATP-binding protein PhnC	ab initio prediction:Prodigal:2.50; similar to AAsequence:UniProtKB:sp|Q5FMM1|PHNC_LACAC	Prokka_00436	3.6.3.28	atggcagataagccaatgatccaattaaaagatgtttctaaagtttatgacaacggtactgtaggcttaaaggacattaagttaacaattaataaaggcgaattcgtagtagttgttggtttgtctggtgcaggtaaatcaactttgcttcgttcaatcaaccgtctgcacaatattacttcaggcgatattttaattgacggcaagtctatcactaaggctaaggggaagaatttgcgcaacttacgccgtgatatcggtatgattttccaaaactttaacttggttaagcgttcaagcgttttgcgcaatgtcttagtaggacgcgttgcttattacccaacttggaaaactacatttaatttgttttctaaagaagacaagcaaaaggcttatgaa…	MADKPMIQLKDVSKVYDNGTVGLKDIKLTINKGEFVVVVGLSGAGKSTLLRSINRLHNITSGDILIDGKSITKAKGKNLRNLRRDIGMIFQNFNLVKRSSVLRNVLVGRVAYYPTWKTTFNLFSKEDKQKAYEALQKVDLADKVYARADELSGGQQQRVAIARVLMQDPKIILADEPTASLDPQTSIKVMDDLKMLNEKYGMTVLANLHSVELARKFGQRVIGIRAGQVVYDGKMEDTPESVFTDIYNGGDGNKEAK	Prokka:Prokka_00436
contig000007	BD08_00437	ptxC_1	3679	4476	+	Phosphite transport system permease proteinPtxC	ab initio prediction:Prodigal:2.50; similar to AAsequence:UniProtKB:sp|O69053|PTXC_PSEST	Prokka_00437		atgcctgaaaaacaaaacttgatgaaattacctaagcgcaaatttaaggtgatgaacctggtttgggcaattatcatgattgcagggctatttatttcaattaatgtaaccaatactcacattagcgtattgttcaaaaactgggatcaatttgcggatatttttgtacaaatatcacatcccgattggagctatttaagtgtcatttggcctaaattgattgaaactatcaagatggctgttttaggtactgtaatcggttctgtagttgcatttatttattcattatcgattgcccgcaacatcgttaaaaataaggcagttactggtgtgcttcgttttattatgaacatcatcagaactattccagatttgcttttgggtgcagtcttcgtagcc…	MPEKQNLMKLPKRKFKVMNLVWAIIMIAGLFISINVTNTHISVLFKNWDQFADIFVQISHPDWSYLSVIWPKLIETIKMAVLGTVIGSVVAFIYSLSIARNIVKNKAVTGVLRFIMNIIRTIPDLLLGAVFVAIVGIGPVAGVVALAVVTFGIVVKLFYEAIETIDPGPIEALTAVGANKLQIIHHAVMPQIMTYFISYVLYAFEINVRASTVLGYIGAGGIGLNLQQTLQVFNYAQTGTIIIVIIVVVVLIDYVSSKSREALMK	Prokka:Prokka_00437
contig000007	BD08_00438	ptxC_2	4476	5288	+	Phosphite transport system permease proteinPtxC	ab initio prediction:Prodigal:2.50; similar to AAsequence:UniProtKB:sp|O69053|PTXC_PSEST	Prokka_00438		atggatactactatgaaaaaattacccgctaaacccgttgaccgtaaaaagcaaataattcattggttaattgcaattttaactatcgctttaattgtttggtcatttactgatattgattttggtgatattaaagcaaccgctggtcaaattgccggagctatttttgctggtattttccatcctgattggaaatacgtttacaacggttctggtgaagacctgatttcacaattatggcaaactatttgtattgctttcttaggtacatttatttctgctattatttcattgccatttgctttctgggcagctcataccaagcacaaacattggtatacttctagaactggtaagattgtcttagcaattattagatctttcccagaaattgttttg…	MDTTMKKLPAKPVDRKKQIIHWLIAILTIALIVWSFTDIDFGDIKATAGQIAGAIFAGIFHPDWKYVYNGSGEDLISQLWQTICIAFLGTFISAIISLPFAFWAAHTKHKHWYTSRTGKIVLAIIRSFPEIVLALMFIKAVGPGSAAGVLALGFHSVGMLAKLFSEEIENLEDGPNEAVVAAGGSKFHGIMFSTMPNLMPALISNTLYRFDISIRSASILGLVGAGGIGYPLLIALQYRQWDRVGIILLGIIIMVVIIDWISGWIRKKLV	Prokka:Prokka_00438
contig000007	BD08_00439	tag	5332	5904	-	DNA-3-methyladenine glycosylase	ab initio prediction:Prodigal:2.50; similar to AAsequence:UniProtKB:sp|P44321|3MGA_HAEIN	Prokka_00439	3.2.2.20	atgaatgaaactaggatatttcgctgcccttggggcgatgtacaagatgcgacagtgagaaactatcatgaccatgagtgggggaaattaaatttagatgatcaatatctctatgagatgttagtgcttgaactttttcaatctggacttagctgggcaacgattctgcataaacgcgaaaatttcagaaaagcttttaaagattttgatgcagaaaaaatggcgcaaatgattgattacgatgtgggactactcatgcaagacaagggtattatccgcaaccatattaaaatcaatgccgcaattaaaaatgccaaggcaatcctagcagtaaaaaaagaatacggcatttttgccaaatacttgcaaaactttatcccttcacccatcgttcatcat…	MNETRIFRCPWGDVQDATVRNYHDHEWGKLNLDDQYLYEMLVLELFQSGLSWATILHKRENFRKAFKDFDAEKMAQMIDYDVGLLMQDKGIIRNHIKINAAIKNAKAILAVKKEYGIFAKYLQNFIPSPIVHHPDTIDEVPTTSDIAKQIAKQMKKDGFFFVGPVTIYSYLQGIGLINDHLEDCYFKNNG	Prokka:Prokka_00439
contig000007	BD08_00440		6060	6545	+	hypothetical protein	ab initio prediction:Prodigal:2.50	Prokka_00440		atggagaaattagataccatgatgttggctgatgatttagccttatcacaagacaagattttgaatggtgaacaagactttgacgctgaagctgtctataaagtgattgataacttaggcgttttgaataatcctattaaagattactttgatatgaccgaagaagaatactacgaagcagaaagcgatcataaattaactttgatcaaaatggctgataagttgactgatttgcatgaccgtatcttaactaaccacgttgatggttacgttgataaggatgaaatcaatttgacttacaaccatgaaaatccatatgaagatgatttctatgatccagccactgattatcgagttatcgtttacagtttaaaggttattggcgcagttcaatcaatt…	MEKLDTMMLADDLALSQDKILNGEQDFDAEAVYKVIDNLGVLNNPIKDYFDMTEEEYYEAESDHKLTLIKMADKLTDLHDRILTNHVDGYVDKDEINLTYNHENPYEDDFYDPATDYRVIVYSLKVIGAVQSIAAKDLQEVLAKDAVLSVGLAAYALAHNA	Prokka:Prokka_00440
contig000007	BD08_00441		6600	7997	+	hypothetical protein	ab initio prediction:Prodigal:2.50	Prokka_00441		atgaagctattgaaatatacaaaaggaatagttgataagatcataggagcaagaaagcgttcagccatgaataaagatggtgagctgcttgatcctatgcaaaaatatactactattggtgaataccatgttgatgcagaagatggtacgccagatggtaaaaaatttgtgctaaccgtttatcaagataaggacggagtattgcgtcaggcacttagttcagagagtactactgaactagctcctgaatatgttcgtaaatacagcgatgaattaggccgctttagagcttttcataataaaaagacgggtcgtcgttacttagtagaagattatcttgatgattatgtgagtgaggtcaaaaaacacattcgtgatggcaaaaattcagtcaatctc…	MKLLKYTKGIVDKIIGARKRSAMNKDGELLDPMQKYTTIGEYHVDAEDGTPDGKKFVLTVYQDKDGVLRQALSSESTTELAPEYVRKYSDELGRFRAFHNKKTGRRYLVEDYLDDYVSEVKKHIRDGKNSVNLGVITDTHFKDKDSVDFYGWNGLQHVQEFSYLEKFGLLDLKAHLGDWIDGSDAGLIGESELIKLKDSFKSDKVPYLNIKGNHDENDKFDEHHDLKASFPENEFENIMWPDMYRQKGIHYVSRQHGVAYFDIDDVRVVSVNTSDVPYILDNKGHKRYDNKITLAVREDQIEEIIEILTKSSNKKIVFMSHANPINRKGSNALKYNGRSLHELLVAFNQREKGRMHASEGEPAEFRLSNYFDFTKVKNARIIAYFCGHRHREDQYRING…	Prokka:Prokka_00441
contig000007	BD08_00442	asnB	8113	10062	+	Asparagine synthetase [glutamine-hydrolyzing] 1	ab initio prediction:Prodigal:2.50; similar to AAsequence:UniProtKB:sp|P54420|ASNB_BACSU	Prokka_00442	6.3.5.4	atgtgcggaattgtcgcattttatgatccaaaaataaatgaaaaacaagctgtcattggtaagatgatggcgacgatcaagcaccgtggacctggttccgacggttattacactaatgatgaagttgcacttggctttagaagattatcaattatcgatcttcgaggcggaagtcaaccaatttataatgaagataaaactagagcaatcatctttaatggtgaaatttacaactttaagccattaagagaagaattaattaaagctggacacgttttttcaactaaagcagatactgaagttcttcttcatggatatgaagaatggggcatggatggccttcttaagcgtgtacgcggaatgtttgctttccttatttgggatgacaacaacaagacc…	MCGIVAFYDPKINEKQAVIGKMMATIKHRGPGSDGYYTNDEVALGFRRLSIIDLRGGSQPIYNEDKTRAIIFNGEIYNFKPLREELIKAGHVFSTKADTEVLLHGYEEWGMDGLLKRVRGMFAFLIWDDNNKTLYGARDFFGIKPMYYSNQNGHLLVGSELKSFLEFPKFKRELNVEAVKPYLMNQYNDLEETFFKGVYRFPAGHWFEYKDGEMKTHQYWDAEYKENSLSFEETLKRINDDLKETVDLYRNADVKVGAFLSEGIDSSYLTTLLNPDDVFSVSFDDSTYDEASKAKALADINHWTFFSDKVDADEAMHDFPEMQYHMDEPDANPSIIPLWYLCKLARKHVTVALSGEGADELFAGYVNYGMHTHNDIIKVFTSELKKLPKKKQVKLAHKI…	Prokka:Prokka_00442
contig000007	BD08_00443	EFAU004_01690	10085	11368	+	D-aspartate ligase	ab initio prediction:Prodigal:2.50; similar to AAsequence:UniProtKB:sp|H8L902|ASL_ENTFU	Prokka_00443	6.3.1.12	atgactaaaaaatttacaccaattttacttggtagtgacattaatgtttatggtatggctcgttcgtttaatgaagcctacggtatcaaagtaaaagctttagctgacgttcaacttgctgcaacgcgttattccagcattgtcgatgttgaattgcaccatggctttagtagtgatccaactttcatggatgtaatgcacaagaagatggaagaatacaagaatcacgaggaaccagtaattctgattgcctgtggtgacggttatgcggaacttttagctaagcacaaggaagaattgagcaaggtcttcattgttccttatattgactatgacttgcttgaagttttaatttcaaaagaaggcttctacaagactgcagaagaatatggcttgcca…	MTKKFTPILLGSDINVYGMARSFNEAYGIKVKALADVQLAATRYSSIVDVELHHGFSSDPTFMDVMHKKMEEYKNHEEPVILIACGDGYAELLAKHKEELSKVFIVPYIDYDLLEVLISKEGFYKTAEEYGLPYPKTKIITMDDYKSEKYLDVPFDFPVELKPEDPVSWLKCQFEGRKKTFAIQDKAEFKDIVTKIYTHGYKADLILQDFIPGDDSNMRTLNAYVDKNHQVKMMCLGHPLLEDPTPQSIGNYMAILPEYNEKLYEQVQQFLEKLNYTGMANFDIKYDPRDGEFKFFEINLRQGRSSFYVTLNGYNLAKWYIDDYVEDALKDKETIYGNKLESKYKLWLGVPKKIFNEYAFENEYKDKADELIREGRYGTTVFYDKDKSFKRWLLMKYMF…	Prokka:Prokka_00443
contig000007	BD08_00444		11471	11581	+	hypothetical protein	ab initio prediction:Prodigal:2.50	Prokka_00444		atgaatgaaaaatcaaataaaaccgcttcgaaatcagacttagaaaaagctgatttgaagcaagtattaactaaattagatattgatcctaaaactggtttatctagttaa	MNEKSNKTASKSDLEKADLKQVLTKLDIDPKTGLSS	Prokka:Prokka_00444
contig000007	BD08_00445	nrdD	12019	14238	+	Anaerobic ribonucleoside-triphosphate reductase	ab initio prediction:Prodigal:2.50; similar to AAsequence:UniProtKB:sp|Q9L646|NRDD_SALTY	Prokka_00445	1.17.4.2	atgcttaaacgagaatttgactatcaaaaagaaacagaattaaacttaccaactacctttatcaagcgtgatggggcaaaatatccatttgaaatttttaaattgaaaatggttttgcataacttagatcttgatgatgaagcagatgccgtgattgagaaaattgcggctaaattgactggtgctactgtgaaagcagaagacgtagcgcacgcttttaaggaaagcctgaatgaattgggctatcttgatgaggctaaggcttatgtagattaccgtaagcaagatgaaaagaattggctcaagcaaaccgatacgcgtactagacttgaacgcatggtgaatggtgatccaacgatcgttaacgaaaatgctaacaaggatagcgagatcttcagt…	MLKREFDYQKETELNLPTTFIKRDGAKYPFEIFKLKMVLHNLDLDDEADAVIEKIAAKLTGATVKAEDVAHAFKESLNELGYLDEAKAYVDYRKQDEKNWLKQTDTRTRLERMVNGDPTIVNENANKDSEIFSTQRDLTAGTVGKTVGLTMMPQHIAKAHLRGDIHWHDLDYTPLSPMTNCCLIDFKDMLTNGFKIGNAYMTSPNSINVATHQVTQIITNVASSQYGGCSFDRADEVLAPFAEKNYQKHLKDAAEFIDDSEKVEQYAKKQTKKDIYDAMQGLEYEINTMFSSQGQTPFTTLGFGLGTSWIEKEIQKDILRIRIKGLGRERRTAIFPKLVFTIKKGLNLHPGDPNYDVKELAIQCSTKRMYPDVLMYDMIKKITGSFKAPMGCRSFLQGW…	Prokka:Prokka_00445
contig000007	BD08_00446	nrdG	14231	14944	+	Anaerobic ribonucleoside-triphosphatereductase-activating protein	ab initio prediction:Prodigal:2.50; similar to AAsequence:UniProtKB:sp|P0A9N8|NRDG_ECOLI	Prokka_00446	1.97.1.-	atgcctgaaaaagataaaaatccgcaaaaagggcctgatatccgtagcaatctgatcaaggtgaatatgggtggagatactatgtttgttgatccagaccaatataaaccgcagattgagcatcaaaaaaagctaaaaagattgcaccgtaaacctaagaaccctaaaccaggtgaatgggtatccaaggattattcaaaacataaggtagctgattataagccttttaactttgttgatggcgaaggggtccgctgcagtctatatgtttcaggatgcttgtttgattgccctggttgctacaacctagcagcgcagaattttaactatggttttccatacacacaagaattagaagacagaattattaatgatttatctcagtcttacgtacaaggt…	MPEKDKNPQKGPDIRSNLIKVNMGGDTMFVDPDQYKPQIEHQKKLKRLHRKPKNPKPGEWVSKDYSKHKVADYKPFNFVDGEGVRCSLYVSGCLFDCPGCYNLAAQNFNYGFPYTQELEDRIINDLSQSYVQGLTLLGGEPFLNTDVCLKIINRIRKEFGHKKDIWSWSGYTWDELQKETPDKKEMLSKIDILVDGRFMNDLKDLTLQFRGSSNQRIIDVPKSMKAGKVVIWDKLQR	Prokka:Prokka_00446
contig000007	BD08_00447	yitW_1	14996	15565	+	MIP18 family protein YitW	ab initio prediction:Prodigal:2.50; similar to AAsequence:UniProtKB:sp|P70949|YITW_BACSU	Prokka_00447		atgagagaagaaaatataaagcaagtagatcaaattatgacggcattgactcaggtgattgatccagaattacaagttgatgtagttaatttgggtttgatttatggtattgatattgaagaagaaaaagccactatcaagatgaccttgactatcatgggctgtcctttatcagattatttgcaaaatagcattcaaaaagcagtattgcaggtagatggcatcaatgaatgcgagattcaactggtttggtacccggtgtggtcgcctgagcgcatgtcgcgtgctgctaaggagcagctggggatgcaggaagaaaagaaagctgaatcgcaaaatgaggataagataatcgattttaatttgccaattaagaagatggcggataaatatcccgat…	MREENIKQVDQIMTALTQVIDPELQVDVVNLGLIYGIDIEEEKATIKMTLTIMGCPLSDYLQNSIQKAVLQVDGINECEIQLVWYPVWSPERMSRAAKEQLGMQEEKKAESQNEDKIIDFNLPIKKMADKYPDFVQIMYDCGFTRIKIPGLLNTVGRVMTIPLGAQAMKIDLTKVKKAFEEKGYKVIND	Prokka:Prokka_00447
contig000007	BD08_00448		15558	16751	+	Hemerythrin HHE cation binding domain protein	ab initio prediction:Prodigal:2.50; protein motif:Pfam:PF01814.17	Prokka_00448		atgactgataaaaaaagacaagatgcaattttgaaaattttgcattatatccaaaatggcggcgactttaagactgccaagaaaatgtttcaggaagaatttgatcaggtcgacgtggctgaaattacggcggctgaacgagaattgatcaaacagggcctgaatccagctgatattcaatatttgtgcaatgtccatgctgatgtatttaagggcaatattaagcaaaatgaagaaaatcctgattttgcgattcctgggcatcccgttcatacgatcaagttggaaaatacggtgcttaaatctctggttaatgatgcacttttgccagatcttgctaaatatgagcagggaaaagatacgttgaagaagattagacaagaattgaaggatctggca…	MTDKKRQDAILKILHYIQNGGDFKTAKKMFQEEFDQVDVAEITAAERELIKQGLNPADIQYLCNVHADVFKGNIKQNEENPDFAIPGHPVHTIKLENTVLKSLVNDALLPDLAKYEQGKDTLKKIRQELKDLATIDKHYRRKETSLFPIMNKYGITAPPEVMWGVDDDIRALIRDAQKAASQDKVNVDELDETIKKACHEVLEMIFKEEEIMIPMIDEVASQEDWYNVKNEEKQIGYTLIREPMNWQPQLPKKSSPVDVKNLSSFFINFKEGALNLEQLNAIFDLLPFALTFIDENDKVAYFGGGAAIYPHSKNAIGNSVFSCHTAKSRPLIEKMFKQMHEGEFDKYEFHFTPHMMGRCLYLRYYAVHNKEGKYLGCLEVAQDVTDIRNWTSEKRTI	Prokka:Prokka_00448
contig000007	BD08_00449	yttB	16850	18067	+	putative MFS-type transporter YttB	ab initio prediction:Prodigal:2.50; similar to AAsequence:UniProtKB:sp|O34546|YTTB_BACSU	Prokka_00449		atgaaatttgcacatgggagaacacaaggtgatgaaatcaaattacgttggcttattgtaggtgtattagccacttggattggagcaagttttatttggccactgacctcggtttatttaaataagcagctgcacatcagcctgtctatgattggggttgttctattttgcaactgtgccggcaatattttgggctcaattatttcaggccgtctttacgataaatacaacccatatccgttaatcttatggggtgtcgggcttaatgttgccgttttattcctaatggcaatcttccacggttggcctgaatattgggtatggctgacaattaccggctttttaggcggctggaatggtactttaattaactcaattgccacgagtttgcggcaccat…	MKFAHGRTQGDEIKLRWLIVGVLATWIGASFIWPLTSVYLNKQLHISLSMIGVVLFCNCAGNILGSIISGRLYDKYNPYPLILWGVGLNVAVLFLMAIFHGWPEYWVWLTITGFLGGWNGTLINSIATSLRHHQGRYVFNVLYFSQNLGVVTGTLIVGYLYDYSVTLLFVIAALLFVIAFINALFNYRPIIGFHKERVAKGQSGDTQKAVPMPKRNFIMTMAFFTTLGVTWLMYMNWESNLSVYMVSLGIPFHLYSLLWTLNASVIVIMQGILARFPNMFKNLFHQIIFGICMFSLSFITLVFAKDFAHFALSMFILTLGESTAFPAIPAYVNDLSPKTSKGKYQGATMAASGIGRAFGPLFGGLVIDQAGYIPFFWVAAIVIALMIVMMIPIYLKLAK…	Prokka:Prokka_00449
contig000007	BD08_00450	pepO_1	18145	20088	+	Neutral endopeptidase	ab initio prediction:Prodigal:2.50; similar to AAsequence:UniProtKB:sp|O52071|PEPO_LACHE	Prokka_00450	3.4.24.-	ttgaacaataaaatgactgtacgcggcggtgctggcgacattactgaagccgatttatcagctcgtccacaagataatttatacttagccgttaactcagaatggttaaagaatgccaagattccatcagatcgttccagaactagtagttttgatggtattgacttaaacattgaaaaagaattgatgcaagactttgcagatttcgcagatggcaaaaaagatttgccagatgtacctaactttgaaaaggcagtagcactttacaagatcgctaaagactttgatagaagaaatgcggatggcgcagatccaattcaagcagatttacatgaaatcttaggcttgcgcaacttcgccgactttacttttaaggctgccgacttcttcaagaatggt…	MNNKMTVRGGAGDITEADLSARPQDNLYLAVNSEWLKNAKIPSDRSRTSSFDGIDLNIEKELMQDFADFADGKKDLPDVPNFEKAVALYKIAKDFDRRNADGADPIQADLHEILGLRNFADFTFKAADFFKNGFPMPFDFSVEADMKNTKIHSLQFGGPGTFLPDTTTYKTPAAEKLLAVLKEQSINLLTMSGISKSEAEDYAEKALAYDAKIAKVVKSAEEWADYPATYNPISRDDFADKFKSFKMDYFLGELFAKKPERVINTEPRYLDYAEELLNEDVFAEIKAWMLVKFVNGVASSLSQEFREAAFPFSQALSGQPELPSGVKQAYHIANSDFSEVVGVYYGQTYFGAEAKADVTDMIHKMLDVYEKRIRENSWLSQATKDKAIVKLRALILKIG…	Prokka:Prokka_00450
contig000007	BD08_00451	kup1	20310	22331	-	putative potassium transport system protein kup1	ab initio prediction:Prodigal:2.50; similar to AAsequence:UniProtKB:sp|Q5FMK7|KUP1_LACAC	Prokka_00451		atgaatactacgtcaaaacgtatgagcgcggctggcttgctgatcgccattggtattgtctatggtgatattggtactagtccactctatgttatgaagtctattgtcgaaggcaatggtggtattggaaatgttaaccgtgatttcatcatcggttccatttccctagttctttggactgtgacactgctaaccaccttacagacggtgttgattgccttgaaagcaaccaaccatggcgaaggtggtatttttgccctgtatactttggttagaaagcgggccaaatggctggtattgcctgccttaattggtggggctgccatcttagccgatggtactttaaccccagctgttactgttacgacagcgattgaaggtctaaaaggtcttcgattc…	MNTTSKRMSAAGLLIAIGIVYGDIGTSPLYVMKSIVEGNGGIGNVNRDFIIGSISLVLWTVTLLTTLQTVLIALKATNHGEGGIFALYTLVRKRAKWLVLPALIGGAAILADGTLTPAVTVTTAIEGLKGLRFGGSVPVSTQGMVITITVIILLVLFSIQKMGTSIIGKAFGPIMFIWFSFLGIMGVINMADDWSIIQAINPVYAIKLLFSPYNKAGIFILGSIFLATTGAEALYSDVGHVGKKNIIGSWPFVFVCLSLNYFGQGVWILNNSNFRPADGGVLNPFYEMIPINIRLFAIILATIAAVIASQALITGSFTLVAEASGLKFLPRMNINYPSTEKGQIYIPYINKGICVATIAIVLYFQTSAHMEAAYGLSITISMLATTILLYEWLVIKKIN…	Prokka:Prokka_00451
contig000007	BD08_00452		22631	23065	-	hypothetical protein	ab initio prediction:Prodigal:2.50	Prokka_00452		ttgactgaagaagaaaagaacgctcaagcacaagctgataaagaaacagaagaaaacgacgaccttaaagtcgtaatgccagaagctaacaagactactatgcctaaggaagaattcaaggaacaacctgattacttgaaggtttttgctaacttctacattgctcaatttgacgaagatgacctcgaaatcatcaacctctacgacgaaaagcacaacatggttgatatcaacagttatctcttgaacaacattcacttcccacgtaagaagttgcttgatcacgttttgcaataccacgattacaactttaagaacttgctcgacgttatgatcgaaaagactggtgttaagccagaagccatgcttacttacgaagcatgggacaagtggtataaa…	MTEEEKNAQAQADKETEENDDLKVVMPEANKTTMPKEEFKEQPDYLKVFANFYIAQFDEDDLEIINLYDEKHNMVDINSYLLNNIHFPRKKLLDHVLQYHDYNFKNLLDVMIEKTGVKPEAMLTYEAWDKWYKEQRAKISSSLS	Prokka:Prokka_00452
contig000007	BD08_00453		23581	23997	-	hypothetical protein	ab initio prediction:Prodigal:2.50	Prokka_00453		atgaagaaattaatcttttggggtgcgatttttgctatgtttttgattggcggaggtggcgctggcgcctatgttagtcactataattctgttcagcacaacaatcagagtagttctagcgtgaagtctaataataaggaaaagaacagcaactcctctgatgacgatgcaaataaggaatttaactcaagttccgataattctagttctagcggctctgacaaggataaggacaagaacaaggatcatcaagataagcaatcaagttctgcttcatcttcatccagcgacaaggatgccgatactcaatctagttcttcaagtagtagagaacaatcgagcagccaatctagtcaatcttctagcagcgcgcaatcatcaagcacccagagttcagat…	MKKLIFWGAIFAMFLIGGGGAGAYVSHYNSVQHNNQSSSSVKSNNKEKNSNSSDDDANKEFNSSSDNSSSSGSDKDKDKNKDHQDKQSSSASSSSSDKDADTQSSSSSSREQSSSQSSQSSSSAQSSSTQSSDDSGDE	Prokka:Prokka_00453
contig000007	BD08_00454		24235	24450	+	hypothetical protein	ab initio prediction:Prodigal:2.50	Prokka_00454		atgaactttgaattagcagaacaatcaatccaatatacatttggcaataagagatacactaatggacttaagagtcgcatgatcaagaacgtgaagaggggcgctgcagctgaagatctcaaaaaagtgggtcaagcaattgcgggcttgcaagaagacagtcttgacgatgtaatcttagtgcaaaagcaacgcgttatcgaagttgctgaataa	MNFELAEQSIQYTFGNKRYTNGLKSRMIKNVKRGAAAEDLKKVGQAIAGLQEDSLDDVILVQKQRVIEVAE	Prokka:Prokka_00454
contig000007	BD08_00455		24516	24764	+	hypothetical protein	ab initio prediction:Prodigal:2.50	Prokka_00455		ttgaaattgcctttcttaaatggcgaaaagaagaagaatagtattacattgggggatgcagtagataaccttactgaagaacaagttcgtcaagcgatgaatactattgcgtcagctaacgtcttcgagaaagacggtgttgcatattacgaaactccacaatctgcttcatatgttgaacgtactgttagtgacatctttaatgatggcgcaaattctgaatcagcatctgctgataagcaagactaa	MKLPFLNGEKKKNSITLGDAVDNLTEEQVRQAMNTIASANVFEKDGVAYYETPQSASYVERTVSDIFNDGANSESASADKQD	Prokka:Prokka_00455
contig000007	BD08_00456	slpH_1	25284	26636	+	S-layer protein	ab initio prediction:Prodigal:2.50; similar to AAsequence:UniProtKB:sp|P38059|SLAP_LACHE	Prokka_00456		atgaagaaaaatttaagaattgttagcgctgctgctgctgctttattagctgttgctcctgttgctgcaactgctatgccagttaacgctgctactactgttactacttcaactactactaacaagccaactgttgacttaagtggtgcaggttctgttagtgaatctaaagatactgttaatgtaactccatcatttactttgactagtgctgctaagggtattcctgcaactcttcaaggtagtattgaagcttctcttaacggtacttcagtgactgctgatgtagctgacgttgctaaagatgttaccttgacagatggtaagggtgttgctgtttacagttacgataaaaacacgcttactaataaacttagtgatgtaaaagcaggtgatgac…	MKKNLRIVSAAAAALLAVAPVAATAMPVNAATTVTTSTTTNKPTVDLSGAGSVSESKDTVNVTPSFTLTSAAKGIPATLQGSIEASLNGTSVTADVADVAKDVTLTDGKGVAVYSYDKNTLTNKLSDVKAGDDYTMTLSGVGFSFGKANAGKTLTFKLPEGVTVEGANYNKDDHKVTLDQYGNVSGLKFVISKVKAYDSANTNAVSFYDAKSGLVATQGSYMTLAENGNLNVDALLKALNDKYEAMQFKDGSFQTVKVNTTADDVKAELEKAGIKVDAANNFEAPDTFTVTLNAKSDVNGKTASLPVVVTVPNGKSTVVPSQSKTIMHNAYYYDKDAKRVGTDKVTRYNAVTVAMNTTKLANGISYYEVIENGKATGKYINADNIDGTKRTLKHNAYVY…	Prokka:Prokka_00456
contig000007	BD08_00457		26783	26944	-	hypothetical protein	ab initio prediction:Prodigal:2.50	Prokka_00457		atgagcaaatctattattaataaatctttagatgaataccgtgcctatctcaatggtgaacctaaccaagtggaagttaatatttatactattccacaaaagattagcttagatgatcttcatctgactgaagctttaaagaaaagtctaactaaaaagtaa	MSKSIINKSLDEYRAYLNGEPNQVEVNIYTIPQKISLDDLHLTEALKKSLTKK	Prokka:Prokka_00457
contig000007	BD08_00458		27016	27243	-	hypothetical protein	ab initio prediction:Prodigal:2.50	Prokka_00458		atggatgaagcttacgaccttggtgaagaagccgattggaacaacctagtcgtcttgaagcaggaagttaacaagttgggtaagatggagcaagttattttctatgatcatttactttctaacaagaagatcacagagttagccgcagaatacggcacctcacgcagaaccctcactcgcctcaagcatgatttattagttaagcttcgcaagatgctggttaaataa	MDEAYDLGEEADWNNLVVLKQEVNKLGKMEQVIFYDHLLSNKKITELAAEYGTSRRTLTRLKHDLLVKLRKMLVK	Prokka:Prokka_00458
contig000007	BD08_00459		27195	27512	-	hypothetical protein	ab initio prediction:Prodigal:2.50	Prokka_00459		atgattagtcaaaacagttttagaaaagcatgggaaaatcgtaagttagttggtggagcgctcaaggctgcacatgtccgccctgattaccacttatatgaggatctatttcaagaaggtctgattgtttacgccgaaatgctcgaagaattaactaccaacaaggctcgcacagaaattgataagttaagcttcaagaaggttctctggcggacattgaatagactgaagcgcgaacagaacagcgtgtgtgtgaacgcagcacaaatatggatgaagcttacgaccttggtgaagaagccgattggaacaacctag	MISQNSFRKAWENRKLVGGALKAAHVRPDYHLYEDLFQEGLIVYAEMLEELTTNKARTEIDKLSFKKVLWRTLNRLKREQNSVCVNAAQIWMKLTTLVKKPIGTT	Prokka:Prokka_00459
contig000007	BD08_00460		27872	28552	-	hypothetical protein	ab initio prediction:Prodigal:2.50	Prokka_00460		atgccagtaattcaaggaagatttgaactactcgttcaaaatggataccgacattggtcaaaacaattagttgaaaagagattaacagaagatccgttagttcgacaatatgtcgttcataacgacgactaccacttcaatccgaatacgattgccatctataacttcgccgataacccaatgttcggtgagtacaagaccgttgtgctagatcaaaaagaaggaattgtcattagcactaagttatctaagtcagtcttacacaaatacaccaagcacgtcttaatcagcggactatcattgcagaagtctattgcccgtattctaggcttagcttcatttcactcaatttccttagttcacttagtattcttctcattacatgcttactctaagaag…	MPVIQGRFELLVQNGYRHWSKQLVEKRLTEDPLVRQYVVHNDDYHFNPNTIAIYNFADNPMFGEYKTVVLDQKEGIVISTKLSKSVLHKYTKHVLISGLSLQKSIARILGLASFHSISLVHLVFFSLHAYSKKNTDWVGLHFFEDFDMQKNSITFKSIKNQYTLSFDNTNPCIHKRISDSLQHNDILSRITHRYHESISWSCPLNSHKTGSMIFNTDFYKPTDALN	Prokka:Prokka_00460
contig000007	BD08_00461	EF_0799	28679	29902	+	Autolysin	ab initio prediction:Prodigal:2.50; similar to AAsequence:UniProtKB:sp|P37710|ALYS_ENTFA	Prokka_00461	3.2.1.-	atgaagaagagacttttgactagcatagctgccgcagttgtgttgacttccacaattgctccagcatctaatatttctggaattactgattttcgtagccaaaaggtttctgctgctactgacgcaccaacagcatttttgaataaggccgctaagcaagctgttaaagctgctaaaaaatatggtacttatccatcagtaatgatcgcacaagctatcgtagaatctggttggggacaatcagctcttgcagttaatgcgaacaacctttttggtatgaaggctagtggttggagtggccctacttattctgccaagactcgtgaagaaggcaaggatggccagagctactacattactgcagcatttagaaaatacaattcttttgaagaatcattc…	MKKRLLTSIAAAVVLTSTIAPASNISGITDFRSQKVSAATDAPTAFLNKAAKQAVKAAKKYGTYPSVMIAQAIVESGWGQSALAVNANNLFGMKASGWSGPTYSAKTREEGKDGQSYYITAAFRKYNSFEESFEDNGKKLRNGVTWQPLRYQGAWLENANTYAEATKALTGTYATDSKYDVALDSRITSHNLNQYDPVISKTTKHYTVEKSGSVYNWPTDHSVAKAVGSVKSGEKVTVTKTITFHDGSSRMYIEGKGWINSTSLTEGKTTTSEPSTQAPKGATKVEKNLMHNAYVYDAKGKKIKGKMYKINDEEGSKLIATYGTKTINKKTYYRVGENEYIAAGNIDGTLRFLKHNAYVYNQYGNRDNTLKRKKNEQVATYGSAVKINGKKYYRIGIRQ…	Prokka:Prokka_00461
contig000007	BD08_00462	atl	29921	31012	+	Mannosyl-glycoproteinendo-beta-N-acetylglucosaminidase	ab initio prediction:Prodigal:2.50; similar to AAsequence:UniProtKB:sp|Q5HQB9|ATL_STAEQ	Prokka_00462	3.2.1.96	ttgaaattaaagaaaattttagcaactttaattgcggtattggggctgattacagtggctaatgtccaaagtgaaaacgttcatgctgaatcaataaacacgctagcccaaaaatacaaatatagcgatgtgacttatttatacaagatgctgaagcttgaaggtattaagtacaataagttccctggcgttgaatacgaaaatggcaagccagaaggaatcgtggttcacgagactgacgatcctggtgctactgctcacgatgaagcgatttacttcaaccgtgaatggatgaacatcaatgcttacgttcatgcctttgtcgacagcaagcagatcattcagatgagatcaccagatatgggtacctggggtgctggtcctaaggctaacaaccgt…	MKLKKILATLIAVLGLITVANVQSENVHAESINTLAQKYKYSDVTYLYKMLKLEGIKYNKFPGVEYENGKPEGIVVHETDDPGATAHDEAIYFNREWMNINAYVHAFVDSKQIIQMRSPDMGTWGAGPKANNRFIQIELCEENSRDAFAKSVNNDAIYIAKLLHRYNLKPDNACDDGEGTIWSHHAVSTYLGGTDHVDPDGYFAKWGYDMDQFYSLIEYYYNLQKKNEHTHTKDPNKTKEEVPAVQGAVTLGHDAYIYTEKGKKTKTLKKAGSPVVVMGYKTINKKKYYKIGKDQYVDASNIDATVRTVKNETYLHTRSGRVEKQNKVKEGSRVLTYGSKITIKGQKYYALNATQYILAKDIE	Prokka:Prokka_00462
contig000007	BD08_00463	yjbQ	31116	32951	+	Putative Na(+)/H(+) antiporter YjbQ	ab initio prediction:Prodigal:2.50; similar to AAsequence:UniProtKB:sp|O31615|YJBQ_BACSU	Prokka_00463		atggcacaactatcactatttttagtagttttgttagcgctagtcattccaatatttatggcgcgctttcagattagtaatgtaccaaccgcggttgccgaaattattgtcggcatcgtcatgggatccagcggttttaacctaattacatcaatgtatgatctaacctttttatctaatctaggtgtgatcttattgatgtttttatcagggatggaaattgattttgatttattacaaagaaaaaataatcctaaaggaaagtcacaagcagggaagacggtcgatccgttaaagactgcgattactgcctttatcggaatcgtggtcatggcttttgttttagcctatatcttacggctcaccggattgttcagtgaagtcatgttggccgccatt…	MAQLSLFLVVLLALVIPIFMARFQISNVPTAVAEIIVGIVMGSSGFNLITSMYDLTFLSNLGVILLMFLSGMEIDFDLLQRKNNPKGKSQAGKTVDPLKTAITAFIGIVVMAFVLAYILRLTGLFSEVMLAAIILMTVALGVVIATLKEKNILGRPIGQTILLTAVLGEVIPLLLLMIYASVNGGNAEQLWLIILLFAAAIFLLRRFKQPYLWFAKITKATTQLDIRLAFFLIFALVTVAERVGAENILGAFLAGMVMKLLEPSEATKDKLTSIGYGFFIPIFFIMTGVRLNLRSLFAHPSSLMLLPVLVIFLFIAKAPVVLTYMRYFQKKNAFAGGFLTATTITIVLPTLQVARKLHAITSTQSDAFILAAVIVCILSPIVFNSNFVLLPEDKIKEKV…	Prokka:Prokka_00463
contig000007	BD08_00464		33069	33875	+	putative phage-associated protein	ab initio prediction:Prodigal:2.50; protein motif:Cdd:COG3600	Prokka_00464		ttggacgatgatgccgtaaaaattgctcgtcaaatgtatcgtaatgatatgggactaatttctccaaaagatttgaagaagtatcgttctaaagtaggtatttcacaacgagatctagctgaaataacaggtttaagtcccaatactattgctctttacgaagccggcgagtttcccgctgttgctaataataggatgctgaagtcattgtttagcaatgatgatgttttaaaggaatatttgattgaaaatggaaatcaatattcagattctgtaaaagaaaagataaaagcatatttgggtgtaagaaaagcagtgctaggaattagctcagaacaacctaaatttaaggcagttcaattggctaattggtttagagtcaataattattttgcccgg…	MDDDAVKIARQMYRNDMGLISPKDLKKYRSKVGISQRDLAEITGLSPNTIALYEAGEFPAVANNRMLKSLFSNDDVLKEYLIENGNQYSDSVKEKIKAYLGVRKAVLGISSEQPKFKAVQLANWFRVNNYFARQFDYNVDPITQMQVVKLLYFAYGRFLVKSKKRLFSSPILHLQYGPVVEEVHQQFRGMVVLDPDKPDKQAFEDYNLVSSGAEINDLLQKIDEDYSDYTASGLSRIIHRAGSPWFMTEKGKPIKDQLIFDQFTKTEE	Prokka:Prokka_00464
contig000007	BD08_00465	yulF_2	34152	35117	-	putative oxidoreductase YulF	ab initio prediction:Prodigal:2.50; similar to AAsequence:UniProtKB:sp|O05265|YULF_BACSU	Prokka_00465	1.-.-.-	atgaaattaggaattattggcagcggcatgattgtccatgactttttaactaccgctgatcaaattaaaaacttagaattaaccgcaatttcttcaactaagcgtagcgcaggcatcgcgcaggaattggcacaaaaatatggcatccctcaaacctatactgacaatgaagaattaatgtcagataatagcgttgatactgtctatattggtgtacctaattctttgcacaattcactagctaagctcgcacttgaacatggcaaaaatgtcatctgcgaaaagccatttgtattgagtacagatgaagcagaagaattaaagcgattggccgataaaaaagatttaattatcgttgaagccatcaccaatgtctacttggaaaactacaagaagatc…	MKLGIIGSGMIVHDFLTTADQIKNLELTAISSTKRSAGIAQELAQKYGIPQTYTDNEELMSDNSVDTVYIGVPNSLHNSLAKLALEHGKNVICEKPFVLSTDEAEELKRLADKKDLIIVEAITNVYLENYKKIKEELNKIAPIHIVSLNYTQYSSRYDAFLEGKIAPVFDPKKDGGALMDLNIYNIHLAAGLFGLPDMVKYYANMQKGIDTSGILHLSYPDKQVTLIGSKDSYVTPRSFIEGEKGSIYFDGSTGTLDNFTVEMRGQKPKRYNLNKYSHRMVSEFTAFAEMIDQHDIRRADEAFVNTLETMKILTAAKNSVE	Prokka:Prokka_00465
contig000007	BD08_00466		35127	35804	-	hypothetical protein	ab initio prediction:Prodigal:2.50	Prokka_00466		atgaaaaagggcttcaagagcggtcaagttattcagtcagtcactcttggcactgatacctctaatcaatcagctatcgccaacaccacgttcggtggagattcaaccgtctaccatattactaatgagacctctagcaaaggcaaaactcgttctagcgaagaattggttaatatgaacaacgtttatatcaatggccgcgatacttggtataaagctgatttagagaaattaacaggacactcatatgcggatttaaccgacgcaattatgaataatcacttgatcactaatccaagttccgacttaattaaggcctacaagttaaagcgtaataaaaatacctacactttaaccgctaaaacaattgataaagctttaatgaaaaaagcagctgaa…	MKKGFKSGQVIQSVTLGTDTSNQSAIANTTFGGDSTVYHITNETSSKGKTRSSEELVNMNNVYINGRDTWYKADLEKLTGHSYADLTDAIMNNHLITNPSSDLIKAYKLKRNKNTYTLTAKTIDKALMKKAAEPIFDTTPQSTGQAKVFKQMQKFGKYKSMTVKAVVKNNKLATFNIFVNMKLGKMMTVKVGQSYGNFGSHDFLKIPTNATNAKNLPTTDNKKKK	Prokka:Prokka_00466
contig000008	BD08_00467		18	1157	-	hypothetical protein	ab initio prediction:Prodigal:2.50	Prokka_00467		atgcgtttaggaaaagtaattattatatctgcgctattgggagtcagtactccatttttagcaaatcagacttcagtcgttcaagcagcacaagaaacgcaaaataatacatttacgttgcaaatagcttcttatgcttatcgtaaggacggtaaacaagttcatttagatgagttgcgggatgcagatggagaaaaagtaactttaaaacaaaatggacaggttactttgattccaaagggaacggttcttaaatattatgataagccaactccgttgaaaacatatattggtacttcgtctcagactagtaacggcgatattaagatgtattacagcatcggcaatggctattatattaatgctaaaaatgtaggcttgccaaatggcccagccaac…	MRLGKVIIISALLGVSTPFLANQTSVVQAAQETQNNTFTLQIASYAYRKDGKQVHLDELRDADGEKVTLKQNGQVTLIPKGTVLKYYDKPTPLKTYIGTSSQTSNGDIKMYYSIGNGYYINAKNVGLPNGPANLTIDHNSYVYNYKGQRKKAKTIKKNTTLKVPDKFEEINSPKKFYSEYLSSSGIKFVSWQKRHRFWLKYKTIHGKQYYRIGKNRYIKANNVRYLDSKPIYVDKKETTVVLKSGQQIVNRNSNRESGRYYKKGKKLVVDKYISTFRGYPDDFWFKTGVGDSVFYHVKGTKDDWVWGRVSEVDVKRHIEPVNVFNQKNTTVQAKPGVTKATIYNSHGEQEYDDKFLRATNYNQAGYYPIIVKELKYAWC	Prokka:Prokka_00467
contig000008	BD08_00468	galM	1278	2273	-	Aldose 1-epimerase	ab initio prediction:Prodigal:2.50; similar to AAsequence:UniProtKB:sp|Q00053|GALM_LACHE	Prokka_00468	5.1.3.3	atgaaaacaagttttaataaatatggcagaaaagatggtaaggacctttgcgagatcgttttggaaaatgatcatggcatgattgttaaggtgcttaattatggtgcaacactagaaaaagttttgcttaatgacgagaatatgattttgtcattgaattcaccaactgattattctcaagaaagaaattatttaggtggtacagttggccgtattgctggtagagttagaaaaggtcaatggagacatggacttgaaactcatcaattaccaatcaatgatgttgagaatcatattcacggcggaattggtacagatactgaagtctgggattttaagccttcttgtagtgaaaatagtgcacgagtagatttaactttattggatccagatggtcat…	MKTSFNKYGRKDGKDLCEIVLENDHGMIVKVLNYGATLEKVLLNDENMILSLNSPTDYSQERNYLGGTVGRIAGRVRKGQWRHGLETHQLPINDVENHIHGGIGTDTEVWDFKPSCSENSARVDLTLLDPDGHNDYPGNLKIHVKYELDNNNTLHYSINAVSDQLTIFNPVNHVYFTLGEKDNIKDLLLQMNADYYLPVDHSGMPDRGMEKVAGTVFDFRKTKRVGDALEADDPQIKDRDGMDHPFILNGNQPGAVLSSEDHKVTVNTDAPSLIIYTGNGFDHTGKYTADFGQYAGITFEAQIPPAEDSDLGCITLLPNEEFERNVSWKFE	Prokka:Prokka_00468
contig000008	BD08_00469	galT	2393	3856	-	Galactose-1-phosphate uridylyltransferase	ab initio prediction:Prodigal:2.50; similar to AAsequence:UniProtKB:sp|Q00054|GALT_LACHE	Prokka_00469	2.7.7.12	atgaaaattattgaaaaatttgcggatgaagttataaatagtggagcctacgaaccattagatcgagtatatgtcattaataaaattagagcattagttggtgatcatgacgaagaagaaaatgatcaaccggcagttaagcagttagttgatttagcagttaagaatgaaaaaattccggatgacatcacttctcgtgaagtgctaaatgatcaactttatgatctagctaccccaacaccatctaagaccaatagtattttctggcaaaaaatgcaaaagtcttcagaagagaacactgattggttctataaattatgtgaagacaacaattatgttaaaaaagaagctattgctaagaatgttgttttctcaggtactagttctaagggccacggc…	MKIIEKFADEVINSGAYEPLDRVYVINKIRALVGDHDEEENDQPAVKQLVDLAVKNEKIPDDITSREVLNDQLYDLATPTPSKTNSIFWQKMQKSSEENTDWFYKLCEDNNYVKKEAIAKNVVFSGTSSKGHGLEITINLSKPEKDPKAIAAAAHATGKKYPQCALCLENEGYLGGYGKNARSNLRIIRMNIAGRPWGFQYSPYAYFNEHCIFLDQKHIPMVINQQTLINLVEIEKIFPHYFVGSNADLPIVGGSMLAHEHYQGGRHTFPMMKAGIKKNIMFDSYPKVVAGIVDWPMSDLRLTSDNSLDLIDLGSKIIKFWDNYSDTARDIKAYEGETRHHTVTPIMHREGKNFVLDLVLRDNNTSEKYPLGIFHPHKQLWHIKKENIGLIEVMGRAIL…	Prokka:Prokka_00469
contig000008	BD08_00470	galK	3878	5044	-	Galactokinase	ab initio prediction:Prodigal:2.50; similar to AAsequence:UniProtKB:sp|Q00052|GAL1_LACHE	Prokka_00470	2.7.1.6	atgaataaagaagaactacttaagaaatatgaagcaacttctaacgaaaaggcaaaggatgtatttttctcaccaggtcgaattaatgtaattggtgaacatactgactacaacggtggacacgtctttccagccgcaatcagtttaggtgtttatggagtctatggtccaagagacgacaaaaaggtacgcctttactcaggcaacgttgacggcgatatcgttgaatttgacattgatgacacaaatgttgaaaaagatgaagaccgtttctgggctaactactttaagggcatgatcacttatttgcgtgaaaagtatgatggtattgatcatggctttaacttgtacatcgaagctaacttgccatcaggttcaggtctttcatccagtgcagcc…	MNKEELLKKYEATSNEKAKDVFFSPGRINVIGEHTDYNGGHVFPAAISLGVYGVYGPRDDKKVRLYSGNVDGDIVEFDIDDTNVEKDEDRFWANYFKGMITYLREKYDGIDHGFNLYIEANLPSGSGLSSSAAIEMLMGIILKDEFNLDVDRVSLAKMGQRTENEFIGLNSGIMDQFACIMGKKDSAIFLDCNTLKYEYLPLALGDYEIIIMATNNPHTLADSAYNNRVAECGRALKKLQQKLDIKALGELDNDTFDEYSYLINDETEIKRARHAVSENQRTLRATQAMKDGDLEKLGRLINASHESLHYDYEVTGKELDTLAEASWKQPGVLGARMIGGGFGGSAIAIVKKSEAENFKKNVGKIYRDAVGYDASFYDAEIVDGTKRI	Prokka:Prokka_00470
contig000008	BD08_00471		5450	5584	+	hypothetical protein	ab initio prediction:Prodigal:2.50	Prokka_00471		atgaatagaaaatacaattatagaaaattaaaacctaaagaatataattctttaaaacgtgttataaatgatacttatcaagcagctgcgttttacaacaatacttttattaataaaaaggttacattttattaa	MNRKYNYRKLKPKEYNSLKRVINDTYQAAAFYNNTFINKKVTFY	Prokka:Prokka_00471
contig000008	BD08_00472		5755	5973	-	hypothetical protein	ab initio prediction:Prodigal:2.50	Prokka_00472		atgatttcatccatgatagcagagttactttctttgatcgatggtgaaagcagtaattggaaaagcggaatcagatcgcggaatagaaggatgattagtaaaacacctaataaaccgatggcaatgactaataatgattgtaaaaaacgagcaaactttatgacatacttactttatgacatacttattgaaatctttcatactgatcctgctttctga	MISSMIAELLSLIDGESSNWKSGIRSRNRRMISKTPNKPMAMTNNDCKKRANFMTYLLYDILIEIFHTDPAF	Prokka:Prokka_00472
contig000008	BD08_00473	YJL213W	6256	6837	-	putative protein YJL213W	ab initio prediction:Prodigal:2.50; similar to AAsequence:UniProtKB:sp|P40896|YJV3_YEAST	Prokka_00473		atggcggtagcagaagctcattccaagtatatgacggtgtgtgcacatgcggaaggtaggctgggcatccactatgcggtagtagctggtgttgattctgttgaacatggcttttacgtgagtgatgacgacattgaattaataaagcagcaaggaacattcttgtcaccgactttgatcgctggttaccaaattgctgtttacggtaaaggaaaaatgactgatttttcatatcaaaaaatgtgtcaacatgttgatgcattctacgcacatgtaggcaaggcaattaaggcaggagtaaaactggctttgggtacagatgcgggaaccttcatgaatcctcttgaaagtaccgctaaggaactaactgaacttgttcgagcaggagcaagtaattat…	MAVAEAHSKYMTVCAHAEGRLGIHYAVVAGVDSVEHGFYVSDDDIELIKQQGTFLSPTLIAGYQIAVYGKGKMTDFSYQKMCQHVDAFYAHVGKAIKAGVKLALGTDAGTFMNPLESTAKELTELVRAGASNYQALHAAGLGSAELLQIDDEYGSLEEGKYADFLVLKDNPLRDVAAVEQADKQVYQHGVRKF	Prokka:Prokka_00473
contig000008	BD08_00474		6840	7388	-	hypothetical protein	ab initio prediction:Prodigal:2.50	Prokka_00474		atgactaagacagcttttgtaaattgcaatttatttgttggtgatcgggaacaattattaaataatgcttggtttgtagttgataatgagaccggaaaattgactgccaagggtacaggaaagttaaatgtggcggttgagcaacaggtagatttagacggacaatatgtcatgtcaggcttgatcaatgcccatactcacgtgggattggtaaatgcagccaaagatcattatccagagaccgaaactttggttacttataaggcactgaaggacttgaaaaacggtttaaaaggtggggtaacttacattagaagttgcggcgttccttttgatgtagatgtaaagctgaaaaatatgcgaaatgattatccttttgaaggaccaggaatgagacca…	MTKTAFVNCNLFVGDREQLLNNAWFVVDNETGKLTAKGTGKLNVAVEQQVDLDGQYVMSGLINAHTHVGLVNAAKDHYPETETLVTYKALKDLKNGLKGGVTYIRSCGVPFDVDVKLKNMRNDYPFEGPGMRPAGMPISILGGHADQPLGENHELNVSHLVNSPDDVRKAIKLMIPNYHWKK	Prokka:Prokka_00474
contig000008	BD08_00475	oppA_4	7401	7760	-	Oligopeptide-binding protein OppA	ab initio prediction:Prodigal:2.50; similar to AAsequence:UniProtKB:sp|P24141|OPPA_BACSU	Prokka_00475		atgcctaagactactagagtaagcaacatgcttaaaggcaaatatgacgttgactttactggcttaacaactggttataacgatccttacgcaatgttaagcgtaatgatgagtgggggaaattacaattttggtaaatggtctaacaaacaatataatcaatatctaactctttcaagtgaagaaatgaacgtgaaaaagcgtttaaccgatttggtaaaggcagaacaagttttagacgatcaacaaccattgaccccactttatcatgatggtcaagcctggatggttagaagaaatgttcatggtttagtcttcaacggcagttttgattttagaaatacctttgttacaaagtag	MPKTTRVSNMLKGKYDVDFTGLTTGYNDPYAMLSVMMSGGNYNFGKWSNKQYNQYLTLSSEEMNVKKRLTDLVKAEQVLDDQQPLTPLYHDGQAWMVRRNVHGLVFNGSFDFRNTFVTK	Prokka:Prokka_00475
contig000008	BD08_00476	oppA_5	7920	8726	-	Periplasmic oligopeptide-binding protein	ab initio prediction:Prodigal:2.50; similar to AAsequence:UniProtKB:sp|P23843|OPPA_ECOLI	Prokka_00476		atgaaaaaatggttaaaagctttagcaggtggattagtaacaacaagcgctgcaactatgttagcagcttattcgaatagtaaagctgattctcgagattatgaaaaatctttaacttggatgactacttcagaagtacagacacttgaccaaaataaaatggttgatacttctagtagtgaacaagcaactaatgtatttgaaggattaaatcatgttgacaataatggcaaagttgaacctggtgttgcgaccgtttctacggtaagcaaagatgggctgacttggacttttaaattaagaaaagatgccaagtggagtaatggtgaaccggtgacagctaatgattttgtctattcattaagacgagtaatggatcctaagacccaatctcagcaa…	MKKWLKALAGGLVTTSAATMLAAYSNSKADSRDYEKSLTWMTTSEVQTLDQNKMVDTSSSEQATNVFEGLNHVDNNGKVEPGVATVSTVSKDGLTWTFKLRKDAKWSNGEPVTANDFVYSLRRVMDPKTQSQQQNNYQAVKNAPEVVAGKKSPTSLGVEAKDKHTLVVHLTHPVPYFKTLTASSWNPVSEKAVKKYGKKYGTASKYMVYNGPFVSTGWTGSNLSWKLKKNNYYWNKKNVKLNTVNYRSQNASHRLYPLSIRKIRRGLS	Prokka:Prokka_00476
contig000008	BD08_00477	yhcR_1	9260	11131	+	Endonuclease YhcR	ab initio prediction:Prodigal:2.50; similar to AAsequence:UniProtKB:sp|P54602|YHCR_BACSU	Prokka_00477	3.1.31.-	atggattttcattcacatcgtctactcaaatcatcagctgtcctgcttgctttattaagcatttcagcattttcatccaacgtttcggctaaagactcgggcaataatattgagattaaaactaatctcgattttgccactgaacccgaacaatctggttggagcagcagtaaaaagtatcgccatgatattccgattcaatttttaggaatcaacgatttgcacggcggtctagaaagaacgggcaatgcttggtttggcgctactaaatatcctaatgccggcagtgctgttcgcctagcttcttatcttgataatgctcaatcatccttccagcgtgaaaacaaacatggtcataccttccgagtcgaaactggcgatatggttggtgcttcacct…	MDFHSHRLLKSSAVLLALLSISAFSSNVSAKDSGNNIEIKTNLDFATEPEQSGWSSSKKYRHDIPIQFLGINDLHGGLERTGNAWFGATKYPNAGSAVRLASYLDNAQSSFQRENKHGHTFRVETGDMVGASPSNSALLQDEPTMQALKAMNFKIGTLGNHEFDEGLGEFHRILVGGKPTKHYNAAEMAYPHRSSGLQIVISNVVNRKTNKTPYNFKPYLIKTVKAANGKKVKVGFIGILTTTMPTLTTYKNYHPYKFIDEAQAIAKYDRLLRKKGVKAIVVLAHTGVATQTDAQTKQTSTSGPVDILQKLYRIDPKNSVDLYFAGHSHQYANATVGHTHLVQAIYSGEAYDDIIGYLNPKTHDFAAKSLVAHIFPVLSAKQDPTVKDNAKVTAIVKDA…	Prokka:Prokka_00477
contig000008	BD08_00478	HI_1104	11205	12434	-	Putative metabolite transport protein	ab initio prediction:Prodigal:2.50; similar to AAsequence:UniProtKB:sp|P71369|Y1104_HAEIN	Prokka_00478		atggatataattgatacgcacagtcatggactaagtaaaaaccagaagtgggttattgcatctacttcatctggattcgcactagagaacatggatgtgctttttttatcgtttgcaatgagttcgatgattgccgacttacacttgtcaggtggcgcagcaggattgatttcctcaatcactaacttggggatgctgtttggcgggatttgctttggtatcttgggtgacaagattggccgggttaaaactttttcacacacggttttgatctttgctattgccactgctttgatggcttttgcaaacaatatctatgagatttatgccctccgttttcttgctggtattggtgctggtggtgaatatggagtcggtattgctttaattgcggaaaac…	MDIIDTHSHGLSKNQKWVIASTSSGFALENMDVLFLSFAMSSMIADLHLSGGAAGLISSITNLGMLFGGICFGILGDKIGRVKTFSHTVLIFAIATALMAFANNIYEIYALRFLAGIGAGGEYGVGIALIAENFKNHQIGKMTSIAAVGGQIGAIIAALVAAWIIPHLGWHMLFLVGIVPVVLTVFIRKHLHESDQFLAAKNNEKGSLLTDVVKKMFSTPRLALQSLGLMVMMTVQIAGYFGLMNWLPTIVQKQLNLNVSSSSLWMIATIIGMSVGMMTFGSIFDYFGPRRAFEIFLIGSAVMVYVLALAQNMASLLVIGAVMGFFSNGMFGGYGAVISRLYPTEIRSSANNIIVNVGRAIGGFSSVVIGILMDHYSLTVVMGFLSALYIISFVVMISL…	Prokka:Prokka_00478
contig000008	BD08_00479		12825	13262	-	hypothetical protein	ab initio prediction:Prodigal:2.50	Prokka_00479		ttgatcatcagtaatgccgatggcggcgctggctatgccaaaaaagattttgatgaaataatcggtcgctgcaagcagcacgaacacttcttggatgtctttcatttgaataaaaagattaaagatcgtctgggctttatgccggctatgcaaggcaaattaattagtgcagttgagtttaagtacgaccgtcgcttgactgatgtgattttagatacaattgaaagcaatctgattgacgaactgaatacgccagaaaatcatgaaaacctaaggcgtctgcgcggctatcttcatcggcactgggctgatattgagccgtttaagatgcgcaatttgccagtaattaaagcaataggctgctgcgaaagcaatcaccgcaaatatacctatcgggtt…	MIISNADGGAGYAKKDFDEIIGRCKQHEHFLDVFHLNKKIKDRLGFMPAMQGKLISAVEFKYDRRLTDVILDTIESNLIDELNTPENHENLRRLRGYLHRHWADIEPFKMRNLPVIKAIGCCESNHRKYTYRVKGQGKYWSEDGA	Prokka:Prokka_00479
contig000008	BD08_00480		13285	13773	-	hypothetical protein	ab initio prediction:Prodigal:2.50	Prokka_00480		atgaaactaaaaagcaaggctatcagattgaaaaaaaataagcgttcagtggtgacagttttgggcgaaatcagttactggcgcagaagatatgtctgtccaggcaagaaggcccaatacccactggataagctgatgggctatgacaaatataagcgttacagtgttttggcagtgaaggatattttgcaggttagtgctgtggctacttaccgcaatactgctctagcagttaataccctttcttgttttaagattagtcacagtcaagttggcaagctgattgtgcaagcaggcaaacagattaaagtacagcagcagtctgaggaaagatacgatggcattgcccaaaagaaaaaagtaccagtgctttatcttgaaggcgatggcgttgtaatt…	MKLKSKAIRLKKNKRSVVTVLGEISYWRRRYVCPGKKAQYPLDKLMGYDKYKRYSVLAVKDILQVSAVATYRNTALAVNTLSCFKISHSQVGKLIVQAGKQIKVQQQSEERYDGIAQKKKVPVLYLEGDGVVIKGTKKRLEFHRYQVCEDIINVSKNQSLFS	Prokka:Prokka_00480
contig000008	BD08_00481		13773	13913	-	hypothetical protein	ab initio prediction:Prodigal:2.50	Prokka_00481		atggaatctattataactgatatcgtgaaaattattaagtctgaaaataatgttcttgcccgtaaaaaggcattaatgtgctatttctttgatctgattggagagttgatgaagctggcactagaatgttggtttagttga	MESIITDIVKIIKSENNVLARKKALMCYFFDLIGELMKLALECWFS	Prokka:Prokka_00481
contig000008	BD08_00482	tcsA	14061	15146	+	CD4+ T-cell-stimulating antigen	ab initio prediction:Prodigal:2.50; similar to AAsequence:UniProtKB:sp|Q92BW7|TCSA_LISIN	Prokka_00482		atgaactcaaagttcagaaagattttatcacttggtgctgttgttgtagctgcaggtctagctttaactgcttgttcagacaagaagcaaggtgcttctactaataaaaacacaaagcatggtattgcattgatcactgatcaaaatggcgttgatgatcactcctttaaccaagctgcctgggctggcttcaaggcttatggtaaagaacacggcttaaagcaaggcaaaggcggttatcaatatttccaatctagtggttcatccgactttgtccctaacttcgatcaagcttcaaaggcaggctatcgaactatctttggcgttggctttgagttacaacaagccgttgctcaagctgctaagaagaatccaaagaataatttcgtcattatcgat…	MNSKFRKILSLGAVVVAAGLALTACSDKKQGASTNKNTKHGIALITDQNGVDDHSFNQAAWAGFKAYGKEHGLKQGKGGYQYFQSSGSSDFVPNFDQASKAGYRTIFGVGFELQQAVAQAAKKNPKNNFVIIDSIVNGQKNVASVTFKSNEASYLGGLAAAYTTKTNKVGFIGGAKSAIIDLFEAGFKQGVADGAKALHKKISVQTQYIGNFTATDKAKSIAQSMYANKVDIIYQAAGNAGNGVFQEAKDYNQTLPANKKVWVIGVDVNQASLGNYTAKGGTKANFTLTSVLKGLNVATKSIADNAYKGKFPGGKHLVYGLKNDGVSITKGPPRHGKPYKKLVRKSSTARLRLLLNQVNKF	Prokka:Prokka_00482
contig000008	BD08_00483	yufO	15208	16752	+	putative ABC transporter ATP-binding proteinYufO	ab initio prediction:Prodigal:2.50; similar to AAsequence:UniProtKB:sp|O05253|YUFO_BACSU	Prokka_00483		atggaacaaaaaacaattatcgaaatgaatcatatcgtcaaagactttaatggtttcaaagccaataacgatatcaatctcaagttggcccaaggtgagattctcgccctccttggcgaaaatggtgcaggcaaatcaaccctgatgagtattctatccggtttgcttgagcctacctccggagaaatcaaggtgaacggtaaaccagttaaaatagctaatcctactgtcgctaaggaattaggcattgggatggtccaccagcatttcatgctcgctcactcttttactgttttggaaaatattattcttggccatgaaaccactaaaggtccaatgcttgatattaaaaaagcgcgtgaaaaagtattagctctatcacaacgctaccatttaaca…	MEQKTIIEMNHIVKDFNGFKANNDINLKLAQGEILALLGENGAGKSTLMSILSGLLEPTSGEIKVNGKPVKIANPTVAKELGIGMVHQHFMLAHSFTVLENIILGHETTKGPMLDIKKAREKVLALSQRYHLTINPNEKVANITVAQQQRVEILKVLYRGANILIFDEPTAVLTPQEITEFMHILKGLAHEGKSIILITHKLDEIKQVADEVTIIRAGKDVGTYQVREISDQRMAELMVGHAVQMKLTKKAEHLGSNVLQVKDLQVKESRGNLAVKGLSFSIRAGEILGIAGIDGNGQDELVEAITGLRHVDQGSVIIKGQDMTNKPTRRITEQGVASIPADRQKYGLILQMSVADNLVLQSYYHQPFSHHGIINFAAIKKHAQAAIKKFDIRTPNSNL…	Prokka:Prokka_00483
contig000008	BD08_00484	yufP_1	16733	17506	+	putative ABC transporter permease protein YufP	ab initio prediction:Prodigal:2.50; similar to AAsequence:UniProtKB:sp|O05254|YUFP_BACSU	Prokka_00484		ttgatcaaagtctcagctaaagccaaacactacttagtaccaattatctccgtatttgccggctttctagtcggtgcaattattatgctcatctggagctacaatccaattaccgcttatgcttccatgtttactagcgcattaggcaacatgaacagcttaggtgaaacaatccgtgaagctacaccgctaatctttaccgcgattggttttgccattgcctctaaagctgttttttttaacattggattgccagggcaagctcaagcaggctggcttacttcggtctgggtagttttagccaatccaaatttacccaagtatattctattaccattagcaattatcgcaggcgccttcgccggagctatcgttgccggaatcgctggtttcttgcgt…	MIKVSAKAKHYLVPIISVFAGFLVGAIIMLIWSYNPITAYASMFTSALGNMNSLGETIREATPLIFTAIGFAIASKAVFFNIGLPGQAQAGWLTSVWVVLANPNLPKYILLPLAIIAGAFAGAIVAGIAGFLRAYFGTITTIMLNYIVLYLCQYLMQQIMPASLRNDTDTTRNIPANGSLHLDWLSQLFGNSRINAGIFLGIIALLIYWFLMKKTTVGFEIKAVGLNPFASRYAGMSAKKILFCLCCFLEPLLELVV	Prokka:Prokka_00484
contig000008	BD08_00485	yufP_2	17467	17871	+	putative ABC transporter permease protein YufP	ab initio prediction:Prodigal:2.50; similar to AAsequence:UniProtKB:sp|O05254|YUFP_BACSU	Prokka_00485		atgctgctttctggagcctttgctggaattggtggtgtagttcaaggcctaggcacttatcaaaactacttcacccaaaccagcagcattgctattggttgggatggtctttccgtagccttattagggaatagcactgcatggggaattttaatcgcgtcgttgctcttctctaccctgaagattgggggactggggatgcaaaccgtagctggtgttccttatgaaattgtctccattgttattgctgctattatcttcttcatcgctatcaaatacgtctttgacctgctattcaaagtcaagaagacaactactgagcaacatcccctcaaaaaaggtgaagaaattggtcctgataacggtgtcgatggccccaaccttaagttacaaaaaaaa…	MLLSGAFAGIGGVVQGLGTYQNYFTQTSSIAIGWDGLSVALLGNSTAWGILIASLLFSTLKIGGLGMQTVAGVPYEIVSIVIAAIIFFIAIKYVFDLLFKVKKTTTEQHPLKKGEEIGPDNGVDGPNLKLQKKG	Prokka:Prokka_00485
contig000008	BD08_00486	yufQ_1	17877	18833	+	putative ABC transporter permease protein YufQ	ab initio prediction:Prodigal:2.50; similar to AAsequence:UniProtKB:sp|O05255|YUFQ_BACSU	Prokka_00486		atgaattttgaatcattacttgcattaattgtttcttcaactctcgtatattctgctccactaattctaacctcattaggcggcgtctacagcgaaaactccggtatcgtcaacatcggattagaaggcatcatgactgttggtgccttcacttctattattttcaatcttaccttcgctcatgcttttggctctgctactccttggattggtgccttagtcggagctatcttcggttcgatcttttccctattgcactcttttgcaactattaatcttcgcgcagaccatattattagcggtacggtactcaatctgcttgctccacctttaggtgtattcttgatcaaagcaatttatgaaaaaggacaaacgcctaatattaccgctaattttggt…	MNFESLLALIVSSTLVYSAPLILTSLGGVYSENSGIVNIGLEGIMTVGAFTSIIFNLTFAHAFGSATPWIGALVGAIFGSIFSLLHSFATINLRADHIISGTVLNLLAPPLGVFLIKAIYEKGQTPNITANFGYTNIPGLANIPVIGKIFFTNTSAPAWWAIIITIFLWWVLYKTRLGLRLRSTGENPQAADTLGINVYKMRYIGVLTSGFMAGLGGAVFAQSISGNFSISTIVGQGFMALAAVIFGKWNPIGAMLSSLFFGFAQSLSIIGNQLPGIAKIPTVYMQIAPYVITIVVLVLFLGKSVAPAADGVNYIKSK	Prokka:Prokka_00486
contig000008	BD08_00487	hexR	18922	19704	-	HTH-type transcriptional regulator HexR	ab initio prediction:Prodigal:2.50; similar to AAsequence:UniProtKB:sp|Q88P32|HEXR_PSEPK	Prokka_00487		atggcaagtattatcaatcagatctatagtgaattacaatccatgtcgcaaagtgatcaaaaaattgcacaaaaaattattgaaaatctagggcaaatagtaaattgcaccatttctgagttagcaaatttagcgaaggtaagtggcgcttcggtcacacgtttttgtcataacttaggattagcgggatttcatgatctgaaaattcagttggctcaggtagcaggcaatgaaaaaagccattctttgcaaaatattgctaaggatgacttacaaactgcattaaagcaaattgatgataataaggtggcagaaatcgaagcgaccttattaaattttgatagtcaaaagctaaaaaaagtgttagatattttaactcatagtcgtgtgattcaggtt…	MASIINQIYSELQSMSQSDQKIAQKIIENLGQIVNCTISELANLAKVSGASVTRFCHNLGLAGFHDLKIQLAQVAGNEKSHSLQNIAKDDLQTALKQIDDNKVAEIEATLLNFDSQKLKKVLDILTHSRVIQVSAEGDTYPVAADAVYKFNQIGLFAMASGGNVETAIAQTMNLGHEDVLLVISNSGESAALLKQIKVAQQQGMKIITITNRSDSPIALESDYHLQTAVRQTVLQTQYLLLKSCSLYDDRGYFLNFDIAR	Prokka:Prokka_00487
contig000008	BD08_00488	purD_1	19915	21171	-	Phosphoribosylamine--glycine ligase	ab initio prediction:Prodigal:2.50; similar to AAsequence:UniProtKB:sp|Q9ZF44|PUR2_LACLA	Prokka_00488	6.3.4.13	atggaaaataaattatcaattctggtcgttggctcaggtggacgtgaatttgctgtagcaaaaaaattcaaagaaagtccactagttgaagaagtttattgtgctccgggtaatagcgggatgcagactattggcgtaaaaaatgtcaatttgaatgaaatggatttagatggcttgcttgcttttgctcaagaacatcatattagttggacttttgttggaccagaaaatgttttatgtgctggaattgtagataagtttactaaagctggtcagaaaattttcggtcctaatcagcgtgctgctcagcttgaaggttctaaggaatatgcattgaaatttatggataaatataaagttcctactgctatgcatgaaacttttgatagtcctcaagaa…	MENKLSILVVGSGGREFAVAKKFKESPLVEEVYCAPGNSGMQTIGVKNVNLNEMDLDGLLAFAQEHHISWTFVGPENVLCAGIVDKFTKAGQKIFGPNQRAAQLEGSKEYALKFMDKYKVPTAMHETFDSPQECIAGLKNFSYPVVIKEDGLAGGKGVTIASDEEVAQKTIRAMFSGGQKKLVLEECLVGPEYSMFVVVSEDQYRILPMAQDHKRVGDGDQGPNTGGMGSYCPLPQLSKHDRQEMIEKIVKPTIQGLIAGQYHYHGVLYIGLMMTSSGPKVIEYNVRLGDPETQVVLPKMKTDFAQLVDAAINEDVMPEIEENNKAILGVVLCAEGYPKNPMQIKLGKLPQSDKVYIDYASVSGDLSNLQNNSGRILMVISESEDLKRSQTNVYEYLNS…	Prokka:Prokka_00488
contig000008	BD08_00489	purH	21184	23319	-	IMP cyclohydrolase	ab initio prediction:Prodigal:2.50; similar to AAsequence:UniProtKB:sp|Q5FIV5|PUR9_LACAC	Prokka_00489	3.5.4.10	atgaaaattgcaattttagcttcaggaaatggaaccaattttgaagttttaactaaaaaatttcaagcaggagaaattcctggaactgaagcattaatgttttgtaaccatcctaatgctcctgtaattaaaagagcacaaagactaggtattccttatgaaacattttcagtaaaagaatgcggtagtaagcaagcttatgaatctcgtcttcttaaagttttaaaagaatacaagattgatttcattattctttctggttatttaagagttgttggttcaactattttgaatgaatatcctgactcaattgtgaatcttcatcctgctcttttgcctaaatatccaggattaaattccattgcgagagcttttgcagattatcaaaaggggttaatt…	MKIAILASGNGTNFEVLTKKFQAGEIPGTEALMFCNHPNAPVIKRAQRLGIPYETFSVKECGSKQAYESRLLKVLKEYKIDFIILSGYLRVVGSTILNEYPDSIVNLHPALLPKYPGLNSIARAFADYQKGLIDKTGVTVHFIDARLDHGPIIAQKAVPIYPDDTEETLETRVHETEHELFPMAVSEVIQTRMKRGNKVKRALVSVSDKTNLVPFVKGLVENHYEIISTGGTKKKLDEAGIKTISVEEITGFPEILDGRVKTLNPYIHGGLLAERDKPEHMKTLEKLNIHTIDLVCVNLYPFKQTIEKPNVELADAIENIDIGGPSLLRAASKNYASVTVVTDQADYDRVLKEITENGDTNLKTRAELAAKVFRTTAAYDALIAEYLTKQTGLEDPEKL…	Prokka:Prokka_00489
contig000008	BD08_00490	purM	23316	24365	-	Phosphoribosylformylglycinamidine cyclo-ligase	ab initio prediction:Prodigal:2.50; similar to AAsequence:UniProtKB:sp|A8YW83|PUR5_LACH4	Prokka_00490	6.3.3.1	atgaatcgatataaagatgctggagttgatgttgaagccggctatgatttggttaaaagaataaaaaaggatattgcagctactagtcgtccagaaaccagtggaactattggcagttttggtggcatgtttgatttggaaaaacttggctaccaacatccagttttagtttctggaacagatggagttggtacaaagttaatgattgcacaagagatgggaattaatgatacgattggcatcgattgtgtagccatgtgcgtgaatgatgttctagctcaaggtgctgaaccgttgtttttcttagattatattgcgactggtcacaatgatcctgctaagttggcacaagtggttcatggtgtagctgaagggtgcaggcaaagtggttctgcctta…	MNRYKDAGVDVEAGYDLVKRIKKDIAATSRPETSGTIGSFGGMFDLEKLGYQHPVLVSGTDGVGTKLMIAQEMGINDTIGIDCVAMCVNDVLAQGAEPLFFLDYIATGHNDPAKLAQVVHGVAEGCRQSGSALIGGETAELPDMYPKNEYDLAGFSTGIANKEDILTQDLAKEGDILIGLPSSGVHSNGFSLIRQVLFKDHHLKVTDRPEALEGKSIGEILLTPTKIYVQAVLSLVKRHLLHGIAHITGGGLIENLPRTYNDDLQAEVNLGAWPVQAIFRYLQNKGQLKEQDCLNTFNMGIGLVLLVPKANVLQVKEQLKQKNEQYYEIGKLRKRPIGEKKIVFNGSFK	Prokka:Prokka_00490
contig000008	BD08_00491	purF	24391	25824	-	Amidophosphoribosyltransferase	ab initio prediction:Prodigal:2.50; similar to AAsequence:UniProtKB:sp|Q8NX91|PUR1_STAAW	Prokka_00491	2.4.2.14	ttgtttaatgaaatcaaaagcttaaatgaagaatgcggaatttttggaatatataattcagaaaatgctagtcagttaacttatttaggtcttcataatttacagcatcgtggtcaagagggagctggaatcgtgtctagcgatggacgacagctgtaccaacatcgagatcgtggtttactttcagaagcatttgcagatccaaatgatttaaaaaaattgattggtgatagtgcaattggacatgtgcgttatagtacgactggccgtaattcaattcagaatgttcaaccatttttgtaccactttctagatggggatgttgcactagcgcataatggtaatttggtaaatgctagttctttaaggaatcgcttagaaaagcatggagctattttt…	MFNEIKSLNEECGIFGIYNSENASQLTYLGLHNLQHRGQEGAGIVSSDGRQLYQHRDRGLLSEAFADPNDLKKLIGDSAIGHVRYSTTGRNSIQNVQPFLYHFLDGDVALAHNGNLVNASSLRNRLEKHGAIFQSDSDTEILIHLIRNHIEDGFIPALKKSLNEVHGGFAFLLLQKDRMIAALDPNGIRPLCIGRLTNGAYVVASETCALDIVQAEFVRDVQPGELIIFDQEGMHIDHFTTQTQLAVCSMEYVYFARPDSIIHGVTVHNARKRMGKLLAQEQPADVDIVIGVPNSSLSAASGYAEELGLPYEMGLVKNQYVARTFIEPTKELRENAVKLKLSAVRGVVQGKKIAVVDDSIVRGTTSKQICRMLKKAGAKEIHLRIASPAFRFPCFYGID…	Prokka:Prokka_00491
contig000008	BD08_00492	purL	25800	28031	-	Phosphoribosylformylglycinamidine synthasesubunit PurL	ab initio prediction:Prodigal:2.50; similar to AAsequence:UniProtKB:sp|A8YW85|PURL_LACH4	Prokka_00492	6.3.5.3	atgaaacaagcaatgacgccagaagaaattaaagaaaaaaagccatatcttgattggagcttaactgaacatgaatatgattatatttgtgacaagttattaaagagattacccaattacactgaaattggtcttttttcagcaatgtggagcgaacattgttcttataaaaaatcaaagccagttttacgactatttccgacaaaaggaaagcgcgttgttcaaggtcctggtgaaggtgcaggggtagttgacattgatgacgggcaagcagttgtgtttaaagcagaaagccacaatcatcctacaactgttgaaccatatcaaggagcagctaccggagttggcggtattctgcgtgatgtttttagtatgggagctcgcccagttgcaattctt…	MKQAMTPEEIKEKKPYLDWSLTEHEYDYICDKLLKRLPNYTEIGLFSAMWSEHCSYKKSKPVLRLFPTKGKRVVQGPGEGAGVVDIDDGQAVVFKAESHNHPTTVEPYQGAATGVGGILRDVFSMGARPVAILDSLHFGELKNNPTMRYKMEETIRGVGDYGNCIGIPNLGGETTFDSCYNGNILLNAMCVGLMNIKDMEHGKAVGLGNSIMYVGAKTGRDGIHGATFASADFSKEHETQRSAVQVGDPFMEKLLMEACLELILKHRDWLVGIQDMGAAGIVSSSAEMATEGNAGMELNLDLVPQREPNMSAYEIMLSESQERMLLCVKKGHEEDVKKIFKDYNLDAVTIGRVIEGENYVLYHEGEKVCDIPVRSLTEDVLEEPSKEIKPQYIIDAEKM…	Prokka:Prokka_00492
contig000008	BD08_00493	purQ	28028	28699	-	Phosphoribosylformylglycinamidine synthasesubunit PurQ	ab initio prediction:Prodigal:2.50; similar to AAsequence:UniProtKB:sp|Q5FIV0|PURQ_LACAC	Prokka_00493	3.5.1.2	atgaaaattgcgattgttgttttccccggatctaattgtgatattgacatgtatgaagcgctcaatacagtatgtcatgctgaagcagaatatgtttcatatcggacaaagaaattagatggctttgatgcagtaattttacctggtggattttcttatggtgattacttaagagctggtgcaattgcacggtttgctccagtgattccagctattagaaagatggcgcaggatggcaaactagttcttggcgtctgcaatggatttcaaattttaactgaaatggggcttttacctggagctttaaagcgaaataatagcttgcaatttatttgtgagacagtaaagttgcaggttaaaaacaatcaaataccttttaccactgaatatgatcaagat…	MKIAIVVFPGSNCDIDMYEALNTVCHAEAEYVSYRTKKLDGFDAVILPGGFSYGDYLRAGAIARFAPVIPAIRKMAQDGKLVLGVCNGFQILTEMGLLPGALKRNNSLQFICETVKLQVKNNQIPFTTEYDQDQIIDIPIAHGEGNYYADDATLAELEKNNQIVFEYYQHNPNGSVKNIAGICNKEGNVLGMMPHPERAVEEVLGGTDGLPLFKSFLKLGVLA	Prokka:Prokka_00493
contig000008	BD08_00494	purS	28699	28950	-	Phosphoribosylformylglycinamidine synthasesubunit PurS	ab initio prediction:Prodigal:2.50; similar to AAsequence:UniProtKB:sp|P12049|PURS_BACSU	Prokka_00494	6.3.5.3	atgacgactattagaatctacgttacctacaagccatctgtttttgatccacaaggtgctgcaattactgattctgttaattcattaggtcatcaagaagttaaaaatatcgttgttggtaaattctttgatattaaacttgatgaggacgatcaagacaaggctaagcaagacgtaaaagaaattgcagaagccttgttggttaacttcaatatggaaacatatcgccttaaagttttggaggaaaattaa	MTTIRIYVTYKPSVFDPQGAAITDSVNSLGHQEVKNIVVGKFFDIKLDEDDQDKAKQDVKEIAEALLVNFNMETYRLKVLEEN	Prokka:Prokka_00494
contig000008	BD08_00495	purC	28950	29666	-	Phosphoribosylaminoimidazole-succinocarboxamidesynthase	ab initio prediction:Prodigal:2.50; similar to AAsequence:UniProtKB:sp|B2GF71|PUR7_LACF3	Prokka_00495	6.3.2.6	atggagaagctcttatatagcggtaaagttaagcaaatgtggtcaactaatgaccctgaagttttacgagttgtttataccgatcaggcaactgccggtaatggagaaaagaaagacaatttcaaagacaaggcagaattaaacaatcaaatttctactttgatttttcagtatttggaaaagaatggcgttccaactcacttcattaaaaaaatttccgacaaagaagagttggttaaaaagtgtgaaatgtttccgcttgaagttgttaccagaaatattgctgctgggcatttttcaagtagatatggcttggatgaagggatgagattcgccatcccagttgaagaattatttttcaaaagcgatgaactagatgatccaattttgaactcatct…	MEKLLYSGKVKQMWSTNDPEVLRVVYTDQATAGNGEKKDNFKDKAELNNQISTLIFQYLEKNGVPTHFIKKISDKEELVKKCEMFPLEVVTRNIAAGHFSSRYGLDEGMRFAIPVEELFFKSDELDDPILNSSDAVALNVATKSEQEQMWSLSRQVNQLLINLFDEAGMDLVDFKLEFGKLHNGQIVLADEFSPDNCRLWDKKTKSHMDKDVYRRDIGDLTAVYKKVLARIEEVLEED	Prokka:Prokka_00495
[truncated: 1,439 more rows]

## Sheet: L. paracasei BP07
Lactobacillus paracasei BP07
molecule	locus tag	start	stop	direction	NA	product	inference	Prokka_locus_tag	EC_number	translation	gene	protein_id
[truncated: 2,718 more rows]

## Sheet: L. plantarum BP06
Lactobacillus plantarum BP06
[truncated: 2,996 more rows]

## Sheet: L. acidophilus BA05
Lactobacillus acidophilus BA05
[truncated: 1,853 more rows]

[truncated: 4 more sheets: S. thermophilus BT01, B. breve BB02, B. animalis subsp. lactis BL03, B. animalis subsp. lactis BI04]
