# Supplementary material for: Comparative genomic analysis of the multispecies probiotic-marketed product VSL#3
Source: PLoS One. 2018 Feb 16;13(2):e0192452. doi: 10.1371/journal.pone.0192452 (PMC5815585; doi:10.1371/journal.pone.0192452)
Supplement: S5 Table — (XLSX) [file pone.0192452.s006.xlsx]

## Sheet: Suppl. Table S5
Lactobacillus helveticus BD08
molecule	locus_tag	gene	start	stop	direction	product	inference	Prokka_locus_tag	EC_number	NA	translation	protein_id
contig000021	BD08_00948	hepT	135	689	+	Heptaprenyl diphosphate synthase component 2	ab initio prediction:Prodigal:2.50; similar to AAsequence:UniProtKB:sp|P31114|HEPS2_BACSU	Prokka_00948	2.5.1.30	atgagccatattttaaatggtgaactaggtcaaatggctgaacgctttaatttagagcagacttttacggattatctaaatgatattaaaggcaagactgccgccctcttccgcctagctgccgaagaaggtgcccattttgctggtggcaatgctgaacaaagcacagctttggccaattttggagagaatttaggaattgcctttcaaattgtggatgatctattggattatacaggcagcgctaagcttaacaagcctactttagaggatttagctaccggcgtatattcactgccacttttacttgcgctcgatcagcctgagctaaaaacgaaactgttgcctattttaaacaaaaagcaccaaatgtcagtttcagatatgcaattaattcaa…	MSHILNGELGQMAERFNLEQTFTDYLNDIKGKTAALFRLAAEEGAHFAGGNAEQSTALANFGENLGIAFQIVDDLLDYTGSAKLNKPTLEDLATGVYSLPLLLALDQPELKTKLLPILNKKHQMSVSDMQLIQEILVNSAVIEKSRKLAQEYVQKAVDCLDIFQNNSATTLLKKMPQQLLKRSF	Prokka:Prokka_00948
contig000021	BD08_00949	yusP_1	733	2193	-	putative MFS-type transporter YusP	ab initio prediction:Prodigal:2.50; similar to AAsequence:UniProtKB:sp|O32182|YUSP_BACSU	Prokka_00949		atgaagaaaacaaacgtgtcacttgtcacgcttgcgatttttatgactacttttatgtctggtgttgaaggaacgattgtttctactgcgatgccaactatagtttctgatctgaatggattggaaattatgaactgggtcgtgtcaatctttcttttgatgacagccgtgtcaactcctttatatggaaaactggctgatagcattgggcgaaagccagtttttttgtttggaattgcactttttgtcattggatcgtcattgtgtggcctagctcaaaacatggttgaattgattgtgtttagagcaattcaaggattaggttcaggagcagttcagccagttgctattacgctgattgccgatttgtatactttgcaaaaacgtgccaaactcgta…	MKKTNVSLVTLAIFMTTFMSGVEGTIVSTAMPTIVSDLNGLEIMNWVVSIFLLMTAVSTPLYGKLADSIGRKPVFLFGIALFVIGSSLCGLAQNMVELIVFRAIQGLGSGAVQPVAITLIADLYTLQKRAKLVGLNSGFWGVASVIAPLLGGFIVQHLSWHWVFYINVPIGIIAFLLVIFYLKEPKHNAKSKLDLQGTTWLVILLLALMFFLQDLGENTNIAIMAVLALLVAVSVIAFFKTEKRATDPMMPLSMLKNREFLALNLITLLICGVVIGFEFYIPTWMQGINGTNASLAGFAVTPSSLMWIVGSFILGWMLGRWGIKRTYDYMLGVLVITDLVLLLVPIYTPFWVFCIVAAFNGTAFGVITTASQVRSQVLVPKSDIGVATSFNTLMKYLGQ…	Prokka:Prokka_00949
contig000021	BD08_00950	metK	2212	3411	-	S-adenosylmethionine synthase	ab initio prediction:Prodigal:2.50; similar to AAsequence:UniProtKB:sp|A8YWU7|METK_LACH4	Prokka_00950	2.5.1.6	atggaaagacgtttgtttacttcagaatcagtttctgaaggacacccagataaagttgctgatcaaatttcagatgctattctggatgcaatgttggaaaaagatcctaattcacacgtagcatgtgaaacgatcgtaactacaggtatggtttttgtcttcggagaaatctcaactagtgcttatgttgatattcaagacgtagtacgtaagaccatcttgagaattggttatgatcgtcctgaattaggttttgacggcaacaactgtgctgtcatggtggatatcgatgaacaatcacctgatattgcaggtggtgtagatcattcacttgaaacaagagaaaatgagtctgatcaagacgaattgaatcaaattggtgcaggtgaccaaggttta…	MERRLFTSESVSEGHPDKVADQISDAILDAMLEKDPNSHVACETIVTTGMVFVFGEISTSAYVDIQDVVRKTILRIGYDRPELGFDGNNCAVMVDIDEQSPDIAGGVDHSLETRENESDQDELNQIGAGDQGLMFGFAIKETPELMPLPISLAHRLMRRVASLRKDHTLDWLRPDAKAQVTVEYDENNNPLRVDTVVISTQTDAEVSNEEIRRAMIDLVIKEVIPARYLDEKTKFLINPSGRFVIGGPKGDSGLTGRKIIVDTYGGYARHGGGAFSGKDSTKVDRSASYAARYVAKNIVAAGLAYRCEVQLAYAIGVAHPVSIMIDTAGTGKVDDDLLTEAVRHVFDLRPAGIIKMLDLRRPIYEQTAAYGHFGRTDVDLSWEKTDKTQDLLDYIKNNK	Prokka:Prokka_00950
contig000021	BD08_00953	psaA	3828	4751	-	Manganese ABC transporter substrate-bindinglipoprotein	ab initio prediction:Prodigal:2.50; similar to AAsequence:UniProtKB:sp|P42363|MTSA_STREE	Prokka_00953		atgaaaaataagaaaacatttatattttcatctttgttaatagtagttttactgttttgtttatcagcttgttcaaccaaaaaagatgaaaatactagaaaacaccaagtcgatattgtcacatcaactaatatttatgccaatattgctaaaaatattgtaggtaagtatggcaaagtagaggcagttattaacaatggagatacagatcctcatgattttgaacctactactggttccgctaaaaaagtagcgaatgctaatattgtgatagcaaatggcttaggatatgacagctggatgaccaatttagctaatgctaatgatattcacgttactaaagtgggagagcagcttatggggctaaaacagggagataatcctcatatttggtataac…	MKNKKTFIFSSLLIVVLLFCLSACSTKKDENTRKHQVDIVTSTNIYANIAKNIVGKYGKVEAVINNGDTDPHDFEPTTGSAKKVANANIVIANGLGYDSWMTNLANANDIHVTKVGEQLMGLKQGDNPHIWYNLDMPQKYVAYLVKKASQIDPKHAPYFKNNAKMYLNKINTIKKLADKIDGQKAKPVYVSEPVFDYALERCHFKIGNHAFEEAVENETDPNAKVVHKMQMDIKQRKIAFFVNNIQASSSTVNNMVNLAKRSDVPVLDVRETMPNGVSYYHWMKSNYQKLFQIFQNTPCINDGCLVI	Prokka:Prokka_00953
contig000021	BD08_00961	serS	10680	11987	-	Serine--tRNA ligase	ab initio prediction:Prodigal:2.50; similar to AAsequence:UniProtKB:sp|A8YWU9|SYS_LACH4	Prokka_00961	6.1.1.11	atgcttgatattaaggtgattcgtgagaatctcgattggtcaaagaaaaagttagctacacgtggcatcaagccagaagaattggatgaattggttgaaatcgatgctaagcgtcgtaaggatttaaccaagagtgaacaattaaaggctaagcgtaatgacgtttctaagcaaattgctgaaaagaagcgcaataaggaagacgcaagtgatgctattcaagctatgcgtgcagtaggtaaggaaatcaaagacttagataaagaagtcgctgaattgactgaaaagcaaaactacattttgcttagattacctaacttcccagcagattcagatccaatcggccctgatgatagctacaatgaagaagttcgtaaatggaatgaaccaactaagttt…	MLDIKVIRENLDWSKKKLATRGIKPEELDELVEIDAKRRKDLTKSEQLKAKRNDVSKQIAEKKRNKEDASDAIQAMRAVGKEIKDLDKEVAELTEKQNYILLRLPNFPADSDPIGPDDSYNEEVRKWNEPTKFDFKPKAHWDIGTDLGILDWDRASKVSGARFVYYIGAGALLERAVFNFFLDENTKDGYTEVIPPYLVNDASMQGTGQFPKFHEDVYTIVDNDDPDKPRDLTLIPTAEVPLVNYFRNEIIHENKLPINVTALSQAFRSEAGSAGRDTRGLIRMHEFRKVEMVKVCKPDESWDELEKLTHNAEHLLQKLGLPYHVVALSTGDASFTSAKTYDLEVWMPAQDKYREISSCSNCTDFQARRAQIRYRDEDGKLHLAHTLNGSGLAVGRAVA…	Prokka:Prokka_00961
contig000021	BD08_00962	yjcK	12211	12762	-	Putative ribosomal-protein-alanineacetyltransferase	ab initio prediction:Prodigal:2.50; similar to AAsequence:UniProtKB:sp|O31633|YJCK_BACSU	Prokka_00962	2.3.1.128	atgctagaatcaaaaagaatatatttaagaagatttgaagaaaaagatgcagaacagctattgaagtggggaaagaatgctcgctacaataatttagctgcttttgaaaattaccaaaatatagatgaggctcgccgcggcgtccagcaatacatggtacgtccagagagttatattatttgtctgcgacaaaatgatcagacaattggcttgattgaactatatgaacgcggtttagatgaacaaagtggcttgttaaaaacaaaagaagtaggctttttgctagatcaagcatttgaaggccatggctatatgactgaagcgctccgtttaattttgaattatgcttttaaaaagaagcgtcaaaaagaaatttgggcaggaacttttgtaaataat…	MLESKRIYLRRFEEKDAEQLLKWGKNARYNNLAAFENYQNIDEARRGVQQYMVRPESYIICLRQNDQTIGLIELYERGLDEQSGLLKTKEVGFLLDQAFEGHGYMTEALRLILNYAFKKKRQKEIWAGTFVNNEKSQKLLEKLGFQYVYTVDYSQISTLFSYQEKYYLLKQAEWLKIDANMKS	Prokka:Prokka_00962
contig000021	BD08_00963	yhjE	12762	13370	-	putative membrane protein YhjE	ab initio prediction:Prodigal:2.50; similar to AAsequence:UniProtKB:sp|O07559|YHJE_BACSU	Prokka_00963		atgcatcatttgtcagctaaggccagtcgtaaactaatcaatattgcgacggtggtctgtggattagtaattattttgttggtcatttattggtatcaattagggatatttactgatcaaacgaagatgcgcgcttatttagccaataaacaaatcgttgggccaatcattttcgtattgatccagattgtccaggtagtaatcccaattattccaggtggtgtttctttgttaggtggggtggtcttttttggaccagtcgccggattcatctataattacgtcggaatttgcatcggctcaattatcaacttctttttggctaggcgttatgggcgtccatttattttgcacattgtttcagaaaaaacgctggacaaatatatgaagcggaccgag…	MHHLSAKASRKLINIATVVCGLVIILLVIYWYQLGIFTDQTKMRAYLANKQIVGPIIFVLIQIVQVVIPIIPGGVSLLGGVVFFGPVAGFIYNYVGICIGSIINFFLARRYGRPFILHIVSEKTLDKYMKRTENQKKFNWFFAICIVSPVAPDDVLCLLAGLTKMKFWTYFWIIILCKPWTIIAYSFGLQYGAEWLLKLMGK	Prokka:Prokka_00963
contig000021	BD08_00964	CXE20	13500	14297	+	putative carboxylesterase 120	ab initio prediction:Prodigal:2.50; similar to AAsequence:UniProtKB:sp|Q9LVB8|CXE20_ARATH	Prokka_00964	3.1.1.1	atggtagtcattaaaaataatattatttatgacgagaataaagaactaggagctgatatctactatccaaatgatacaacttctgagactaaaattttaatcttttggcatggtggcggctggcttcgcggagacaaaaaagatgttaaaaaagtaggcgtagattttgctaatgccggattcatgacttttatccctaactacagcttagctccagcaaaccattttccagctgctcatgatgatgcacttcattttgtcgagtggctgttaaattccgattataccgatcatgatgacatcaagaatatcgttcaaatcggtgccagcgttggtggcacaatggctttatacgtggccggtaagtacggttttccaactgtaacttggtctggccct…	MVVIKNNIIYDENKELGADIYYPNDTTSETKILIFWHGGGWLRGDKKDVKKVGVDFANAGFMTFIPNYSLAPANHFPAAHDDALHFVEWLLNSDYTDHDDIKNIVQIGASVGGTMALYVAGKYGFPTVTWSGPVEYANWIKQHQDVKASPQAKQDFGITDPAQIRASFYKYFTLAYAGSDKADVLQKLDAQSYDFSKLGKLMMLNSTDELTPLSTTLDFIKFLAKENHGVQLLVIPGHGHAMDYSQDYIDESLDFLYQTIKRQKQ	Prokka:Prokka_00964
contig000021	BD08_00965		14414	15154	+	hypothetical protein	ab initio prediction:Prodigal:2.50	Prokka_00965		gtgccctccttaaaaattcttaatcagctatgcgatcgcttgcatatcgaagttggcgatattattaatcgcagtgatgagcaacgaattgctcaactgctatttgatgcagacttttcatttattaattatgcctacacaaaaatcttgaacttgctgtctgaagttaacgaagatactctcaaacgtaaaacagatcaggtgcactatcaatttttacgaggacaatacgcacttaaaagcgaccgcaatgaaatgagtgccttgttttatttcaataatattttgacaactaaagatctgcctaaaaacgatatctatcgtttgctcgcactcaatggctgcagtcagatttatgctaagcaagatgagacgaaaaaggcagagcattattacagc…	MPSLKILNQLCDRLHIEVGDIINRSDEQRIAQLLFDADFSFINYAYTKILNLLSEVNEDTLKRKTDQVHYQFLRGQYALKSDRNEMSALFYFNNILTTKDLPKNDIYRLLALNGCSQIYAKQDETKKAEHYYSQVLKNIKDVEINNPLTTLHALAILCDASEFYGQREMYKESNSLLRYAYKIGTEKHVIFYMARILLQQGINDIAQNKDKTIISQHLHDAIAFARINRNRITLNKARKLLKQLNE	Prokka:Prokka_00965
contig000021	BD08_00966	ssdA	15238	16620	+	Succinate-semialdehyde dehydrogenase [NADP(+)]	ab initio prediction:Prodigal:2.50; similar to AAsequence:UniProtKB:sp|O32507|GABD_DEIRA	Prokka_00966	1.2.1.79	ttgtccaaatatcaatcaattaatccatacaccaacgaagaattcgctagctataataatccaacatcccaacaaatcgatgaggcaatcaatttagcgcacatgctatataaaaaatggcgtcatgaagatccaagcagtcgtgcagaacttttgcacaaaattgcagatgcctttcgtgagcatgaagatgaattagctaaaatgatgaccctagagatgggaaaattattgcgtgaatcaaaagaagaagttgaattatgtgcttctatttgtgattattacgcagaaaatggtgcagcaatgttaaaacctacgcctattaaaagcaaattgggcgatgcttattacttaaagcaatccacaggtgtaatcatggcttgcgaaccatggaacttc…	MSKYQSINPYTNEEFASYNNPTSQQIDEAINLAHMLYKKWRHEDPSSRAELLHKIADAFREHEDELAKMMTLEMGKLLRESKEEVELCASICDYYAENGAAMLKPTPIKSKLGDAYYLKQSTGVIMACEPWNFPLYQVVRVFAPNFIVGNPVLLKHAHNVPGSAALIAKIIKRSGAPEGCLLNLYLSYDQLADVIADPRIQGVALAGSERGGSAVAEAAGKNLKKSTMELGGNDAFIVLDDADPQLLRNVLNDARTYNGGQVCTSSKRIIVEKSRYDEVLHELRNVFSELKAGDPLEADTTLPPMNSERAKEKLEKQVQAATEAGAKVFYQYPEIDSKGAFFRPTVLTNIDKNNPIFDEELFGPVAEVYVVQDDDEAIQLANDSSYGLGSSVISRDIDR…	Prokka:Prokka_00966
contig000021	BD08_00967		16666	17700	-	putative membrane protein	ab initio prediction:Prodigal:2.50; protein motif:Cdd:COG4640	Prokka_00967		atgactacgtgtccaaattgtggtcaagcgattgatgaaaaggacgatatttgtccaaattgtggttttaatctaaagaaataccgtgacaactttttcacagatcagcatattaagactaagtatgaatctgataatgaggggcaacaaattatcagccgtgctgcatatcgggcagaattttatcccgaaaagcaaaattctactgttcaacgtatgattgcttgggtcagaaaaaatgccactttagtttttctattaggtgtttttctgttaattctgatgagcttttcaagagcagcaggttggattagttttttggctttgatgatttggctttatattgtttgtgatcaacaaaagaagattgaacaatatacagttgataaacgattaact…	MTTCPNCGQAIDEKDDICPNCGFNLKKYRDNFFTDQHIKTKYESDNEGQQIISRAAYRAEFYPEKQNSTVQRMIAWVRKNATLVFLLGVFLLILMSFSRAAGWISFLALMIWLYIVCDQQKKIEQYTVDKRLTQKINQMGSKIFNRVDEREDRIKKRNADFEQSHPRVEKQVREIKKQRQSRFNYVQLSVILTALISLIVLFTDSGAAVSAGSYTQRMSISNVIFSLAGRLLASGATSVYSIVLYLVWLFLFLFPIFIIYNILKNTRSSQVLAFVLSLIETIFLIYLIYKLSSSSRAATGVMSQLTSQLIIYAVSLGASAYFLILSSALTTVLSGYNLFKKKEN	Prokka:Prokka_00967
contig000021	BD08_00968	ydgH	17859	21227	-	Putative membrane protein YdgH	ab initio prediction:Prodigal:2.50; similar to AAsequence:UniProtKB:sp|P96706|YDGH_BACSU	Prokka_00968		gtgcataaatttctgaaaaaccatgttttttctttaattgcatggattttgatattgataatttccatctttgctttgcctaatattaaggagctgactaatgcccactcggacattacgcttccaagtaatgtgcaaagcaatgtggcacaatatatcaaaaacaattggggtgcaaaaaagaaaaacacctatgaagtagcacttgtttttaacaagaaacatggcaagctgacggaggctgataaagcagctatcaataatacgcttgacaagtttactaatgataaacacaagtatggaattaaggattcacttcttccagattctaatattgctacaagaaagaagcttcaatcaaaagatggtacgacttgggtagcacaatttaatattgct…	MHKFLKNHVFSLIAWILILIISIFALPNIKELTNAHSDITLPSNVQSNVAQYIKNNWGAKKKNTYEVALVFNKKHGKLTEADKAAINNTLDKFTNDKHKYGIKDSLLPDSNIATRKKLQSKDGTTWVAQFNIAKSHGTIEEVYNQMNRDAKTQGLRTYVTGADILQHDFSASIQEGIKKTEAITVVFIFIVLVIVFKSPIVPLISLLTVGVSFLTSFSIVTNLVEHANFPFSNFTQVFMVIVLFGIGTDYNILLYDKFKENLGKGMDKYEALHDALFKAGKTILYSGLSILIGFTALSLAKFSVYQSTVGVAVGVAALLVVLLTLNPFFMAVLGKKMFWPVKKFTGESDDKLWHGISASTLKHPIIYLVVLSVVTIPFMLMYSGHLNYDDTDEIADSVP…	Prokka:Prokka_00968
contig000021	BD08_00969		21232	21804	-	Bacterial regulatory proteins, tetR family	ab initio prediction:Prodigal:2.50; protein motif:Pfam:PF00440.17	Prokka_00969		atggcacagaagagaaatcttgatctagataagataattgatcaagcaactaagatgattagtgagaaggggttgagtgcgacaactttgccggctttggccaaagcattgaatgtgcgctcgcagtcactatatcattatgtatctggtcgcaagcaattattatctttggttggtgcaagggagatcagaattttgcggcatcaattaatggatgatttgattggcttgtctggcagggatgcattgcttaagtttgctgatacggtgcgggattttttgttaggcgatcaggctttatcaagcattttgtatcacttgaatgaatatcctaaggacgcggcaattagtcaagagattttgaatctgatcaaattgggcgaaaggcttaattttaga…	MAQKRNLDLDKIIDQATKMISEKGLSATTLPALAKALNVRSQSLYHYVSGRKQLLSLVGAREIRILRHQLMDDLIGLSGRDALLKFADTVRDFLLGDQALSSILYHLNEYPKDAAISQEILNLIKLGERLNFRKDRAISFHALIGAVLGYVFLDNSSSFVDETKDESNRNYHEMILRLVEPVPDLQIGRK	Prokka:Prokka_00969
contig000021	BD08_00970		21940	22866	-	hypothetical protein	ab initio prediction:Prodigal:2.50	Prokka_00970		atgaaacataaaatattgataggctctattatttctactttgttagcatctatcttatatacaagcaatatgagacgagttgaaaatgcgcagctcaagattgtaggacctacaactagcaaagttaagaaaagcaagaagaaggttaaggaacctaaagttaattcaattgggtattctaatcacgttaaggcaaaaagcggcagtaataagcaactagttaaaatgatcaaaaaggtaatgggacttgatgacagttatcaagttgctgtccaagatttaaacaattctagtcgttatgcagttgtatcaaatactgccaaagcgcatgacgctaaagacgtgatgaagctcttcttgttaattgcactttatgaacaagaacagaagggcaaaata…	MKHKILIGSIISTLLASILYTSNMRRVENAQLKIVGPTTSKVKKSKKKVKEPKVNSIGYSNHVKAKSGSNKQLVKMIKKVMGLDDSYQVAVQDLNNSSRYAVVSNTAKAHDAKDVMKLFLLIALYEQEQKGKIGSKTAIKIKKADKAKGDGMFQVNMAYGVAYLREAMLKNNKTASNALIRKIGIKSIESVAKIMGADQTTIAKRFTGDAYGKTTANDLAKTMIGLYQGRVLNRQYASKVLSALAKSKERIKMVKGINGGVYATGDDDFATAIVQGKGNYCIAVWSSNNKNFNKLAKNVNTWFDKKHK	Prokka:Prokka_00970
contig000021	BD08_00971	corA	22879	23796	-	Cobalt/magnesium transport protein CorA	ab initio prediction:Prodigal:2.50; similar to AAsequence:UniProtKB:sp|Q58439|CORA_METJA	Prokka_00971		ttgattagacaacaaaattttcccgtacccacaaaatataagtggtacgacatcaacaacttaagtgaagaggacagtgagaaattgcaaaaagatttcaatttcacaccggatatcatttcatatatttccgaccgtcacgaacgtcctcactacgactacgatttacacactcatagtcacctgttagtttatgatgttcctatttggccaaccaatacgattaagcattttacctcacaaccaattactttcttagttgttggtgaaaatgtctttactttccatacggaatcaactagctatgtttttgatgaatttaatgatgagtatatgcgtgagcgactttctgaggccaaagatgtaacagagttgttggtgctcttcttcctttattca…	MIRQQNFPVPTKYKWYDINNLSEEDSEKLQKDFNFTPDIISYISDRHERPHYDYDLHTHSHLLVYDVPIWPTNTIKHFTSQPITFLVVGENVFTFHTESTSYVFDEFNDEYMRERLSEAKDVTELLVLFFLYSSQYFQRAVTQLDVERNSLDQKLSDDINNKDLVELSNIEKSLVYLSSSIQTDLIMLHSLDHSKLDFTKDARERLDDVLIESSQSAEMVQISQQVTKTLSATSNNMMNNNLNDTMRFLTGWSLVLTIPTILTGFYGMNVSLPILKNSFDWILITVLMVVLMVWLVVLMKKHHFF	Prokka:Prokka_00971
contig000021	BD08_00972	BRA0748	23935	25236	-	Putative binding protein/BS1330_II0741	ab initio prediction:Prodigal:2.50; similar to AAsequence:UniProtKB:sp|Q8FVS7|Y3748_BRUSU	Prokka_00972		atgaagtttagtaagaaacttgctatggctgccgttgctgctttagccttagttggaactgctgcttgttcaaatggcaacaagaattcgtcatcaagctcagagaagattccatcaaagattaccaagaagacaacagttgtgttctggaattcaatgactggtgttcaacaaactaccctgaagcaattgaccaaggattttgaaaagaagaatcctaagatcactatcaagcttgaaaaccaaggtgcatataacgatttgcaagctaagatcaactcaaccttgcaatcaccaaacaacttgccaactattactcaagcatacccaggttggctttggaacgccgcacaaaacaagatgcttgttgacttaactccatacatcaacaacaagaat…	MKFSKKLAMAAVAALALVGTAACSNGNKNSSSSSEKIPSKITKKTTVVFWNSMTGVQQTTLKQLTKDFEKKNPKITIKLENQGAYNDLQAKINSTLQSPNNLPTITQAYPGWLWNAAQNKMLVDLTPYINNKNVGWGSAKASDITPDLLDGAKIKGTQYGIPFNKSIETLTYNKTMFEKYGIKKVPSTWEEFKDVAETIYKKSNHKVVGAGFDSLSNYYTIGMKDEGVNFSDKINFSGATSKKVINYYADGIKKGYFRTAGSEHYLSGPFANQKVAMFVGTSAGEGFVKQGVGDKFTYDVAPRPGKYTLQQGTDIYMFNHASAEQKAAAFKYIKFLVSQSSQLKWANATGYIPVNEKTIKSKAYKANKSIKLPAKLQDAMKHLYSVPVAKNSNAAYQQL…	Prokka:Prokka_00972
contig000021	BD08_00973		25288	26583	-	putative metal-dependent RNase, consists of ametallo-beta-lactamase domain and an RNA-binding KHdomain	ab initio prediction:Prodigal:2.50; protein motif:Cdd:COG1782	Prokka_00973		atgaccttaaaggataagacaacagttactttttataatggtttaactaccattggcggaccaatgattgaagtggcttataacaagtcacacgttttatttgatcttggggaagtatatcgccctgagcttaaattgcctgatgaaagttatcaaactttgattaagaatgaattgatcggggatgtgcctaacttctatgatcctaagattacgggtaaagcaattgatactgatcgctgggaacatgcggcagcatatatttctcacttgcatcttgatcatagtaaagcaatgaatttgctggctccggaaattccgctttatgctggatcaattaccgctcatttgttgccagcattaaatgaaaaaggcgactttttattgccagctgctggt…	MTLKDKTTVTFYNGLTTIGGPMIEVAYNKSHVLFDLGEVYRPELKLPDESYQTLIKNELIGDVPNFYDPKITGKAIDTDRWEHAAAYISHLHLDHSKAMNLLAPEIPLYAGSITAHLLPALNEKGDFLLPAAGHDKSYTRPIIAAEYKKPIQVGDITLKIYPSDHDAYGATGLIVRTPDKQIAYTGDIRLHGYHSDWVREFMKASKGSDMLIIEGTGVSWPEEKHDENSEEFTGPKNEVELTEEIVRLQNENPERQITFNTYPTNVERMLRIIADSPRKVVLHAERAHLIKESLDEDYPYYYLPQDKKYSDLNPELEVSYDELLKDNHKYLWQVVTDYDKLREGGLYIHSNAEPLGDFDPAYKPFVEQFAKNNIEFKALRCSGHADEKELKEIIAGIQP…	Prokka:Prokka_00973
contig000021	BD08_00974	ugpE	26567	27391	-	sn-glycerol-3-phosphate transport systempermease protein UgpE	ab initio prediction:Prodigal:2.50; similar to AAsequence:UniProtKB:sp|Q66FU5|UGPE_YERPS	Prokka_00974		atgaagaaaattcgttggggtactttgattgcatatattgtgttagcaattttcgcaattattaccgtctttccatttatctacatgattttaggcgggttaatgagttttagggaaactactactattccgccaacaattattcctaaacattttgaatgggctaactatactaaggtctttgcacaagctccatttggtcgctacttcttaaacacctttattactgctagtgttactacaatagtaagtttgtttaacgccttgcttggtgcttttgccatggttaacttgaagtttaagggcaaaggcgtagtgcaaattgttcttttgtcattgttaatggtgccgggtgaagcaattatctttaccaactacaacactattgctcaaatgggc…	MKKIRWGTLIAYIVLAIFAIITVFPFIYMILGGLMSFRETTTIPPTIIPKHFEWANYTKVFAQAPFGRYFLNTFITASVTTIVSLFNALLGAFAMVNLKFKGKGVVQIVLLSLLMVPGEAIIFTNYNTIAQMGLLNTYIGLVLPFLTSIFYMYYLQSYFGSISQTIYKIAMINGASDWEYIWRILVPMSKGGLFTVALLSFISGWNSFLWPLLVTNEDSMRLLNNGLTSFASDAGSKTQLQLAAATLTVLPILILYFIFRKQIIRGVVRNDLKG	Prokka:Prokka_00974
contig000021	BD08_00975	lacF	27395	28261	-	Lactose transport system permease protein LacF	ab initio prediction:Prodigal:2.50; similar to AAsequence:UniProtKB:sp|P29823|LACF_RHIRD	Prokka_00975		atgaaaactaatcagaaaaaagcgtggctctttttagcgccaacgattatttttgttactttctttagtatttatccaatcttgcgggcgtttgtaatgagttttcagagcggttctttgatcaatatgaactggaccgggctgagcaactatcaatacatttttcatgatccggaattttggcgtgctattagaaataccattctttatgcattgatctctgtgccagttgctttggctatttcaatcatgttagcttggtttatgtttagtaaggtaaagcataagtcattctttgaaacgactttctttatgccttatgtaacatcaactatcgcaattggtattgttttccgttatatttttaatggtgaatatggtttgcttaacttcttgtta…	MKTNQKKAWLFLAPTIIFVTFFSIYPILRAFVMSFQSGSLINMNWTGLSNYQYIFHDPEFWRAIRNTILYALISVPVALAISIMLAWFMFSKVKHKSFFETTFFMPYVTSTIAIGIVFRYIFNGEYGLLNFLLRALHLPAPNWIDDPAMSLTTIIIFGVWTSLAFNIVILMGALRNIDPNYYTIADMYGASGTEKFWRITMPQLVPTIAFLLTMNIIAAFKIYTSVYALFNGQAGVGNSATTAVFYIYNKFQIVGTPGVAMAATVVLFIIIMFVTFLQRKMMKKIGGR	Prokka:Prokka_00975
contig000021	BD08_00976	sugC	28261	29346	-	Trehalose import ATP-binding protein SugC	ab initio prediction:Prodigal:2.50; similar to AAsequence:UniProtKB:sp|P9WQI3|SUGC_MYCTU	Prokka_00976	3.6.3.-	atgaatgatgaacgattcgtggaagtaaagaacctcaagaaggtatacgacaacggtcatgaagcaattaaagatgttagcttttcagttaagaaaggcgaccttgtttgtttgcttggaccatctggttgtggtaagacaaccattctgaacatgttagcaggattactcaatcctactagtggagatattctttttgatggaaagtctgttgttaacgtagctccaaaagaccgacaaattggctacgttttccagaactatgctttatatccacacatgacagtattacaaaatgttatgtttcctttaactgtaggtaaacaaaagatgcctaaggataaagctaaggaaattgcggaaaagtacatgaagactactcaaattatggaattggct…	MNDERFVEVKNLKKVYDNGHEAIKDVSFSVKKGDLVCLLGPSGCGKTTILNMLAGLLNPTSGDILFDGKSVVNVAPKDRQIGYVFQNYALYPHMTVLQNVMFPLTVGKQKMPKDKAKEIAEKYMKTTQIMELADQKPGDLSGGQQQRVAIARALVQQPKILLMDEPLSNLDARLRLKIREEIRALVKKVGITTLFVTHDQEEASSIGDKIILFNNGVIQQDDLGQNFYLEPNNYFVANFVGNPVIDNFKVQVNNGKIVGSDFEINVDDLDKSRFKRDLTDGEYVLSVRPENILLGDHGEVSAKVDDVELIGRERILKFTHDGVQARSLVDLETPIKPGDNIKLKMRLNRVFLFTKEGERIY	Prokka:Prokka_00976
contig000021	BD08_00977		29600	31027	-	putative dipeptidase	ab initio prediction:Prodigal:2.50; similar to AAsequence:UniProtKB:sp|Q48841|PEPD_LACSK	Prokka_00977	3.4.-.-	atgaaaaaagataactgtaccgcgatgcttgttggtaaagacgcttcaattgatggctcaactatgattgctcgtgacgaagatggttacggcggcatcaatgaaaagctttttgttgttaacaaagcacgccactatgatgaagactatgtttcaaaatacaacggcttcaagatgcaccttgaaggcgatggttgcaagtggacggctgctccaactgctgatgattcagaaggtcgctgggatgaacaaggcattaacgaatataacgttgccatgtcagctactgaaactgaagcaactaatgcacgttgcttaggtcatgatccgcttgttgaagatggtatcaatgaagattcaatggtttacatcaccttgccatttgttaagactgcgcgt…	MKKDNCTAMLVGKDASIDGSTMIARDEDGYGGINEKLFVVNKARHYDEDYVSKYNGFKMHLEGDGCKWTAAPTADDSEGRWDEQGINEYNVAMSATETEATNARCLGHDPLVEDGINEDSMVYITLPFVKTAREGVLRLGRLIEKYGTGETNGIAFSDNKEVWYLETGAGHQWVAARVPDDSYAICPNIMVIQHVNFDDPDNFMYSEGIQEFVEKNHLNNSTDGSFSFRDIFGTKDEADAFYNTPRTWYGQKLFNPSIEQDPTSQEMPFTRVPEKKIGVEDVQKFLSSHYNGTPYDPMGTFSSGSEKEQKMFRSIALDRNQESSILQIRNDVSAKMAAIQWINMGFYAYSPYVPFYTNIEDTPLNYKVAEHTVDPDSSAYWLYKTLQVIVEPRYHQYIY…	Prokka:Prokka_00977
contig000021	BD08_00978	endA	31067	31921	-	DNA-entry nuclease	ab initio prediction:Prodigal:2.50; similar to AAsequence:UniProtKB:sp|P0A3S4|NUCE_STRR6	Prokka_00978	3.1.30.-	atggcaagaagaagacgcaaaaaacaaggaacagtcctttcatcagttatcgttttggtagcaattgcctggggactttttactaaagcaggcagtgatccaagtggcagtcaatttttaaaagactttactggcaatcatgatgaacatgttactaatacgattggggatgctactaaggcgaataagacctatggcggtttgtctgatgctgattataagaagctcgctaatttaaactttaaaaacggtggcaaggcttttactgaagtgaaccataatcaatcaactttagtgaaaaattcatggaaggttaatcgagtaatttattctaatcttgattcgctcaaccggacatctcgtcctaacactgcatttttagaaaagcgcaatgtggct…	MARRRRKKQGTVLSSVIVLVAIAWGLFTKAGSDPSGSQFLKDFTGNHDEHVTNTIGDATKANKTYGGLSDADYKKLANLNFKNGGKAFTEVNHNQSTLVKNSWKVNRVIYSNLDSLNRTSRPNTAFLEKRNVANDSLRVRQFVEPTGWHYNRRNGTQIYNRGHLIAYSVSAGIDQSGNYDPRNQSGDQNNPKNLFTQSAFSNQKIQTIFEAKVRKALRQNKRVIYQATAIFRGNELMARGVNLQAVSTDGTLNFNVYLYNVQPGYEFNYNNGRAKVNHQIQVNE	Prokka:Prokka_00978
contig000021	BD08_00979	polC_3	32012	32965	-	DNA polymerase III PolC-type	ab initio prediction:Prodigal:2.50; similar to AAsequence:UniProtKB:sp|Q92C34|DPO3_LISIN	Prokka_00979	2.7.7.7	atgagtatttacgtaaaaaatgggattttacatgtagacggagcgcaagataagttacgccaaaaaggtcaggaaaagccagattttttatctaactacacgatgcttgatattgaaacgactggccttagccctttccgtgatcgcattaccgaacttggcggagtcaaggttagaaatggtcaaattgtcgatcaatacactaatttggtaaagttccctaaaaataataaggttccagctttcattactaaattgaatgggatcactgaagagcaacttactaatgaaggaattcccgctgaacaagcaatcaaggaatttcgtgagttcattggtgatgacactattattggctacaacgtcaattttgacttgaactttttgtatgaccttagt…	MSIYVKNGILHVDGAQDKLRQKGQEKPDFLSNYTMLDIETTGLSPFRDRITELGGVKVRNGQIVDQYTNLVKFPKNNKVPAFITKLNGITEEQLTNEGIPAEQAIKEFREFIGDDTIIGYNVNFDLNFLYDLSQKYNLPVLNNDYVDVLRLARVYYPRQHNRLIDCMQRAGIAQVEQHHGLADSLDTIKVYNDFNQHFTEDLLEQAIGKIKNVDLTGDEVDYYQLGFRNPVQDKNIVLSGNLHMDQRDAGKMINNMGGQLDQNVENTTNYLIMGDHDFFRKNNEDLNRARLLIKDGAKIKRLSESFFLSMLDDWARS	Prokka:Prokka_00979
contig000021	BD08_00980	SpyM50869_1	32974	33795	-	Protein ADP-ribosyltransferase	ab initio prediction:Prodigal:2.50; similar to AAsequence:UniProtKB:sp|P0DN71|SIRTM_STRPG	Prokka_00980	2.4.2.-	atggcagattttactaaggtaaaagaatggattaaagatgcagatgcagtgatcgttactgcaggtaatggcatggctaaggaagaggggctggacatcttaagtgaagaaaacttcgatgatcagtttggcaaaattgctgataaatacgatgtgcatacaattggagatgcgttagacaaaaagtttgattcttggagtgagcaatggagcttctggagtgaattggttaatgaatattcactgcaatatgaaccatgtgaaaccatgcaagctttaaagcaaattttgcaagataaagactactttattgctacaagtacatttgctcatttctttgaaaatgcaggttttaaagaaaatagaatttttgatgccttcggcgattggactaaaatg…	MADFTKVKEWIKDADAVIVTAGNGMAKEEGLDILSEENFDDQFGKIADKYDVHTIGDALDKKFDSWSEQWSFWSELVNEYSLQYEPCETMQALKQILQDKDYFIATSTFAHFFENAGFKENRIFDAFGDWTKMQCSSGINHGQKDNREVVKCFLKAIEENNVTEDLVPKCEDCNSPMELHMPLNANFFPDTDANTRFRWFLTGNEDKKVVVLELGVDETSPQLLDPMVKLVEQFPNWKYVAADLADEDMPDDLKKRAAGFATNSHDVLMNLTK	Prokka:Prokka_00980
