# Supplementary material for: Comparative genomic analysis of the multispecies probiotic-marketed product VSL#3
Source: PLoS One. 2018 Feb 16;13(2):e0192452. doi: 10.1371/journal.pone.0192452 (PMC5815585; doi:10.1371/journal.pone.0192452)
Supplement: S6 Table — (XLSX) [file pone.0192452.s007.xlsx]

## Sheet: Suppl. Table S6
Streptococcus thermophilus BT01
molecule	locus_tag	gene	start	stop	direction	product	inference	Prokka_locus_tag	EC_number	NA	translation	protein_id
contig000033	BT012_01879	640	1746	-	atgggtagaaacccttacgcatcaatggtttacaaggttgactggttcgcttttactgtgtctgatgaaatagacacaaatggagctgaaaaaggcttcgttttgcttgaaaatttaggttatgatttagacgaatttgaaccaattccaggacgttatttctataattctggtttaacattgggcggatatgtaaatctttactataacgattacgagaaaaatttggcacgtaacacgtcgaatagtcgtaattatgtttttacgggtcaaggttgcacggatttggcgcaaaaaatcaataatgattgggttggactattttcaatcttaaaaaaattaggtgtaaaaattacgcgttttgatattgcgttagatgatttcaatggagttcttagt…	Putative DNA relaxase NicK	ab initio prediction:Prodigal:2.50; similar to AAsequence:UniProtKB:sp|P96635|NICK_BACSU	Prokka_01914		MGRNPYASMVYKVDWFAFTVSDEIDTNGAEKGFVLLENLGYDLDEFEPIPGRYFYNSGLTLGGYVNLYYNDYEKNLARNTSNSRNYVFTGQGCTDLAQKINNDWVGLFSILKKLGVKITRFDIALDDFNGVLSFPRMENKLVKGHYRSSKKTYNVVKQADVNGDIKGYTLYIGSQAKSSTGTYFLRCYDKFAQYKEKAQIPPKEAIDTGIWQRYEISYTKKKARKIVDLMTDEGRTIGSVFMDTMRDIVEFLEPTKTQAKAIHKNKNRWKVSKWWQDFLDSAEKVQLGEAERDLDLGGLLRWLRVSVVPALKLLEELGDAKGFDIHQIIKDITPSDYSKKQKRLFNNAMKQSSREIMTYLERFKEGEY	nicK	Prokka:Prokka_01914
contig000033	BT012_01880	1871	2278	-	atgtcagaagaacaaacaaacggattatcacaattgcgaaaattgcaagctctacaagctcaaaaaaaggcacaagccaagacatcgagcatggtcaaattagaaaatattgttggtgtttacctgggaactgagccgactgaacactttccgaaaattctagatagtaacggaaacaaagtacaggaagaaaagaacggtcgaaaagtagataaacggtcagaaacatcggatgggtggacttatacgtttgctgaatttgcgacttgtaagacgattaagattgtacttccacaacgtgtaaacgtgcaactaatgggggcttataagttaggcggtttaggttatgacattaaatcgggtaacatgtactttattgaaaaagatacgactatcaca…	hypothetical protein	ab initio prediction:Prodigal:2.50	Prokka_01915		MSEEQTNGLSQLRKLQALQAQKKAQAKTSSMVKLENIVGVYLGTEPTEHFPKILDSNGNKVQEEKNGRKVDKRSETSDGWTYTFAEFATCKTIKIVLPQRVNVQLMGAYKLGGLGYDIKSGNMYFIEKDTTITNY		Prokka:Prokka_01915
contig000033	BT012_01881	2776	3096	-	atggtaaattggacacaattatttaatcgcaatgaacgtcaagattcttcaaaagatgaatgggctgaatatactgaaaaaagtcttcaagactttatgaaatctgagtttatgcaaagttttgctgaagattgtagtcaaatgctaaaagacgaaggtaatgagttttatgaaagttatgatacaatcaaagctaaaatgaattctgttcttacagattttgggtatatgtcacttgaagtgtatgaagatgctttttctgaagaaaagcaacttgaagacttgttgaaatttaaggctgaatatctagcttctaagtag	hypothetical protein	ab initio prediction:Prodigal:2.50	Prokka_01916		MVNWTQLFNRNERQDSSKDEWAEYTEKSLQDFMKSEFMQSFAEDCSQMLKDEGNEFYESYDTIKAKMNSVLTDFGYMSLEVYEDAFSEEKQLEDLLKFKAEYLASK		Prokka:Prokka_01916
contig000033	BT012_01882	3307	3639	+	atgtcaaaatataaaagaaaattaaacataaaatggtttgcaactacaaagctaggaatcgaagagcttgccaaaaatacagacttctcattaacatcatcagatttcagacttctgttttatttactttcaaaaattgatgaggacaatctagcaaccttaccaaaacaaaaagatatatctactgaaataaatatttcagtaagaaaaatctcagaaggattacgacgattacatgaagctaaaatcatagtcaaatctggtaagccaaaaacttatttcatcaatccagccttttttttacactggaggagctcaagttttagaacttaa	rolling circle replication repA	ab initio prediction:Prodigal:2.50	Prokka_01917		MSKYKRKLNIKWFATTKLGIEELAKNTDFSLTSSDFRLLFYLLSKIDEDNLATLPKQKDISTEINISVRKISEGLRRLHEAKIIVKSGKPKTYFINPAFFLHWRSSSFRT		Prokka:Prokka_01917
contig000033	BT012_01883	3742	4377	-	atgtggtcgaaatctgaaatctatatagttgaccctaaaaatgaatttagtgctatgtctgaattttatccagctaaccgtattgcagttgaaattgatgacgttttgagaatgttgtcgtatgtttgcgataaaattagctcacgccaaaagatagttgctgacggtgtcaaaacacatcaaaaaatgggcttacgtgcctatgatttaggtttgtcacctatcgttgtaatggctgatgaaattgggtcgttagtggcttcaatggatagtaagcagaaaaaagaatttttagcccttgtcactcagattgttcaaaaaggacgtagcgtttcttgctttgcaatattcggaacacagtcgcctaaaactgatactacgttatcaagcgatattaga…	Ftsk domain-containing protein YdcQ, plasmid partition	ab initio prediction:Prodigal:2.50; similar to AAsequence:UniProtKB:sp|P96634|YDCQ_BACSU	Prokka_01918		MWSKSEIYIVDPKNEFSAMSEFYPANRIAVEIDDVLRMLSYVCDKISSRQKIVADGVKTHQKMGLRAYDLGLSPIVVMADEIGSLVASMDSKQKKEFLALVTQIVQKGRSVSCFAIFGTQSPKTDTTLSSDIRSQFATKILLGLASGENQRMAFDGEVARKGNIERFKGFYVSDGKTEQPMLFHVPDLHSHGLNDLKIIKKAYELGFSGNQ	ydcQ	Prokka:Prokka_01918
contig000034	BT012_01884	675	1103	+	atgttaaataagattcaaccacgcaactcagacacatatagtatgacgccttttgatttttttgaagactttagtcgtaatttattcaatgattttaagtccaatttaatcaaaacagatattcatgaaactgataatgaatatcttgtagaagctgaacttcctggtattcctaaagaaaacattcaagttacttacgaagacggagtattaacaattagtgggcaacaacaaattgatacagtagacgaagataaaaaaggaaagttgattcgtagcgaacgtagttcaacaagtctccgacgtcaatatttattagaaaatgttaaagaagacgaaataaaggcttcttattcagatggaattcttaaagtaaccttgccaaaagatagcaacaaa…	Acid shock protein	ab initio prediction:Prodigal:2.50; similar to AAsequence:UniProtKB:sp|P80485|ASP1_STRTR	Prokka_01919		MLNKIQPRNSDTYSMTPFDFFEDFSRNLFNDFKSNLIKTDIHETDNEYLVEAELPGIPKENIQVTYEDGVLTISGQQQIDTVDEDKKGKLIRSERSSTSLRRQYLLENVKEDEIKASYSDGILKVTLPKDSNKEIKKSIPIE		Prokka:Prokka_01919
contig000034	BT012_01885	1397	2341	-	atggataaaatccaaaatcaagaggaaattcttgtcgataaaaacagccgaggaaaagataggaattggagaggacgaaaaatattaagtttgaaattagctgatatctttaaagaattgcagtacaaagatagtcttattgagcgagtggcaacgtgtggtgatactttgcgatttattcggcgagaagatggttctttaaaattatatcaggcttatttctgtaaaaacaagctatgtcctatgtgcaattggagacgttcaatgaaatactcttatcagacatcaaggattgtagacgaagctataaaacaagaacctaaagcacgcttcctatttctgacattgactgttaagaatgttgagggtgaagccttgaatagtacgattagtcagctg…	replication protein	ab initio prediction:Prodigal:2.50; similar to AAsequence:UniProtKB:sp|O52776|REP_STRP2	Prokka_01920		MDKIQNQEEILVDKNSRGKDRNWRGRKILSLKLADIFKELQYKDSLIERVATCGDTLRFIRREDGSLKLYQAYFCKNKLCPMCNWRRSMKYSYQTSRIVDEAIKQEPKARFLFLTLTVKNVEGEALNSTISQLTKSFDRLFRRAKVKKNLLGYLRSVEVTHNENDNTYHPHIHVLMMVKSSYFKGGNYISQIEWSGIWSQSLKVSYTPMVDIRTVKETGKGLRGAVLETAKYPTKPIKLDVENMQVVDDLYNGLYRKRQLGYGGLFKTIKKQLQLDDVENGDLIHTSDDKENISKGTEIVAIWNVTKQNYYLKK	rep	Prokka:Prokka_01920
