# Supplementary material for: Comparative genomic analysis of the multispecies probiotic-marketed product VSL#3
Source: PLoS One. 2018 Feb 16;13(2):e0192452. doi: 10.1371/journal.pone.0192452 (PMC5815585; doi:10.1371/journal.pone.0192452)
Supplement: S7 Table — (XLSX) [file pone.0192452.s008.xlsx]

## Sheet: BT01
S. thermophilus BT01
Type	Spacer	Sequence	Length	ID number	Organism/bacteriophage/plasmid	CRISPR Target
II	1	ACAATTATTTTTCAATGAAATTAATACTAT	30	CP011217.1	Streptococcus thermophilus chromosome SMQ-301	No significant similarity found.
	2	TTTAAAGTAGTTTTATCTTGATAAAGTTCT	30	CP011217.1	Streptococcus thermophilus chromosome SMQ-301	No significant similarity found.
	3	TTTATGACAAAAGCAACTAACGAATATGAG	30	KT717085.1, AF115102.1	Streptococcus phage 128 and phage Sfi19	Streptococcus thermophilus bacteriophage Sfi19
	4	GTGTCTCCAATGAGGACAATATTGTACTCTGT	32	HE861935.1	Streptococcus phage TP-J34	Streptococcus phage TP-J34 complete genome
	5	TTAATCATGGCTACTGCGGTTTCCCAAACA	30	KT717085.1, AF145054.1	Streptococcus phage 128, 7201	Streptococcus thermophilus bacteriophage 7201
	6	TATATGGGCGTATGGAGAGCCACGACAAGG	30	AY250830.1	plasmid pND103	Streptococcus thermophilus ST2-1 plasmid pND103
	7	TAAGTTTTCGTCTTGGATACCACTCATTGA	30	AJ242479	Streptococcus thermophilusplasmid pSt106	Enterococcus faecium strain 6E6 plasmid unnamed1
	8	TAAGTACTCGTACAGTGAACCTTTTTCACC	30	CP000419.1	Streptococcus thermophilus chromosome LMD-9	No significant similarity found.
Type	Spacer	Sequence	Length	ID number	Organism/bacteriophage/plasmid	CRISPR Target
II	1	CCGTTGGAATCGTGATTAATAGTAACTGTT	30	HG380752.1	Streptococcus phage TP-778L
	2	TAGCGTCTAGGGTAAATATACCGCACTGAT	30	CP011217.1	Streptococcus thermophilus chromosome SMQ-301	No significant similarity found.
	3	CGTATTCCCTACGCTGATTGTCACTTATAG	30	CP011217.1	Streptococcus thermophilus chromosome SMQ-301	No significant similarity found.
	4	ACTTATTGATTGCTGATTTGCTTGGTAGTT	30	CP011217.1	Streptococcus thermophilus bacteriophage Sfi19	Streptococcus thermophilus bacteriophage Sfi19, complete genome
	5	AAATGGAACGGCGAGGGCTTGCCCTCAAAG	30	CP011217.1	Streptococcus thermophilus chromosome SMQ-301	No significant similarity found.
	6	CGCCATCAACTTTTACCGCTTGAGCTTCTAG	31	CP011217.1	Streptococcus thermophilus chromosome SMQ-301	No significant similarity found.
	7	AAGTATAACATCCTCTAAACCTGTGTTATA	30	CP011217.1	Streptococcus thermophilus chromosome SMQ-301	Bacillus cereus strain FM1 plasmid, complete sequence
	8	AATGTTGTCGGCGCTCTCTTTGCTGGTTGT	30	CP011217.1	Streptococcus thermophilus chromosome SMQ-301	No significant similarity found.
	9	CTTACACTATTACCGCCGCCCCATGTTTTTA	31	CP011217.1	Streptococcus thermophilus chromosome SMQ-301	No significant similarity found.
	10	GCTACTGATTTATCTTTAGATGAGCCTAGA	30	CP011217.1	Streptococcus thermophilus chromosome SMQ-301	Streptococcus phage Abc2, complete genome
	11	TTGCCTATTTCACGATATTTTTTCACGAAT	30	CP000419.1	Streptococcus thermophilus chromosome LMD-9	No significant similarity found.
	12	TACAATGGTGCAAGAAATCTATTTAGACTA	30	FJ849037.1	Streptococcus phage 1033 PZ-2009	Streptococcus phage 1033 PZ-2009 nonfunctional host specificity protein gene
	13	ATAGGTTTTAGCCTTAACATGATGAGCTTC	30	KT717085.1	Streptococcus phage 128	Streptococcus phage 128, complete genome
	14	AGTAATGATGGTCGGTTATTTTTCAGACAT	30	HG380752.1	Streptococcus phage TP-778L	Streptococcus phage TP-778L complete genome
	15	TTTAGTCCAGCTCTAAGATTTGAGGTGAAG	30	AF145054.1	Streptococcus thermophilus bacteriophage 7201	Streptococcus thermophilus bacteriophage 7201
	16	GTTAGTAGATGACGATACTTCATCATCAT	29	CP000419.1	Streptococcus thermophilus chromosome LMD-9	No significant similarity found.
Type	Spacer	Sequence	Length	ID number	Organism/bacteriophage/plasmid	CRISPR Target
III	1	GCTTTCTAGCTCGCTATAATTACCCATTCCTAGAAA	36	CP019935.1	Streptococcus thermophilus strain APC151	No significant similarity found.
	2	TCAAAATATGTTATTACCTTGTATTTCATAATTCAATTAA	40	CP011217.1	Streptococcus thermophilus chromosome SMQ-301	Streptococcus phage 73, complete genome
	3	CCACTTGCTGTGTACATCCTACCAGTTCCGCCTATGATG	39	CP011217.1	Streptococcus thermophilus chromosome SMQ-301	Streptococcus phage 73, complete genome

## Sheet: BD08
Lactobacillus helveticus BD08
Type	Spacer	Sequence	Length	ID number	Organism/bacteriophage/plasmid	CRISPR Target (plasmid and phage database)
I	1	AGCATATTTAGTAAAGTTGGTGTAAAATTCGGCTTT	36	CP020029.1	Lactobacillus helveticus strain D75, complete genome	No significant similarity found
	2	CTACCAACTACTAAAACTTTTAGATTAAACTTTCAAAA	38	CP020029.1	Lactobacillus helveticus strain D75, complete genome	No significant similarity found
	3	TCACTCAAAAAGAGGTACTATAGATCATTCAAGTTT	36	CP020029.1	Lactobacillus helveticus strain D75, complete genome	No significant similarity found
	4	GGTTAAAATGTTAGTTAGTCCCATCTCGCCAAAGTA	36		No significant similarity found	No significant similarity found
	5	ACGGTCATTGAGTGAGCTTCTTCTGCGTTTTTAACA	36		No significant similarity found.	No significant similarity found
	6	CTAAGCTTACCAATGAAATCCGCAAAGACTTATTCCA	37		No significant similarity found.	No significant similarity found
	7	TAACAACTCATTAAAGACCAACAACTTAATTAATTC	36		No significant similarity found.	No significant similarity found
	8	TTCCCGGTATGACACGTGTTGTTAAATCTCAAATGC	36	CP002338.1	Lactobacillus amylovorus GRL 1112, complete genome	No significant similarity found
	9	TGTTTGGCAGTTTGAAATTAGTGGATATTATTGCTA	36		No significant similarity found.	No significant similarity found
	10	CTAATAGTGGTTTCCACTTATTACCGTGTATTTTAT	36		No significant similarity found.	No significant similarity found
	11	AATAGTGGTTTCCACTTATTACCGTGTATTTTATTT	36		No significant similarity found.	No significant similarity found
	12	GTACCAGTCATCGCCATTAACAGTATTAACAACATTA	37		No significant similarity found.	No significant similarity found
	13	CTTGATCTGGTGCATAGTACGCATGAATTAAGCCA	35		No significant similarity found.	No significant similarity found
	14	AAAATACATTAATACCAACACAAGCTGGAAAATCT	35		No significant similarity found.	No significant similarity found
	15	GCCCTTTTGAAGCGGAGTTAGTCAAGGTAAGCCAAG	36		No significant similarity found.	No significant similarity found
	16	GTGATGTCAAGCTCAATCGTATCAAAAAGAAGCTA	35	CP012890.1	Lactobacillus gallinarum strain HFD4, complete genome	Lactobacillus phage AQ113
	17	CCAACCATTTGTATTTATGATGACTACATCGAATA	35		No significant similarity found.	No significant similarity found
	18	TGGCACTTGGTTTGGTGTTCGGGCTTTCTTCCTGAT	36	CP011386.1	Lactobacillus helveticus strain MB2-1, complete genome	No significant similarity found
	19	AGGGTATGTAGCTACTGTTCCTCCTCAAATTGATGT	36	HE956704.1	Lactobacillus phage AQ113	Lactobacillus phage AQ113
	20	ATTGAACGCAATAAAATTAACGCTGTTAAAAAAGA	35	AJ222725.1	Lactobacillus helveticus plasmid pLH1	Lactobacillus helveticus DSM 20075 plasmid pLH1
	21	CAAGGGTCTAATTGATGCCTATGATGATATTTATAA	36	HE956704.1	Lactobacillus phage AQ113	Lactobacillus phage AQ113
	22	GCTATGGTGTGGACGTTGCCAGTTACCAAAGCACAA	36	CP002609.1	Lactobacillus amylovorus GRL1118, complete genome	Lactobacillus phage AQ113
	23	GCGAAAAGTACTACGGTGTTTCCGACAAGTATGGCAT	37	CP011386.1	Lactobacillus helveticus strain MB2-1	No significant similarity found
	24	GGGACAAGCATCACGATCAAAGTAGCCATCTGGATAA	37		No significant similarity found.	No significant similarity found
	25	GCCTCTATTTATGAAACGCAATAGTGACAACTCATTA	37		No significant similarity found.	No significant similarity found
	26	TCAATCAAAGGTATTTTACCTTGATCGACCATTTTG	36		No significant similarity found.	No significant similarity found
	27	GAAATAATTCAGTCAAGAGCGCAGGATATTATAAA	35		No significant similarity found.	No significant similarity found
	28	CCAATGGTAAACAATGTAAGACGCTTTTTTTAAAG	35		No significant similarity found.	No significant similarity found
	29	GAAGATAAAAAACAAAACCGTTATATGAAAGTTGGTA	37		No significant similarity found.	No significant similarity found
	30	ACTTAGTAATTGATGCAAGTAATGCTGGTGTTGCA	35	CP002081.1	Lactobacillus helveticus CNRZ32	No significant similarity found
	31	CTTGTGGCAAGTAAACTTCATCTTTATCACTTACTA	36		No significant similarity found.	Salmonella phage STP4-a
	32	TCTAGCTCCCTCATCTTGCAATTGTCTGACTACGCCC	37	CP011386.1	Lactobacillus helveticus strain MB2-1	No significant similarity found

## Sheet: BP07
Lactobacillus paracasei BP07: CRISPR locus
Type	Spacer	Sequence	Length	ID number	Organism/bacteriophage/plasmid	Host	CRISPR Target (phage and plasmid)
II	1	TAACTTCTCGATGGATGTGTTAGGATAATA	30	CP002618.1	Lactobacillus casei BD-II, complete genome	Lactobacillus casei BD-II, complete genome	No significant similarity found
	2	ACTTGATCATGCAGAAGGATATTGACGAGT	30	CP002618.1	Lactobacillus casei BD-II, complete genome	Lactobacillus casei BD-II, complete genome	No significant similarity found
	3	GCGACAATCTCCCGACTGATGATATTGGCC	30	CP002618.1	Lactobacillus casei BD-II, complete genome	Lactobacillus casei BD-II, complete genome	No significant similarity found
	4	CGATGTGTTCTTGTCAAAACATTTTTTGCG	30	CP002618.1	Lactobacillus casei BD-II, complete genome	Lactobacillus casei BD-II, complete genome	No significant similarity found
	5	AACATATTGATCAGCCTTTCTTCAACGATC	30	CP002618.1	Lactobacillus casei BD-II, complete genome	Lactobacillus casei BD-II, complete genome	No significant similarity found
	6	CCATAAAGTTGCTAATTCTAGAAATATTTT	30	CP002618.1	Lactobacillus casei BD-II, complete genome	Lactobacillus casei BD-II, complete genome	Acinetobacter phage Acj9, complete genome
	7	TGTCAGCCATAAGCGTGTTAGCCGCTACGA	30	CP002618.1	Lactobacillus casei BD-II, complete genome	Lactobacillus casei BD-II, complete genome	No significant similarity found
	8	CGAGACCAACACCAGCGCAAGCGAACGCTT	30	CP002618.1	Lactobacillus casei BD-II, complete genome	Lactobacillus casei BD-II, complete genome	Arthrobacter sp. FB24 plasmid 1, complete sequence
	9	GCGCGAGTTGATCGCAACGGAAGGCAGTTT	30	CP002618.1	Lactobacillus casei BD-II, complete genome	Lactobacillus casei BD-II, complete genome	No significant similarity found
	10	GCCAGTTGTTTAATGGATAAGCCTCTGATA	30	CP002618.1	Lactobacillus casei BD-II, complete genome	Lactobacillus casei BD-II, complete genome	No significant similarity found
	11	TTCGTCTTTAAGCGGTGCTAACCAATTTGG	30	CP002618.1	Lactobacillus casei BD-II, complete genome	Lactobacillus casei BD-II, complete genome	No significant similarity found

## Sheet: BP06
Lactobacillus plantarum BP06
Type	Spacer	Sequence	Length	ID number	Organism/bacteriophage/plasmid	Hit sequence	Host	CRISPR Target (phage and plasmid)
II	1	CAACAGACTCCTGCTGGGGTTGCCTCAGTT	30	CP019722.1	Lactobacillus plantarum strain CLP0611, complete genome	CAACAGACTCCTGCTGGGGTTGCCTCAGTT	Lactobacilllus plantarum	No significant similarity found
	2	TCGAATTAATGCTGACGCCCAGTTATTGAT	30	CP019722.1	Lactobacillus plantarum strain CLP0611, complete genome	TCGAATTAATGCTGACGCCCAGTTATTGAT	Lactobacilllus plantarum	No significant similarity found
	3	AAACGTCTTTAGCGTAGTCATTCATTGGCT	30	CP019722.1	Lactobacillus plantarum strain CLP0611, complete genome	AAACGTCTTTAGCGTAGTCATTCATTGGCT	Lactobacilllus plantarum	Acinetobacter baumannii strain XDR-BJ83 plasmid pBJ83 sequence
	4	AAACACCGTTAACGGTCTTACCGTGTCGAT	30	CP019722.1	Lactobacillus plantarum strain CLP0611, complete genome	AAACACCGTTAACGGTCTTACCGTGTCGAT	Lactobacilllus plantarum	No significant similarity found
	5	ACGTCGGCGAAATCTTCACCACGCCGATTA	30	CP019722.1	Lactobacillus plantarum strain CLP0611, complete genome	ACGTCGGCGAAATCTTCACCACGCCGATTA	Lactobacilllus plantarum	Sinorhizobium americanum CCGM7 plasmid C, complete sequence
	6	TTGATGACTCTTCTGGGGCACCAACAAGTT	30	CP019722.1	Lactobacillus plantarum strain CLP0611, complete genome	TTGATGACTCTTCTGGGGCACCAACAAGTT	Lactobacilllus plantarum	No significant similarity found
	7	TATTGAGTGCAGCGTTGTTTGCGAGCGTCC	30	CP019722.1	Lactobacillus plantarum strain CLP0611, complete genome	TATTGAGTGCAGCGTTGTTTGCGAGCGTCC	Lactobacilllus plantarum	Marinobacter adhaerens HP15 plasmid pHP-187, complete sequence
	8	GTACAGTGTCGCTCAACGTCTATCACTCCC	30	CP019722.1	Lactobacillus plantarum strain CLP0611, complete genome	GTACAGTGTCGCTCAACGTCTATCACTCCC	Lactobacilllus plantarum	No significant similarity found
	9	GGTATGGAGTACAACAAGGAACAAGACACG	30	CP019722.1	Lactobacillus plantarum strain CLP0611, complete genome	GGTATGGAGTACAACAAGGAACAAGACACG	Lactobacilllus plantarum	No significant similarity found
	10	GATGCTGAGGAAACGAAGCATAGAACGTTT	30	CP019722.1	Lactobacillus plantarum strain CLP0611, complete genome	GATGCTGAGGAAACGAAGCATAGAACGTTT	Lactobacilllus plantarum	No significant similarity found

## Sheet: BL03 and BI04
Bifidobacterium animalis subsp. lactis BL03 / BI04
Type	Spacer	Sequence	Length	ID number	Organism/bacteriophage/plasmid	CRISPR Target (plasmid and phage)
III	1	GCCTCCTGATGGATCTCCACGACGTTGCTGGCCCT	35	CP009045.1	Bifidobacterium animalis subsp. lactis strain BF052, complete genome	No significant similarity found
	2	GCCATCCCGACTGTGGCGGCGGCGTTCGGTGTCGC	35	CP009045.1	Bifidobacterium animalis subsp. lactis strain BF052, complete genome	No significant similarity found
	3	GACAGTGCGAACACAGTGCAGTCGGTGACGATCGCG	36	CP009045.1	Bifidobacterium animalis subsp. lactis strain BF052, complete genome	Ralstonia solanacearum strain EP1 plasmid, complete sequence(NZ_CP015116)
	4	TCGGTCTTCTTGAGCTGGTCGGTGAGTGTCTTGAGC	36	CP009045.1	Bifidobacterium animalis subsp. lactis strain BF052, complete genome	Streptomyces sp. F8 plasmid pFRL5, complete sequence(NC_023285)
	5	GCAACGCCTTCGTTCGCCTCGTGGACTATCGCGGCC	36	CP009045.1	Bifidobacterium animalis subsp. lactis strain BF052, complete genome	Streptomyces sp. CFMR 7 strain CFMR-7 plasmid, complete sequence(NZ_CP011523)
	6	CAGGTTCTCGAGGATGCTCACTATTTCCGTGAGGATGAT	39	CP009045.1	Bifidobacterium animalis subsp. lactis strain BF052, complete genome	No significant similarity found
	7	CTATACCCGTATGCAATGCTGTGCGCGTTGGATGCAAG	38	CP009045.1	Bifidobacterium animalis subsp. lactis strain BF052, complete genome	No significant similarity found
	8	TGGCGCGAGCAGTATCACCACGTGGCTGCTCAACCG	36	CP009045.1	Bifidobacterium animalis subsp. lactis strain BF052, complete genome	No significant similarity found
	9	AACGGTTCGATGGTTCGCACAGTGAGTTGTTCACTC	36	CP009045.1	Bifidobacterium animalis subsp. lactis strain BF052, complete genome	No significant similarity found
	10	TTCGTCTCCTCCCTGCGCCGCTGATTGACCTGTTT	35	CP009045.1	Bifidobacterium animalis subsp. lactis strain BF052, complete genome	No significant similarity found
	11	GTGATCCCACGTGACGAATCATGGGCCGAGGGATT	35	CP003498.1	Bifidobacterium animalis subsp. lactis Bi-07, complete genome	No significant similarity found
	12	GTCTCATCAGCGGCGCCACGGGTATCAATCTCAAT	35	CP003498.1	Bifidobacterium animalis subsp. lactis Bi-07, complete genome	No significant similarity found
	13	CCATTCCACCGTTTCGGCGTATTCGCACCACCAGTG	36	CP003498.1	Bifidobacterium animalis subsp. lactis Bi-07, complete genome	No significant similarity found
	14	ATTTCAGGCGGCATCAGACCTTGCGGCTGGGATT	34	CP009045.1	Bifidobacterium animalis subsp. lactis strain BF052, complete genome	No significant similarity found
	15	GCGTGTGGTGGAAAAACCAGCCCGTCACCGAAGCGGCC	38	CP009045.1	Bifidobacterium animalis subsp. lactis strain BF052, complete genome	No significant similarity found
	16	TCGCAGGTGAATATCGGTGGCGGCGGCTTGTCGT	34	CP009045.1	Bifidobacterium animalis subsp. lactis strain BF052, complete genome	No significant similarity found
	17	CGGATAGTATCCTGCGTCGCGTCTCCAATGGCGA	34	CP009045.1	Bifidobacterium animalis subsp. lactis strain BF052, complete genome	Pantoea agglomerans strain C410P1 plasmid unnamed3, complete sequence(NZ_CP016892)
	18	CTGACAGCATCCTCTCATTCCTCTCGAACGGCGAATAC	38	CP009045.1	Bifidobacterium animalis subsp. lactis strain BF052, complete genome	No significant similarity found
	19	TGTTCGCTTTGATGCGTGTGATTGAGTTCGGCTT	34	CP009045.1	Bifidobacterium animalis subsp. lactis strain BF052, complete genome	Erythrobacter atlanticus strain s21-N3 plasmid, complete sequence(NZ_CP015441)
	20	TTCGGCGCGTGTTCCTCCGCCGTTGCCGTTGTGGTGGGC	39	CP009045.1	Bifidobacterium animalis subsp. lactis strain BF052, complete genome	Rhizobium etli 8C-3 plasmid pRsp8C3c, complete sequence(NZ_CP017244)
	21	GAGGTCATGGTGAAGTCGCGTTCGGTGCCGGTCTT	35	CP009045.1	Bifidobacterium animalis subsp. lactis strain BF052, complete genome	Rhizobium sp. LPU83 plasmid pLPU83c, complete sequence(NZ_HG916854)
	22	CCGCCTCCCACTCCGCCACGCTGAGCGCCATATCGTC	37	CP009045.1	Bifidobacterium animalis subsp. lactis strain BF052, complete genome	Azospirillum sp. B510 plasmid pAB510a DNA, complete genome(NC_013855)
